# Supplementary material for: Lipidomic biomarkers in plasma correlate with disease severity in adrenoleukodystrophy
Source: Commun Med (Lond). 2024 Sep 10;4:175. doi: 10.1038/s43856-024-00605-9 (PMC11387402; doi:10.1038/s43856-024-00605-9)
Supplement: Supplementary file 4 — Supplementary Data 1 [file 43856_2024_605_MOESM4_ESM.xlsx]

## Sheet: Lipidomics_legend
	ID	Common name	Abbreviation	Synonyms	Category	main class
	1-acyl LPC	2-Lysophosphatidylcholine	LysoPC	LPC	[GP]	Glycerophosphocholines [GP01]
	1-acyl LPE	2-Lysophosphatidylethanolamine	LysoPE	LPE	[GP]	Glycerophosphoethanolamines [GP02]
	2-acyl LPC	1-Lysophosphatidylcholine	LysoPC	LPC	[GP]	Glycerophosphocholines [GP01]
	2-acyl LPE	1-Lysophosphatidylethanolamine	LysoPE	LPE	[GP]	Glycerophosphoethanolamines [GP02]
	BMP	Lysobisphosphatidic acid	LBPA	BMP, bismonoacylglycerophosphate	[GP]	Glycerophosphoglycerols [GP04]
	CE	Cholesteryl ester	CE		[ST]	Sterols [ST01]
	Cer[d]	Ceramide	Cer[d]		[SP]	Ceramides [SP02]
	CL	Cardiolipin	CL		[GP]	Glycerophosphoglycerophosphoglycerols
	DG	Diacylglycerol	DG	DAG	[GL]	Diradylglycerols [GL02]
	DG[O]	Alkylacylglycerol	DG[O]		[GL]	Diradylglycerols [GL02]
	DG[P]	Alkenylacylglycerol	DG[P]		[GL]	Diradylglycerols [GL02]
	DLCL	Dilysocardiolipin	DLCL		[GP]	Glycerophosphoglycerophosphoglycerols [GP12]
	Hex2Cer[d]	Dihexosylceramide	Hex2Cer	Glc2Cer;Gal2Cer;LacCer	[SP]	Neutral glycosphingolipids [SP05]
	Hex2Cer[t]	Hydroxy-dihexosylceramide	Hex2Cer		[SP]	Neutral glycosphingolipids [SP05]
	HexCer[d]	Hexocylceramide	HexCer	GlcCer;GalCer	[SP]	Neutral glycosphingolipids [SP05]
	LPC	Lysophosphatidylcholine	LysoPC	LPC	[GP]	Glycerophosphocholines [GP01]
	LPC[O]	Alkyllysophosphatidylcholine	LysoPC(O)		[GP]	Glycerophosphocholines [GP01]
	LPC[O+P]	Alkyl/alkenyllysophosphatidylcholine	LysoPC(O+P)		[GP]	Glycerophosphocholines [GP01]
	LPC[P]	Alkenyllysophosphatidylcholine	LysoPC(P)		[GP]	Glycerophosphocholines [GP01]
	LPE	Lysophosphatidylethanolamine	LysoPE	LPE	[GP]	Glycerophosphoethanolamines [GP02]
	LPE[O]	Alkyllysophosphatidylethanolamine	LysoPE(O)		[GP]	Glycerophosphoethanolamines [GP02]
	LPE[O+P]	Alkyl/alkenyllysophosphatidylethanolamine	LysoPE(O+P)		[GP]	Glycerophosphoethanolamines [GP02]
	LPE[P]	Alkenyllysophosphatidylethanolamine	LysoPE(P)		[GP]	Glycerophosphoethanolamines [GP02]
	LPG	Lysophosphatidylglycerol	LysoPG	LPG	[GP]	Glycerophosphoglycerols [GP04]
	MLCL	Monolysocardiolipin	MLCL		[GP]	Glycerophosphoglycerophosphoglycerols [GP12]
	PC	Phosphatidylcholine	PC		[GP]	Glycerophosphocholines [GP01]
	PC[O]	Alkylphosphatidylcholine	PC(O)		[GP]	Glycerophosphocholines [GP01]
	PC[O+P]	Alkyl/alkenylphosphatidylcholine	PC(O+P)		[GP]	Glycerophosphocholines [GP01]
	PC[P]	Alkenylphosphatidylcholine	PC(P)		[GP]	Glycerophosphocholines [GP01]
	PE	Phosphatidylethanolamine	PE		[GP]	Glycerophosphoethanolamines [GP02]
	PE[O]	Alkylphosphatidylethanolamine	PE(O)		[GP]	Glycerophosphoethanolamines [GP02]
	PE[O+P]	Alkyl/alkenylphosphatidylethanolamine	PE(O+P)		[GP]	Glycerophosphoethanolamines [GP02]
	PE[P]	Alkenylphosphatidylethanolamine	PE(P)		[GP]	Glycerophosphoethanolamines [GP02]
	PG	Phosphatidylglycerols	PG		[GP]	Glycerophosphoglycerols [GP04]
	PI	Phosphatidylinositols	PI		[GP]	Glycerophosphoinositols [GP06]
	PS	Phosphatidylserine	PS		[GP]	Glycerophosphoserines [GP03]
	S1P[d]	Sphingosine/Sphinganine 1-phosphate	S1P	S1P	[SP]	Sphingoid bases [SP01]
	SM[d]	Sphingomyelin/Ceramide phosphocholines	SM[d]		[SP]	Phosphosphingolipids [SP03]
	SM[t]	Hydroxysphingomyelin	SM[t]		[SP]	Phosphosphingolipids [SP03]
	SPH[d]	Sphingosine, Sphinganine	SPH[d]		[SP]	Sphingoid bases [SP01]
	TG	Triacylglycerols	TG	TAG	[GL]	Triradylglycerols [GL03]
	TG[O]	Alkyldiacylglycerol	TG[O]		[GL]	Triradylglycerols [GL03]

## Sheet: lipidomics_data_males
Sample ID	Presence of Cerebral ALD	Presence of adrenal insufficiency	Severity of Spinal cord disease	1-acyl LPC(14:1)	1-acyl LPC(15:0)	1-acyl LPC(15:1)	1-acyl LPC(16:0)	1-acyl LPC(16:1)	1-acyl LPC(16:2)	1-acyl LPC(16:3)	1-acyl LPC(17:0)	1-acyl LPC(17:1)	1-acyl LPC(17:2)	1-acyl LPC(18:0)	1-acyl LPC(18:1)	1-acyl LPC(18:2)	1-acyl LPC(18:3)	1-acyl LPC(18:4)	1-acyl LPC(19:0)	1-acyl LPC(19:1)	1-acyl LPC(19:2)	1-acyl LPC(19:3)	1-acyl LPC(19:4)	1-acyl LPC(20:0)	1-acyl LPC(20:1)	1-acyl LPC(20:2)	1-acyl LPC(20:3)	1-acyl LPC(20:4)	1-acyl LPC(20:5)	1-acyl LPC(21:0)	1-acyl LPC(21:1)	1-acyl LPC(21:2)	1-acyl LPC(21:3)	1-acyl LPC(21:4)	1-acyl LPC(21:5)	1-acyl LPC(22:0)	1-acyl LPC(22:1)	1-acyl LPC(22:2)	1-acyl LPC(22:3)	1-acyl LPC(22:4)	1-acyl LPC(22:5)	1-acyl LPC(22:6)	1-acyl LPC(23:0)	1-acyl LPC(23:1)	1-acyl LPC(23:2)	1-acyl LPC(24:0)	1-acyl LPC(24:1)	1-acyl LPC(24:2)	1-acyl LPC(24:3)
lipidomics_men_096	Control	Control	Control	0.187058	24.6162	0.0865381	1284.39	40.3638	0.24124	0.00912828	49.0057	4.73781	0.11621	696.943	414.182	752.009	8.939	0.0569635	3.3721	1.93554	0.280364	0.0464414	0.0254066	2.63499	6.89283	8.87406	113.551	226.917	20.8281	0.0790287	0.0547414	0.00512585	0.0152453	0.0212545	0.0283091	0.86178	0.47797	0.121845	0.089144	4.29899	11.7668	71.5734	0.140006	0.0478129	0.00098096	0.99404	0.32931	0.0443633	0.0085336
lipidomics_men_097	Control	Control	Control	0.161241	9.9969	0.0317911	1216.85	24.8764	0.239386	0.0103389	18.2921	2.43395	0.146115	583.159	393.775	792.466	13.5698	0.0913742	2.35105	1.13284	0.154569	0.0084681	0.0115549	2.37097	6.45464	7.53533	52.517	228.184	8.9279	0.0423041	0.0235425	0.0056698	0.0061747	0.0044596	0.006439	0.60548	0.47017	0.125435	0.086946	4.7366	9.0908	40.9585	0.090372	0.023445	0.00316851	0.95157	0.31556	0.0540189	0.0114044
lipidomics_men_098	Control	Control	Control	0.300607	17.0477	0.0823128	1486.19	61.0146	0.395967	0.016948	36.1108	5.38513	0.184226	703.577	592.703	815.741	16.4527	0.0807194	2.80349	1.49844	0.308144	0.0971527	0.0229737	4.72541	7.97314	8.52986	87.2443	187.276	25.7943	0.0871596	0.0341654	0.00588149	0.0117522	0.0156054	0.0331936	1.73177	0.639543	0.180433	0.093649	4.6153	11.4456	50.7426	0.217131	0.0363966	0.00554662	2.31605	0.41667	0.0696004	0.0205805
lipidomics_men_099	Control	Control	Control	0.366183	16.6557	0.0722937	1348.33	55.2316	0.261905	0.0114591	24.6094	4.18277	0.137513	572.373	401.87	559.432	13.2923	0.155884	1.8491	1.15313	0.227865	0.0454313	0.0340299	2.3524	6.12256	6.48186	63.7691	109.106	37.5086	0.0428992	0.0291505	0.00415859	0.0076864	0.0240271	0.149478	0.67556	1.16381	0.081529	0.029525	2.32141	10.6978	66.6326	0.14012	0.0344248	0.00306008	1.3541	0.608	0.0375701	0.0056946
lipidomics_men_100	Control	Control	Control	0.096755	11.9562	0.0276296	1156.93	38.9075	0.127348	0.00792869	20.224	3.20045	0.072342	386.824	402.794	505.274	7.0867	0.0178454	1.42	1.09577	0.130744	0.0133221	0.0065516	2.19097	5.35755	4.31071	40.5378	218.878	13.8884	0.0459923	0.0321952	0.00317717	0.0053987	0.00557972	0.0065384	0.54086	0.487381	0.145561	0.168236	4.82915	9.9961	28.4003	0.101263	0.0252831	0.00119862	0.78779	0.39284	0.0512512	0.0148141
lipidomics_men_101	Control	Control	Control	0.047707	13.1205	0.0550417	1035.95	26.9423	0.207881	0.00799063	22.037	2.31635	0.078723	476.128	323.63	612.826	8.7503	0.0120865	1.55077	0.84274	0.120578	0.0045866	0.0041558	2.33826	5.67974	4.88783	41.7007	122.781	7.4071	0.0562412	0.0175058	0.00142231	0.0027174	0.00074544	0.0023616	0.86601	0.440453	0.112761	0.009611	2.73311	7.3322	32.2594	0.148773	0.0254122	0.00326977	0.95142	0.34766	0.071521	0.0113117
lipidomics_men_102	Control	Control	Control	0.112178	17.1753	0.0565928	1397.77	40.2346	0.287232	0.0147036	25.2975	3.38441	0.105286	675.498	458.487	694.86	13.1451	0.0666049	2.23959	1.25994	0.215522	0.0797899	0.0110532	3.75533	6.96666	7.05496	110.266	210.837	23.7354	0.0753482	0.0203173	0.00413366	0.0093987	0.0029137	0.0060271	1.26976	0.450136	0.114695	0.14602	6.07853	15.7941	37.6402	0.165715	0.0283979	0.00058016	1.58573	0.36994	0.0356034	0.0160252
lipidomics_men_103	Control	Control	Control	0.153836	16.7084	0.0566553	1086.38	29.2514	0.180109	0.00370442	31.2882	3.29833	0.117771	566.697	387.42	648.662	8.5537	0.0403559	1.87295	1.14372	0.247179	0.0468033	0.0138053	2.14239	4.8142	4.93393	59.6665	140.409	20.4662	0.0638973	0.0427541	0.00131402	0.0084648	0.012441	0.018455	0.61107	0.579113	0.088744	0.102627	2.20491	8.8435	48.1146	0.12777	0.0407773	0.001651	0.81355	0.33063	0.032092	0.0042403
lipidomics_men_104	Control	Control	Control	0.215283	20.4287	0.0849052	1403.84	57.7012	0.361098	0.0167074	39.9646	6.04924	0.173952	599.897	423.667	591.867	14.2392	0.132596	2.28917	1.40683	0.257356	0.0310417	0.0273636	2.6633	5.36721	5.98514	78.6042	147.861	29.4177	0.0749878	0.0371567	0.00473179	0.011828	0.0263697	0.039203	0.90068	0.554541	0.147689	0.01543	3.46704	10.7916	51.6341	0.19058	0.0390775	0.00393444	1.02821	0.49879	0.0544821	0.0203974
lipidomics_men_105	Control	Control	Control	0.043077	11.4261	0.0312379	1231.02	27.9483	0.348989	0.0129215	17.9687	3.22618	0.089802	559.123	316.246	583.564	4.3953	0.0282632	1.86034	1.03515	0.099818	0.0193713	0.0621922	2.41959	10.1698	6.13939	38.1601	127.981	20.6556	0.0506881	0.0267412	0.00205482	0.0062977	0.0268146	0.06159	0.79359	2.66677	0.149881	0.097845	2.48078	7.3539	53.5765	0.111283	0.0239851	0.00374427	0.98651	0.76725	0.062616	0.0071533
lipidomics_men_106	Control	Control	Control	0.191469	15.9419	0.045286	1197.52	35.7318	0.205969	0.00897171	28.2081	3.29951	0.102992	555.874	383.006	753.532	9.2306	0.010307	2.15351	1.05919	0.181852	0.0166579	0.0025934	2.9552	6.5036	8.24828	67.5261	100.781	5.0482	0.0697232	0.0377758	0.00484278	0.007903	0.00114224	0.0008373	0.77219	0.456084	0.106619	0.049757	3.16986	6.6115	19.881	0.154341	0.0329019	0.00445772	1.1558	0.29951	0.0532329	0.0072321
lipidomics_men_107	Control	Control	Control	0.147792	11.3854	0.0533881	1269.81	37.3238	0.124711	0.00592684	31.6345	4.37036	0.1341	525.598	444.36	730.148	12.9759	0.0366619	2.49508	1.39831	0.248511	0.0675772	0.0095034	2.46321	5.51942	7.1531	69.7682	125.362	9.0285	0.0690378	0.0572441	0.00275395	0.0165239	0.00545731	0.0092733	0.61414	0.361388	0.102633	0.163798	3.27212	6.9078	28.6722	0.125235	0.0309956	0.00202924	0.93927	0.30149	0.0425331	0.0141908
lipidomics_men_017	noCALD>55	AI	Mild >55	0.211567	15.0102	0.0819479	1124.26	36.6252	0.212514	0.010624	26.6423	4.15369	0.132627	446.17	385.023	455.545	15.6783	0.196863	1.25728	1.16395	0.217598	0.0693928	0.0394014	1.89762	5.14748	5.3679	64.7871	169.199	34.3001	0.0600807	0.0406578	0.00169826	0.0136562	0.0237753	0.0870877	0.56186	0.831056	0.104091	0.0806375	3.61535	12.8709	67.9073	0.218912	0.0489469	0.00107726	2.03915	0.83007	0.0537278	0.00911542
lipidomics_men_056	CALD	NoAI >55	Mild >55	0.0585626	13.0196	0.0591309	1103.88	28.7533	0.284652	0.00911389	29.5422	3.52757	0.0920111	508.887	371.262	652.451	10.4044	0.0549509	1.66779	1.28733	0.138884	0.0291793	0.0139827	3.19164	7.39184	6.66785	78.4932	138.473	25.7066	0.106133	0.0391999	0.00253104	0.007518	0.00693414	0.0344602	2.09544	1.37531	0.136753	0.0283781	2.77208	12.745	65.6817	0.481655	0.0612085	0.0047672	5.33703	1.16981	0.0746826	0.00683409
lipidomics_men_010	noCALD>55	NoAI >55	Mild >55	0.0801549	11.2149	0.0322958	1073.4	34.7051	0.184501	0.00436541	23.3986	3.34867	0.109857	553.792	401.978	770.398	10.4064	0.0303262	1.75194	1.18242	0.259997	0.0566682	0.0239795	2.375	5.57464	8.87257	103.562	196.994	18.9969	0.0629277	0.0267574	0.00291922	0.0126787	0.0211431	0.016495	1.24293	0.508221	0.149646	0.0247886	4.45602	12.7358	65.4423	0.362708	0.0365235	0.0048487	4.40196	0.587341	0.0686894	0.0208091
lipidomics_men_033	noCALD>55	NoAI >55	Mild >55	0.0408207	10.2767	0.0289017	1082.27	32.3282	0.160276	0.00477971	20.0211	2.65383	0.0750679	506.852	436.68	740.243	10.7618	0.0229072	1.27177	1.13125	0.160917	0.0118903	0.013192	2.96612	8.12553	7.91808	61.8702	129.106	19.1508	0.0682273	0.0362826	0.00277174	0.0136235	0.00947465	0.0257774	0.831643	1.11246	0.149016	0.0336588	3.30489	15.0753	73.7435	0.20086	0.0454947	0.00741054	1.96045	0.681878	0.0747747	0.0117628
lipidomics_men_034	noCALD>55	NoAI >55	Mild >55	0.190081	9.90405	0.0438751	1173.03	35.2354	0.268579	0.0100357	13.2961	2.56851	0.135436	559.108	385.853	647.344	19.1443	0.297975	1.45207	0.78879	0.167986	0.0482634	0.0168877	3.32318	6.27411	6.94675	55.7943	121.901	34.5504	0.0779241	0.0273454	0.00130004	0.00479761	0.0128442	0.0894603	1.43867	1.17681	0.120142	0.0860951	2.59921	12.8477	72.5898	0.330429	0.0349757	0.00698265	3.78752	0.878927	0.0731317	0.00790088
lipidomics_men_036	noCALD>55	NoAI >55	Mild >55	0.111681	13.5802	0.0554684	1095.71	32.7313	0.303617	0.00816755	16.2683	3.22682	0.0956345	532.857	311.241	426.926	9.43103	0.298743	1.58021	0.813307	0.152289	0.0641751	0.0456513	3.26722	6.1073	4.50178	67.4797	122.433	42.1319	0.0669661	0.0367728	0.00254735	0.00909719	0.0150949	0.222855	1.86177	2.55956	0.0847731	0.0596571	1.97931	7.98332	64.0002	0.384434	0.049265	0.00215064	4.55907	1.38479	0.0506203	0.00883259
lipidomics_men_037	noCALD>55	NoAI >55	Mild >55	0.284404	12.3035	0.0670892	1041.11	42.157	0.242698	0.00472732	32.3627	5.17421	0.0980691	400.663	384.912	454.555	11.9856	0.130861	1.53849	1.50548	0.267897	0.0313166	0.0119725	2.21061	5.27711	5.46125	67.8839	133.288	22.594	0.0789302	0.0610116	0.00415124	0.0179232	0.000953735	0.00657272	0.949248	0.689181	0.148958	0.158515	3.28999	9.22214	25.2049	0.292252	0.078602	0.00177571	2.42681	0.66545	0.0585795	0.0231909
lipidomics_men_043	noCALD>55	NoAI >55	Mild >55	0.634438	21.3151	0.130374	1355.34	66.1751	0.340687	0.0066466	30.8365	5.95321	0.20338	560.515	475.938	596.669	16.5713	0.209786	1.45256	1.30311	0.265625	0.0649953	0.012306	3.28487	4.93856	5.04161	49.152	109.36	15.4754	0.108136	0.0591793		0.0121334	0.0107243	0.0603699	1.95636	0.672023	0.127631	0.158142	2.51107	5.96878	16.2775	0.50245	0.104917	0.00368914	5.18492	0.896354	0.0676669	0.0197084
lipidomics_men_051	noCALD>55	NoAI >55	Mild >55	0.126154	8.28435	0.0358667	898.758	24.3374	0.164496	0.0109795	15.1204	2.45159	0.0925685	463.636	337.564	600.106	13.8409	0.0687997	1.28273	0.838895	0.185855	0.0302192	0.00879147	2.72581	5.46725	7.73091	98.3145	139.903	18.5943	0.0451839	0.0138039	0.00450505	0.00954894	0.000800772	0.0100889	1.32262	0.374284	0.123905	0.0801593	4.58721	11.5443	41.5018	0.43345	0.0406749	0.0023369	5.70205	0.704363	0.0536328	0.00545307
lipidomics_men_052	noCALD>55	NoAI >55	Mild >55	0.342568	15.1684	0.0714045	1274.23	61.8109	0.394586	0.0134941	34.0364	5.11523	0.174519	764.185	605.891	792.489	18.7853	0.19193	2.50878	2.00878	0.366949	0.0526638	0.0283775	4.5224	10.4162	12.6265	119.885	256.017	46.9356	0.0922372	0.0513953	0.00367545	0.022764	0.0312566	0.0809903	1.52008	1.63588	0.249245	0.361973	8.3935	27.5899	81.1611	0.379803	0.0745565	0.00380298	4.36805	1.37724	0.131968	0.0336843
lipidomics_men_057	noCALD>55	NoAI >55	Mild >55	0.630101	15.3829	0.0881261	1170.28	49.6581	0.241588	0.0131065	27.5562	5.21865	0.206307	502.778	526.716	826.736	35.5651	0.530932	1.42598	1.46845	0.326562	0.0342692	0.0334242	2.33496	5.43267	6.1478	74.4568	184.206	31.4744	0.0574921	0.0495488	0.0030748	0.0203884	0.00608948	0.0159002	0.818492	0.437441	0.144365	0.230582	6.02825	15.5922	32.0914	0.172532	0.0479792	0.00200216	1.80791	0.486147	0.046669	0.0229504
lipidomics_men_058	noCALD>55	NoAI >55	Mild >55	0.682322	10.2773	0.0888847	1142.34	66.0317	0.379051	0.0238356	17.8971	3.80073	0.152609	427.832	507.71	611.858	24.7892	0.432808	1.31162	1.02239	0.222517	0.0454008	0.0240893	2.34888	4.77344	5.92892	75.7528	234.149	32.6171	0.054586	0.031236	0.00310175	0.0172612	0.00461333	0.0176685	0.92599	0.507773	0.145235	0.285974	7.52462	15.5611	36.6499	0.199763	0.0430466	0.00316883	2.43641	0.546438	0.0550116	0.0147459
lipidomics_men_066	noCALD>55	NoAI >55	Mild >55	0.0678735	8.11749	0.0299093	1228.12	29.0051	0.136733	0.00628401	21.6155	2.94229	0.096657	597.988	512.051	767.52	12.2356	0.042009	2.10125	1.61359	0.197778	0.0154526	0.0201606	4.03632	11.1806	8.8276	70.7372	274.488	23.7676	0.105986	0.0554757	0.00633386	0.0136619	0.0183699	0.0170075	1.81845	1.70405	0.23179	0.29718	5.8402	13.742	63.6446	0.436149	0.0761903	0.0108957	5.69089	1.6318	0.110536	0.0253166
lipidomics_men_067	noCALD>55	NoAI >55	Mild >55	0.120108	14.4533	0.0501447	1200.01	35.9725	0.243312	0.00958986	23.2357	2.66115	0.0828702	577.641	332.031	689.853	5.93236	0.015003	1.92858	1.04908	0.171681	0.0346463	0.0146838	3.12211	5.87861	6.77185	74.6403	145.668	10.338	0.086555	0.0420163	0.00261234	0.0118146	0.00123942	0.00411708	1.24487	0.482835	0.124569	0.128154	3.81606	9.53469	34.7093	0.361676	0.0513479	0.00260084	3.5606	0.686184	0.0691229	0.0158152
lipidomics_men_071	noCALD>55	NoAI >55	Mild >55	0.107012	10.4519	0.0309381	1050.71	28.7801	0.176526	0.00533018	21.4887	2.94686	0.100435	511.27	386.865	701.42	7.67628	0.0245041	1.51615	1.22948	0.231549	0.0943126	0.01278	2.06595	6.58881	8.59708	140.666	229.145	17.8097	0.0419842	0.0319061	0.00437298	0.0142748	0.00799664	0.0112059	0.798151	0.440534	0.101651	0.212479	5.36686	13.371	60.4168	0.216914	0.0344426	0.00122492	3.16559	0.521849	0.0374641	0.00873061
lipidomics_men_076	noCALD>55	NoAI >55	Mild >55	0.114511	20.3833	0.0516933	1390.49	35.7661	0.296634	0.00768103	37.0188	4.12783	0.112309	688.493	455.791	662.462	10.5239	0.0846004	2.40662	1.48776	0.263327	0.0251526	0.0386738	4.52854	12.0527	9.46195	72.4384	122.931	37.9319	0.10587	0.0690068	0.00327963	0.0107204	0.0233117	0.123491	1.38454	4.70285	0.123735	0.0943932	2.37691	9.31207	80.2552	0.473661	0.0946699	0.00325797	3.65213	2.36168	0.0929484	0.0142269
lipidomics_men_080	noCALD>55	NoAI >55	Mild >55	0.403191	17.9564	0.0831698	1281.17	42.3062	0.186625	0.00941558	38.3705	5.34675	0.173994	626.707	488.568	726.415	23.3362	0.209467	2.02559	1.96705	0.371715	0.0572622	0.0102893	2.76752	7.72332	8.92546	95.6727	206.36	40.5058	0.0678241	0.0510656	0.00412376	0.0187704	0.0210011	0.0297209	0.745925	0.689748	0.132513	0.220672	4.83903	12.8889	48.4867	0.241312	0.0528647	0.0037464	1.99939	0.658681	0.0522598	0.0178814
lipidomics_men_004	CALD	AI	na	0.0863142	14.6605	0.0305172	1252.42	30.3205	0.129754	0.00753504	28.7297	3.29468	0.0780573	512.89	394.219	511.542	8.98669	0.0479207	1.87491	1.05435	0.125378	0.0127154	0.00444964	3.37595	5.67509	4.25868	39.9159	113.603	10.4294	0.0921708	0.0342717	0.00260903	0.00509538	0.00231223	0.00320355	1.88429	0.625367	0.119003	0.117403	2.32059	6.73218	22.1834	0.71222	0.0734609	0.00107573	8.52165	1.16589	0.0746175	0.012525
lipidomics_men_006	CALD	AI	na	0.0638957	13.0325	0.0394061	1207.24	29.53	0.18978	0.00296106	26.469	2.91532	0.0700934	721.967	500.1	744.088	6.63678	0.0126161	1.44026	1.01794	0.217432	0.0902365	0.00674105	5.19005	6.40031	6.19021	79.8809	147.329	7.3684	0.10999	0.0280967	0.00340502	0.00924989	0.00285398	0.00568801	3.68036	0.597236	0.124715	0.147116	4.46826	10.3025	37.7126	0.784419	0.0627613	0.00362596	10.4821	1.12998	0.0726465	0.00986751
lipidomics_men_019	CALD	AI	na	0.089193	9.4792	0.0277185	961.386	24.2034	0.132583	0.00314046	21.4899	3.24044	0.0823488	452.571	521.207	848.388	10.2836	0.0165883	1.4989	1.29249	0.158081	0.0316604	0.00364324	3.61501	8.81378	5.23012	54.3485	122.204	5.6633	0.0793812	0.035332	0.00413727	0.00839873	0.00201434	0.00235246	2.0135	0.735485	0.112903	0.155862	3.06947	8.54808	20.0248	0.48652	0.0530728	0.00176548	6.17874	0.760325	0.0489083	0.0103955
lipidomics_men_020	CALD	AI	na	0.14594	25.8099	0.0733892	1269.75	46.0728	0.273373	0.00492362	45.3282	4.78436	0.147512	600.965	674.582	890.658	12.1724	0.0462817	3.09963	2.31547	0.371034	0.0691774	0.0195131	4.38148	12.6636	13.3009	125.514	197.681	20.2329	0.162183	0.11422	0.00975137	0.0205603	0.0240804	0.0236514	1.61504	1.30802	0.283054	0.304428	6.77041	17.4559	60.7417	0.819111	0.185546	0.0110903	7.24968	1.48227	0.123753	0.0132741
lipidomics_men_021	CALD	AI	na	0.0946144	13.6385	0.0463826	1048.21	30.71	0.192066	0.00330334	33.8727	4.01669	0.139491	554.967	645.255	853.912	41.8823	0.0708621	2.55218	1.78643	0.321828	0.0262849	0.048392	4.30273	11.0457	9.21608	67.0809	174.682	30.9857	0.126003	0.0755954	0.00348485	0.0176738	0.0453707	0.0596164	1.76884	1.93152	0.197013	0.265556	4.4268	17.5347	67.8245	0.832857	0.109679	0.00285552	7.25847	1.98524	0.107811	0.0147816
lipidomics_men_026	CALD	AI	na	0.103115	10.9714	0.0286876	1157.54	33.9784	0.172806	0.00617484	20.4313	2.99744	0.10605	530.073	493.034	796.523	13.7223	0.0586296	1.67317	1.13047	0.187805	0.037759	0.0115713	3.21181	6.53327	6.44467	86.7391	187.778	14.3625	0.0818497	0.0291068	0.00613225	0.012815	0.00404939	0.00494718	1.38611	0.675676	0.181584	0.263958	5.90012	13.6122	43.9352	0.477711	0.0594122	0.0015255	5.82503	1.00228	0.0771046	0.0131518
lipidomics_men_027	CALD	AI	na	0.134692	9.41922	0.0403529	883.404	19.9234	0.0952534	0.00489239	21.0294	2.51578	0.0909911	493.491	315.104	644.593	8.25365	0.0284693	1.72361	1.09039	0.165733	0.0116053	0.0109072	2.77144	7.04455	6.38139	56.4748	137.757	9.45168	0.0709453	0.0333703	0.00101958	0.00740052	0.0036138	0.00645938	1.33805	0.636556	0.111334	0.166187	2.93952	7.09904	41.3921	0.529436	0.0599936		7.00517	1.05429	0.0656277	0.0106979
lipidomics_men_032	CALD	AI	na	0.0419452	8.36822	0.0220304	920.646	20.2613	0.134087	0.00535876	15.7875	2.29884	0.0528196	479.431	312.991	444.452	6.66606	0.0110523	1.48161	0.890222	0.0833177	0.0130267	0.00337788	3.64462	5.90762	3.87899	38.8967	84.2275	5.54166	0.0859528	0.0342733	0.002642	0.00531702	0.002619	0.00752887	1.3362	0.649501	0.105197	0.172161	2.0977	5.46913	18.4184	0.461652	0.0549412	0.00210325	4.78823	0.789485	0.0550151	0.0131672
lipidomics_men_039	CALD	AI	na	0.162857	18.5326	0.0543378	1100.13	31.1892	0.160725	0.00350753	30.657	3.72914	0.121344	434.595	450.857	796.389	11.2181	0.0405594	1.69871	1.43589	0.249996	0.0262608	0.0320993	3.16282	7.87017	6.06966	47.2987	124.534	28.5144	0.0933754	0.0653117	0.00414365	0.00911366	0.017107	0.0569742	1.15097	1.1168	0.142779	0.0914823	2.10062	12.6487	54.8057	0.426681	0.109836	0.00417967	4.90245	1.03924	0.070954	0.00796396
lipidomics_men_045	CALD	AI	na	0.266449	11.4211	0.0456263	1060.55	56.8136	0.268893	0.0126821	18.0057	4.03296	0.146045	493.722	503.023	701.894	14.147	0.0276151	2.32842	1.46768	0.221863	0.0248603	0.0128483	3.16258	8.46735	10.1113	105.689	134.786	14.1562	0.0947146	0.0341126	0.00184981	0.0197599	0.00493679	0.0270093	1.73461	0.660864	0.151868	0.208712	5.13153	14.9602	54.6615	0.593901	0.0881688	0.00339856	6.84304	1.32435	0.099227	0.0272131
lipidomics_men_059	CALD	AI	na	0.0418773	7.77549	0.0204838	841.895	23.2771	0.112081	0.00528718	17.4	2.23483	0.0550039	543.568	295.049	507.182	6.98877	0.0384445	1.39472	0.933053	0.112951	0.017433	0.00964852	3.09588	6.46604	6.80644	86.7677	186.455	11.152	0.0838807	0.0275408	0.00285796	0.0109388	0.00302427	0.0220341	1.5278	0.96503	0.119215	0.225589	5.94867	13.4283	59.9471	0.536047	0.0342539	0.000565823	7.19613	1.13109	0.0813772	0.0181636
lipidomics_men_062	CALD	AI	na	0.0615486	9.73418	0.0277933	919.602	29.5303	0.164932	0.00253445	18.1662	2.70709	0.0486704	355.053	319.369	501.804	5.09536		1.03584	0.725306	0.106595	0.0196915	0.00315796	2.33663	3.758	4.05353	38.393	61.6612	2.35913	0.0811863	0.028276	0.00151444	0.00420371	0.000823728	0.00152511	1.36909	0.391068	0.061353	0.0673658	2.02467	4.18957	12.0048	0.466529	0.0509625	0.00374749	5.30895	0.541789	0.0404125	0.00408016
lipidomics_men_064	CALD	AI	na	0.0632638	9.55391	0.026073	1069.56	24.4293	0.154526	0.00323085	19.7119	2.17528	0.107455	509.07	418.427	853.115	15.8755	0.0473233	1.4924	1.00524	0.196728	0.0431164	0.0133235	3.7276	7.74318	6.19237	78.4803	178.817	16.9882	0.0982479	0.0354973	0.00179119	0.0117297	0.00390996	0.0164812	1.7547	0.703693	0.136535	0.26417	5.50076	15.1536	34.0945	0.503823	0.0555869	0.00277692	5.8579	1.04903	0.0574112	0.0121134
lipidomics_men_068	CALD	AI	na	0.0706326	13	0.0359661	1039.67	23.2464	0.219641	0.00893626	33.4426	3.34451	0.0919434	619.189	418.582	668.004	10.4031	0.0853911	1.63921	1.54476	0.259666	0.0268354	0.0289968	2.94854	8.22855	8.69487	109.645	325.449	33.7545	0.0887184	0.05373	0.00599378	0.0137197	0.0307807	0.0926656	1.47501	1.31964	0.169029	0.297164	6.26731	21.8189	99.4004	0.487742	0.111893	0.00597407	4.66185	1.09357	0.077222	0.0139004
lipidomics_men_072	CALD	AI	na	0.0963005	14.9642	0.0422649	1127.51	32.2529	0.224798	0.00533705	41.1865	5.10966	0.115353	534.772	545.616	856.65	10.6004	0.049979	2.30161	2.05448	0.253491	0.0239742	0.00943297	3.75486	8.65256	9.05746	74.0883	220.024	13.4662	0.122948	0.0611189	0.00658802	0.0125428	0.0116306	0.00729319	2.46681	0.652801	0.221189	0.285046	5.6392	15.7204	47.7188	0.6731	0.0825714	0.0045765	7.79501	1.1071	0.0829624	0.0171991
lipidomics_men_093	CALD	AI	na	0.0641316	30.6902	0.0423609	2117.12	85.2909	0.297339	0.0118116	47.0794	6.64248	0.0640397	1097.17	662.529	485.059	9.41534	0.0293388	4.49344	2.34515	0.139512	0.00570768	0.00114514	6.71395	25.5543	11.9898	56.6456	209.219	6.78352	0.155804	0.0558875	0.0016733	0.00945233	0.00198822	0.00281577	2.85993	3.74447	0.292894	0.362058	5.41866	8.95263	48.7869	1.00876	0.103929	0.00292629	12.3499	3.5407	0.223128	0.0351919
lipidomics_men_005	noCALD	AI	na	0.0611715	11.5168	0.037492	940.529	21.594	0.139586	0.00563573	20.8519	2.34892	0.0711456	441.02	248.946	527.331	5.11033	0.0138302	1.11669	0.662744	0.106427	0.00909006	0.00417492	2.40142	3.31474	3.38491	40.7841	101.992	7.17702	0.075119	0.0172851	0.000616986	0.00406836	0.000753794	0.00871577	1.74161	0.571873	0.0753744	0.0673789	1.49971	4.73967	32.8226	0.618166	0.0374375	0.00527124	6.29337	0.916509	0.0567131	0.00582232
lipidomics_men_009	noCALD	AI	na	0.142365	9.76431	0.0576675	1029.75	35.0145	0.273072	0.0207185	17.8613	2.7348	0.0720446	464.68	315.959	489.008	7.00704	0.0308392	1.36992	0.74451	0.0981042	0.0208612	0.00815688	3.25152	4.86261	4.0349	52.8415	122.822	6.743	0.0845887	0.0129199	0.00145147	0.00458656	0.00137038	0.0037132	2.32997	0.422666	0.0932328	0.0593567	2.2952	4.97079	25.0709	0.713094	0.0399231	0.00423518	8.98197	0.828647	0.0544773	0.00886876
lipidomics_men_012	noCALD	AI	na	0.474616	11.2215	0.107591	1477.12	79.4381	0.283365	0.0113883	21.0269	4.74166	0.182048	628.989	546.403	579.894	20.9062	0.32993	1.62197	1.46192	0.298107	0.0514426	0.0326499	3.39635	8.36793	7.62515	79.1037	197.527	43.9827	0.0815022	0.0440128	0.00331375	0.0174476	0.0250708	0.0390719	1.7043	1.0898	0.2189	0.386796	6.28045	13.6624	30.3892	0.506144	0.0797597	0.00479846	6.97341	1.47716	0.0968865	0.0292541
lipidomics_men_013	noCALD	AI	na	0.139704	15.5876	0.0500119	1034.93	36.4398	0.182908	0.00652382	32.1082	3.91772	0.10688	471.372	434.672	616.244	10.3598	0.0575335	1.79126	1.4806	0.216815	0.0630705	0.0313324	2.14178	6.74982	6.13037	83.3041	245.286	27.0688	0.0838271	0.0424284	0.00507067	0.0106982	0.0185722	0.0295712	1.24836	0.660826	0.144664	0.178426	4.21439	17.2841	95.822	0.455529	0.0743022	0.00257681	4.59595	0.917993	0.0687322	0.0144344
lipidomics_men_015	noCALD	AI	na	0.171734	19.4375	0.0744769	1307.17	66.4271	0.313693	0.0101473	42.7838	6.09303	0.110736	631.729	423.933	562.787	8.07272	0.0235503	3.78599	2.11919	0.299748	0.0684137	0.0124943	1.94655	7.51919	9.09234	127.641	239.038	27.5214	0.0545707	0.0627939	0.0167256	0.0255517	0.0222475	0.0419803	0.448852	0.885647	0.158782	0.28724	7.69346	22.8014	87.0356	0.185572	0.0380028	0.00178241	1.48513	0.667699	0.0653135	0.0169141
lipidomics_men_016	noCALD	AI	na	0.215505	10.1085	0.0394746	1238.51	69.8916	0.207987	0.00585429	24.4352	4.06184	0.116755	611.534	599.199	728.411	10.3726	0.0390711	1.99962	1.73218	0.249938	0.0306499	0.0297003	4.65137	11.9609	10.1722	94.2509	217.059	25.7977	0.0876553	0.0441922	0.00400877	0.0169735	0.0188145	0.0556827	1.95697	1.25782	0.262437	0.3163	5.58438	18.1038	77.9372	0.498021	0.0603992	0.00434283	8.2382	1.54178	0.122436	0.0494612
lipidomics_men_018	noCALD	AI	na	0.224422	12.2367	0.0491665	1184.44	41.1204	0.201855	0.00912252	23.6687	4.03995	0.149505	544.582	514.186	732.851	16.8424	0.105772	1.6188	1.43469	0.302018	0.0328121	0.0155659	3.08267	6.77832	9.02244	76.0942	204.87	16.8315	0.089117	0.0411443	0.00357008	0.0180901	0.0108247	0.00473581	1.12592	0.711672	0.164406	0.270983	6.93656	13.8099	33.445	0.381188	0.063604	0.00141622	4.39052	1.04469	0.0694421	0.0159968
lipidomics_men_024	noCALD	AI	na	0.0608974	10.623	0.053387	972.55	29.9584	0.213016	0.0155233	20.3514	2.13035	0.0580513	463.878	329.159	517.341	9.00057	0.0236455	1.99704	0.891209	0.108797	0.00592675	0.00507832	3.44073	7.08031	5.50823	69.4889	198.41	7.58083	0.0878575	0.0215549	0.00100707	0.00546632	0.000657131	0.00304834	1.71119	0.700521	0.176379	0.129375	5.57614	8.21516	26.8378	0.500739	0.0555963	0.00156346	5.92634	1.12136	0.116763	0.0148669
lipidomics_men_025	noCALD	AI	na	0.0564345	7.7033	0.0116977	845.059	23.7893	0.0563091	0.00282786	15.1366	1.90275	0.0295903	420.176	251.996	395.897	2.85533	0.00356855	1.03979	0.605355	0.0834567	0.00762304	0.00366071	1.93188	3.91036	3.26607	43.057	124.327	6.23914	0.0472121	0.0114299	0.000608154	0.00536368	0.000634239	0.0026326	1.03648	0.369575	0.103803	0.149214	3.14578	8.55137	21.7257	0.369116	0.0237178	0.00236193	4.44183	0.647715	0.0417212	0.00995706
lipidomics_men_028	noCALD	AI	na	0.0704328	14.0658	0.0407798	1156.91	30.3473	0.200598	0.00569004	23.1381	2.79214	0.114512	552.025	424.968	717.774	12.5875	0.0613504	1.93512	0.988803	0.152575	0.0202315	0.00665536	3.86036	7.05856	5.21485	45.2337	83.7062	6.55032	0.088102	0.0280956	0.000980524	0.00722343	0.00105389	0.00204538	1.76148	0.725054	0.098878	0.115061	2.05919	5.36516	16.6422	0.253066	0.0446763	0.00430913	3.70486	0.769943	0.0694993	0.0129723
lipidomics_men_029	noCALD	AI	na	0.0591505	13.622	0.0351026	1195.23	33.4081	0.219157	0.00690731	31.1939	3.58756	0.132261	668.896	564.54	998.699	15.1019	0.0551812	2.73149	1.69155	0.258833	0.0391566	0.0149564	4.5069	11.0183	9.58288	110.743	223.84	20.2641	0.135853	0.0559324	0.00534003	0.0158191	0.00649446	0.0203041	2.07884	0.939973	0.226043	0.249947	7.15486	21.822	53.9731	0.605242	0.103267	0.0195715	6.24099	0.932368	0.106036	0.0230096
lipidomics_men_030	noCALD	AI	na	0.163702	14.968	0.0471599	979.863	27.0796	0.183168	0.00709014	26.8322	3.74615	0.15972	440.607	429.643	901.415	15.6077	0.0862595	1.84992	1.2723	0.251934	0.0449411	0.00874004	2.83143	5.61268	6.48221	69.9505	118.748	11.3764	0.0944944	0.0540973	0.00180174	0.00970776	0.00343801	0.00303357	1.32805	0.510658	0.138492	0.142606	3.41135	8.55565	20.7379	0.378823	0.0817284	0.00821388	3.78977	0.619532	0.0610569	0.00950212
lipidomics_men_035	noCALD	AI	na	0.130608	19.7896	0.052611	1091.39	27.4808	0.199292	0.00452797	38.7644	4.05449	0.108701	613.364	408.517	750.169	12.5951	0.00789528	2.84235	1.73038	0.291712	0.0314595	0.00831999	4.05795	7.72946	7.32348	80.0962	136.565	9.65553	0.134979	0.0823948	0.00385878	0.0142248	0.00760329	0.0059279	1.81946	0.709169	0.0988234	0.132036	3.24672	8.98423	29.3229	0.544935	0.108174	0.0038041	4.7244	0.879232	0.0719655	0.00628091
lipidomics_men_038	noCALD	AI	na	0.416017	9.40889	0.0774124	1200.39	82.6697	0.292872	0.00760548	17.9636	5.0353	0.217823	531.746	706.285	745.052	26.6556	0.396396	1.53306	1.29259	0.303139	0.120038	0.0178292	3.08385	6.12568	7.52428	73.0062	186.407	24.1399	0.0628331	0.0556386	0.00377094	0.016517	0.0079167	0.0117987	1.47371	0.639796	0.187462	0.285176	6.19913	11.1869	29.599	0.637524	0.118282	0.00561747	7.47233	1.06049	0.0821364	0.0201842
lipidomics_men_040	noCALD	AI	na	0.0390771	13.0051	0.0278425	1153.37	31.157	0.0884038	0.00243231	28.0967	3.10507	0.0592025	713.088	539.117	639.427	6.16873	0.0123676	1.82355	1.27249	0.189153	0.0435131	0.00836011	3.49582	7.13554	7.17151	99.9847	161.91	8.32969	0.0875095	0.0393434	0.00278553	0.0175667	0.00181852	0.00366783	1.5343	0.456136	0.132009	0.270677	5.48696	9.26979	34.2902	0.324595	0.0518026	0.000678364	3.25194	0.613545	0.0570514	0.0172153
lipidomics_men_048	noCALD	AI	na	0.13575	14.7373	0.0570983	1203.27	36.3646	0.212362	0.00736675	29.9375	3.91272	0.150326	604.526	525.07	862.377	21.4918	0.184824	2.83987	1.50906	0.269155	0.0414314	0.0159453	4.80655	8.5927	7.57589	81.6054	174.569	26.4517	0.145965	0.050072	0.00249746	0.0102744	0.00807482	0.00807604	2.05579	0.757393	0.158197	0.167572	4.36021	13.0908	35.6087	0.641825	0.101125	0.0048573	6.75582	1.16687	0.0844161	0.0159909
lipidomics_men_049	noCALD	AI	na	0.0769704	12.5424	0.038999	1258.84	37.037	0.220113	0.00622882	27.5061	3.76256	0.111728	511.55	420.815	675.037	13.1948	0.0327472	1.68622	1.19698	0.164971	0.0291143	0.00739985	3.25469	5.53488	5.17946	59.4755	189.909	20.3071	0.0847173	0.0301317	0.00210613	0.0116172	0.00110408	0.00817952	1.39717	0.61673	0.148486	0.111911	4.05188	12.3247	31.2721	0.497104	0.0625558	0.0176255	5.4463	0.856045	0.0945434	0.0132683
lipidomics_men_060	noCALD	AI	na	0.0187639	4.49605	0.0150504	925.415	17.0367	0.115854	0.0026829	10.268	1.39915	0.0688876	461.975	319.222	693.647	6.54461	0.00522755	1.15301	0.587538	0.0889851	0.0147851	0.00414237	3.1153	5.51371	4.79713	32.6899	95.6185	1.81267	0.0687058	0.00951099		0.00458956	0.000615271	0.000566843	1.87799	0.545827	0.106442	0.0570675	3.12208	6.27863	23.8121	0.339824	0.0208537	0.00447055	4.45339	0.590874	0.0591808	0.0058521
lipidomics_men_069	noCALD	AI	na	0.292391	20.2648	0.0833792	1028.55	35.2803	0.162402	0.00654651	34.9979	4.48896	0.173053	523.899	502.243	723.437	21.3698	0.104776	2.48262	2.02054	0.489055	0.0906675	0.0295892	3.60097	8.32615	9.76699	98.9448	232.817	36.1267	0.0999945	0.0757074	0.00377388	0.029082	0.0158083	0.0378962	1.67414	0.771347	0.178071	0.320441	6.6316	19.223	52.005	0.545263	0.115317	0.00522935	6.03624	0.924911	0.0710401	0.0177829
lipidomics_men_077	noCALD	AI	na	0.571171	12.8918	0.129314	1477.48	171.976	0.450491	0.0183027	22.2945	6.48458	0.18701	617.536	728.547	696.169	28.2166	0.571762	1.96646	1.56966	0.288558	0.111498	0.0534629	3.75931	7.60615	9.82751	100.781	246.67	44.5288	0.109533	0.0415836	0.00269057	0.0166513	0.0298715	0.0964095	1.25142	0.981347	0.249899	0.225154	7.93677	13.3706	65.0906	0.488377	0.0684154	0.00890942	6.65497	2.01291	0.181078	0.0334065
lipidomics_men_078	noCALD	AI	na	0.105555	14.864	0.0563986	1165.79	31.655	0.255247	0.00689242	30.2282	4.03283	0.153354	643.419	502.328	873.492	17.2725	0.0865077	2.12884	1.68255	0.260531	0.06982	0.0446506	4.08153	9.08704	8.38224	85.6161	238.936	57.3752	0.0856885	0.0492219	0.00367545	0.00764474	0.022336	0.105956	1.7388	1.40575	0.146298	0.135333	4.10845	19.2772	84.984	0.567481	0.104017	0.00502229	7.05142	1.4163	0.0670142	0.0175908
lipidomics_men_079	noCALD	AI	na	0.165145	17.0319	0.0438022	1159.56	32.27	0.139292	0.00574052	28.0201	3.65769	0.0650152	402.452	326.05	470.392	4.55106	0.0121466	1.31641	1.13546	0.116847	0.0291526	0.00887771	2.07166	4.73907	3.71123	25.6255	122.285	5.23927	0.0717036	0.0337156	0.00293296	0.00666885	0.00311025	0.00274125	0.9328	0.504981	0.0931784	0.092261	2.11292	4.48923	22.1331	0.452125	0.0591676	0.00195573	4.34288	1.00534	0.0502021	0.00891504
lipidomics_men_083	noCALD	AI	na	0.162698	16.7484	0.0420377	1526.68	73.3848	0.161392	0.00461732	27.9475	4.78509	0.0688624	567.242	503.026	631.704	7.26369	0.0246654	1.54249	1.4163	0.129116	0.0227607	0.00665164	2.6349	6.99745	5.05029	32.9194	152.751	7.61024	0.0490148	0.0314307	0.00380079	0.00748643	0.00349007	0.00450347	0.958431	0.741512	0.149121	0.149772	3.34723	6.71594	34.5942	0.337219	0.0320248	0.001372	3.92859	1.0937	0.0854818	0.0148921
lipidomics_men_084	noCALD	AI	na	0.366475	20.2482	0.0843461	982.692	27.365	0.205205	0.00482199	32.3712	4.43196	0.128394	465.957	342.769	645.361	8.31115	0.038748	2.0363	1.48591	0.26622	0.0533764	0.0219725	2.74376	5.25359	4.97385	43.7996	108.966	14.2814	0.11318	0.068725	0.00190179	0.00805765	0.0132035	0.0194215	1.42001	0.564554	0.103522	0.110606	3.09552	8.36707	33.9858	0.533179	0.122989	0.00883672	4.24185	0.870661	0.0785968	0.0145178
lipidomics_men_085	noCALD	AI	na	0.139404	11.4853	0.0545793	1192.11	38.6534	0.180752	0.0196251	21.7665	3.16698	0.101392	500.693	474.396	785.902	19.0317	0.128996	1.83761	1.40938	0.151125	0.0174343	0.00473509	4.44272	8.91758	6.0677	50.0061	124.459	9.2155	0.0800966	0.0252001	0.0029882	0.005653		0.00176596	1.32716	0.70385	0.109806	0.0711673	2.59044	6.05265	18.497	0.43363	0.0493888	0.000418046	4.19708	1.01373	0.0497939	0.00902839
lipidomics_men_086	noCALD	AI	na	0.235255	21.5158	0.0874033	1521.63	50.2812	0.310439	0.0151191	49.1298	6.50138	0.183407	795.244	553.845	690.275	16.3623	0.156533	3.9659	2.08265	0.321781	0.0278091	0.0467206	4.05663	11.5179	6.75983	53.9539	125.449	50.5367	0.128694	0.0532007	0.00785364	0.0197332	0.0695082	0.0901596	1.41076	9.76793	0.188292	0.0688564	1.78051	10.3572	76.4561	0.542021	0.0997129	0.0020902	3.86989	3.35457	0.0729771	0.0153097
lipidomics_men_074	CALD	noAI	na	0.0893756	6.58339	0.0321109	1394.71	45.6523	0.138688	0.0119803	16.37	3.38265	0.137185	679.864	544.954	726.799	13.5632	0.0835809	2.17924	1.53672	0.238012	0.0260573	0.0257923	3.30157	9.95884	11.6278	100.14	247.492	24.8478	0.0424992	0.0182569	0.00387047	0.0186703	0.017994	0.0278022	0.634945	0.930368	0.169117	0.228862	6.21064	13.6561	79.8142	0.157158	0.0350726	0.000346666	1.8893	0.80694	0.0658639	0.0202965
lipidomics_men_092	CALD	noAI	na	0.0512829	7.38086	0.0253838	1395.71	47.6732	0.0988804	0.00297438	19.4504	3.50081	0.0645603	664.716	559.399	596.446	5.21374	0.0152954	1.96042	1.48121	0.15348	0.0246563	0.0103322	8.70129	11.2286	8.95771	57.6415	141.733	6.54281	0.0875442	0.030408	0.0053063	0.0106091	0.00521937	0.00974202	1.67431	2.3778	0.129202	0.100668	3.04569	5.63451	34.1332	0.471665	0.0471657	0.000367063	5.25737	1.3852	0.0564873	0.0128716
lipidomics_men_023	noCALD	noAI	na	0.201332	11.0789	0.0627193	1475.84	69.6021	0.247929	0.00713874	24.1684	3.82279	0.112964	648.748	569.383	693.264	16.2726	0.0850815	1.95962	1.49863	0.215739	0.0492011	0.00865973	3.82519	8.0815	7.32603	74.2117	180.338	22.7168	0.0878978	0.0385947	0.00333531	0.014967	0.0139163	0.0205141	1.5621	0.821232	0.155683	0.127252	4.43695	13.7654	57.3039	0.394533	0.0488433	0.00473483	4.43609	1.19897	0.0963046	0.0242052
lipidomics_men_031	noCALD	noAI	na	0.149236	13.3663	0.0450075	1030.61	34.5813	0.134133	0.00278171	22.7356	3.30758	0.0938873	514.548	317.564	530.617	7.13818	0.0707478	1.57273	1.04224	0.152963	0.0278043	0.0341539	2.17314	4.54946	3.92612	42.6908	129.708	28.386	0.0701505	0.0301431	0.00374284	0.00482859	0.00982062	0.0561747	1.04015	0.526021	0.100488	0.0156485	1.68885	8.24709	40.2689	0.38813	0.0593815	0.00208456	4.17177	0.713294	0.0541531	0.0103179
lipidomics_men_041	noCALD	noAI	na	0.311871	20.9282	0.111207	1174.57	50.2833	0.236522	0.00740987	35.9731	5.07365	0.16427	592.902	486.289	748.527	17.9627	0.0848708	2.41892	1.76896	0.354769	0.0756047	0.0216588	3.33356	7.25995	7.5494	94.0096	194.612	19.4078	0.107374	0.0748448	0.00260053	0.0221591	0.00659301	0.010211	1.51812	0.84038	0.160867	0.244718	5.65229	13.0998	35.029	0.435302	0.0901337	0.0030838	4.4558	0.858309	0.0742759	0.0154315
lipidomics_men_044	noCALD	noAI	na	0.23884	14.1544	0.0673165	972.559	29.7574	0.157452	0.00821777	26.0316	3.81575	0.0791634	429.061	354.117	430.805	8.87043	0.100848	1.46786	1.25536	0.173591	0.0197813	0.00623972	3.12853	7.38123	4.32463	36.5565	96.2851	11.497	0.0693469	0.0750702	0.00437535	0.00726408	0.00143112	0.00323234	1.11618	0.714485	0.130356	0.0870911	2.5747	6.93079	20.8228	0.336944	0.101253	0.00287442	3.89177	1.00248	0.0562345	0.0104838
lipidomics_men_047	noCALD	noAI	na	0.149541	10.6097	0.0455643	1198.87	52.2449	0.232104	0.0117713	22.6072	3.90833	0.10949	612.846	447.46	589.668	11.5568	0.0624279	1.55686	1.13479	0.190541	0.055146	0.00688401	3.49007	6.10072	5.93865	90.6912	155.32	20.181	0.0813714	0.0191993	0.00421886	0.0115074	0.00308414	0.0051126	1.855	0.594184	0.12379	0.194454	4.42769	10.6935	23.6011	0.453555	0.0432334	0.00548124	6.35201	1.0016	0.0695195	0.0193835
lipidomics_men_053	noCALD	noAI	na	0.220124	14.285	0.0465555	1079.47	30.81	0.2054	0.00680977	22.7013	3.23395	0.122598	462.866	460.739	879.214	17.6197	0.196255	1.55292	1.35055	0.22818	0.0307375	0.00926051	2.94819	7.51624	6.02813	54.5976	205.578	12.3593	0.0681616	0.0530612	0.0053401	0.0093064	0.00856833	0.00545678	1.21459	0.802058	0.222787	0.281937	5.49993	9.91759	34.9052	0.305552	0.0817618	0.00104235	3.10167	0.779169	0.101517	0.0201492
lipidomics_men_054	noCALD	noAI	na	0.329141	12.1516	0.0617665	1221.7	54.0871	0.318274	0.0161345	23.0238	4.00075	0.189784	604.259	558.605	775.631	27.632	0.29325	2.20927	1.57864	0.323231	0.057498	0.0177255	4.19959	8.88496	9.26112	102.879	261.434	39.8048	0.0856979	0.0388587	0.00775693	0.0154795	0.0119296	0.0166259	1.26482	0.849008	0.216502	0.316056	7.59882	18.6805	45.8255	0.361203	0.0544993	0.0038973	3.87608	0.879571	0.0799739	0.0194939
lipidomics_men_055	noCALD	noAI	na	0.181414	16.559	0.0502198	1166.81	39.5578	0.173861	0.00628927	33.2404	4.84499	0.180446	634.514	582.295	824.356	18.5876	0.135166	2.23732	1.80928	0.454601	0.0574357	0.0223878	3.04499	7.38184	9.79329	113.605	243.656	31.7238	0.112312	0.0653467	0.00892248	0.02804	0.0176516	0.0189751	1.55244	0.62596	0.202256	0.367638	7.72958	16.647	49.4268	0.573161	0.0950346	0.0063599	5.92955	0.817174	0.0737912	0.0184408
lipidomics_men_065	noCALD	noAI	na	0.0755621	11.8514	0.0268574	1131.83	26.2489	0.15158	0.0058554	22.6183	2.75877	0.0809451	500.854	374.229	641.239	5.38856	0.0187358	1.2729	1.13965	0.204875	0.0154203	0.00925719	2.30151	5.15012	5.49328	53.9745	179.113	7.83405	0.0577349	0.0390227	0.00605191	0.0112038	0.00859291	0.00638378	0.618752	0.474268	0.114937	0.192464	4.22471	10.0588	33.8072	0.173521	0.0312238	0.0024604	1.38573	0.406905	0.0432787	0.0107281
lipidomics_men_070	noCALD	noAI	na	0.359992	19.097	0.0543979	1144.82	37.3422	0.224283	0.00650679	29.5581	4.20571	0.165799	540.335	475.334	761.746	17.7614	0.140928	2.11698	1.69156	0.326684	0.0589783	0.0118818	2.83633	6.56555	6.66758	78.3811	221.233	34.2069	0.0869117	0.0610257	0.00453571	0.0137814	0.00682397	0.0148039	1.24721	0.566748	0.140418	0.173521	4.0686	14.5372	31.8277	0.464728	0.0922422	0.00109849	4.57328	0.730126	0.0592853	0.0102401
lipidomics_men_075	noCALD	noAI	na	0.207779	22.2979	0.0540514	1334.47	41.2613	0.235166	0.0136846	55.6267	5.10723	0.179207	1035.65	530.131	878.814	26.0364	0.110778	4.76451	2.34869	0.423055	0.0762068	0.0187071	6.59746	10.0266	14.4881	213.908	309.827	51.9723	0.149098	0.085481	0.00779695	0.0252786	0.0134756	0.0247571	2.29074	0.764565	0.231191	0.383768	11.3382	35.096	76.0361	0.646725	0.122821	0.0048831	7.04964	1.06587	0.0956895	0.0225433
lipidomics_men_087	noCALD	noAI	na	0.121531	17.5923	0.0746752	1263.74	37.8036	0.19561	0.00597241	34.4046	4.26166	0.108474	522.705	455.943	818.671	13.1214	0.054439	2.23457	1.57748	0.232999	0.0450158	0.0158532	3.71277	7.31856	6.61396	64.3067	149.17	15.8996	0.110954	0.047198	0.00297263	0.0166642	0.0125904	0.0117647	1.46845	1.30765	0.149708	0.2126	3.16424	10.9917	37.7419	0.519557	0.09594	0.00227223	4.67275	1.36098	0.0807749	0.0174107
lipidomics_men_088	noCALD	noAI	na	0.078549	11.1188	0.0310183	1334.01	40.3342	0.146249	0.00597231	23.2225	3.84059	0.082672	544.785	471.213	625.002	8.97709	0.0280375	1.52246	1.30652	0.133324	0.0188762	0.00849203	4.68613	6.66609	6.54846	54.0573	108.68	6.78905	0.0820105	0.0325545	0.00639459	0.00298458	0.00271474	0.010359	1.73132	0.67798	0.105117	0.168519	2.80714	6.02423	28.5013	0.613157	0.0634967	0.00263558	6.46382	1.17362	0.0579342	0.0120219
lipidomics_men_089	noCALD	noAI	na	0.0784858	15.992	0.0363607	1234.42	32.1749	0.185413	0.00469608	35.0548	3.64465	0.104161	576.428	489.544	771.839	8.77854	0.00330729	2.0725	1.65885	0.215888	0.0209934	0.0081343	4.00362	8.06907	8.04686	54.913	170.764	11.9438	0.0940165	0.0644903	0.00472082	0.0106685	0.00361104	0.00383237	1.19769	0.849384	0.125041	0.0864	3.75273	9.39291	26.9737	0.441632	0.0741995	0.00504843	3.33206	0.924823	0.0637491	0.0124091
lipidomics_men_094	noCALD	noAI	na	0.0976701	20.6121	0.0573515	1764.16	65.7593	0.24524	0.00530593	48.3843	6.03439	0.131704	840.758	606.024	695.607	14.2501	0.0937442	2.79213	1.83951	0.222398	0.0366425	0.0103568	3.98046	10.4704	8.67436	86.2042	189.798	19.646	0.0822433	0.0229259	0.00379832	0.0072115	0.00201329	0.00693193	1.60122	0.759298	0.148703	0.161375	4.81959	11.9934	38.1861	0.444298	0.0351337	0.00111537	5.44754	1.07391	0.0729939	0.022902
lipidomics_men_095	noCALD	noAI	na	0.20969	12.2695	0.0596156	1432.54	73.5876	0.171543	0.00884782	25.8589	5.11156	0.0985571	470.809	471.743	408.793	8.83992	0.0789563	1.26474	1.32287	0.168235	0.0250216	0.00981317	1.94506	5.92004	5.98597	43.2674	149.925	15.1871	0.0408524	0.0240412	0.00131445	0.0114692	0.00519011	0.00483748	0.720978	4.40628	0.171209	0.242579	3.67671	6.05692	19.3679	0.238107	0.0404372	0.000541672	3.26376	1.66437	0.0690768	0.0165411
lipidomics_men_002	Sample before CALD	Sample before CALD	Sample before CALD	0.101778	14.1053	0.0517246	1071.12	35.3077	0.205792	0.00676285	27.5696	3.23813	0.0729065	504.166	324.752	519.586	7.1733	0.0252934	1.55307	1.20906	0.157896	0.0186149	0.0151547	2.51513	6.42066	5.83656	53.2194	192.004	19.4298	0.0887787	0.0392299	0.00327856	0.00410059	0.00508283	0.0168082	1.26917	0.664157	0.145712	0.141218	2.96823	9.61654	46.2599	0.467266	0.0652184	0.00406176	5.65328	1.03449	0.0939735	0.0133542
lipidomics_men_003	Sample before CALD	Sample before CALD	Sample before CALD	0.102686	15.4328	0.0346429	1061.7	28.7574	0.149609	0.00529784	25.7491	2.77399	0.0781719	427.029	398.522	628.175	10.8447	0.042911	1.54262	1.2912	0.182895	0.0100593	0.00861255	2.29225	5.80504	6.67287	64.5134	176.758	12.0913	0.0791643	0.0523176	0.0029846	0.00735333	0.00388218	0.00281063	1.21293	0.66141	0.147263	0.181912	4.86331	12.8335	40.447	0.507804	0.0597437	0.000975747	5.11748	0.912864	0.0629757	0.0151844
lipidomics_men_063	Sample before CALD	Sample before CALD	Sample before CALD	0.404762	18.2873	0.0918706	1264.97	49.2184	0.343548	0.0135446	28.311	4.34371	0.18171	654.244	492.331	817.796	29.4349	0.469956	1.92382	1.22405	0.238609	0.0553442	0.0145162	4.05172	6.73074	5.38065	64.0438	156.821	23.9856	0.115351	0.0535012	0.00118223	0.010289		0.00482095	1.98824	0.826182	0.139573	0.122317	3.68548	11.8872	30.966	0.610146	0.0916779	0.00471434	6.65549	1.33842	0.0831568	0.00836924
lipidomics_men_001	CALD	AI	severe	0.0811798	9.40244	0.0366866	1025.5	34.1216	0.16348	0.00722928	22.3908	3.09598	0.0601756	459.147	401.847	403.352	6.44624	0.0602146	1.2962	1.01962	0.110332	0.027631	0.00899516	3.07671	7.80217	4.40351	40.9919	178.131	11.6385	0.0884942	0.0367246	0.000582399	0.00438635	0.00414864	0.00645326	1.71909	0.882231	0.134883	0.15376	2.73248	7.05798	42.6571	0.493994	0.0490759	0.00318459	5.82073	1.18986	0.0977528	0.0186225
lipidomics_men_007	CALD	AI	severe	0.365392	12.7917	0.0932144	1165.35	86.1234	0.311891	0.0255859	20.1128	4.06644	0.062897	453.771	474.176	409.362	10.4666	0.0732863	1.68477	1.31591	0.105809	0.0200517	0.00613585	4.3603	9.74475	5.16332	40.402	164.513	8.66173	0.10923	0.0434875	0.00345814	0.00897084	0.000793082	0.0030441	2.65196	1.13715	0.230506	0.236685	4.49867	9.25157	15.9451	0.617218	0.0784558	0.00714668	10.2123	1.94754	0.168653	0.0279683
lipidomics_men_011	CALD	AI	severe	0.110399	17.7193	0.0563574	1269.43	48.532	0.194599	0.00565907	36.4976	4.446	0.117553	662.669	526.613	677.865	12.771	0.0671299	2.65078	1.97631	0.32941	0.0717757	0.0470731	3.52483	11.336	11.6099	122.426	246.299	59.2908	0.0945296	0.0574269	0.00649399	0.0164514	0.0212754	0.0789363	1.42931	1.67773	0.200421	0.23488	4.96691	20.4987	153.763	0.561836	0.0788166	0.000857285	6.39951	1.74949	0.114637	0.0194771
lipidomics_men_042	noCALD	AI	severe	0.140887	20.6521	0.0548843	1237.35	44.6832	0.201182	0.00657011	34.8989	4.23084	0.0879751	563.246	400.333	589.131	7.83715	0.0186812	2.36978	1.41873	0.159616	0.0477759	0.00756789	3.77883	7.03399	5.79589	60.3751	160.162	13.7311	0.0904728	0.0631284	0.000860674	0.0107907	0.00129485	0.00510423	2.07771	0.669983	0.165567	0.188731	4.36862	12.917	28.0637	0.510001	0.0795042	0.00458908	6.8267	1.19462	0.0880381	0.0143904
lipidomics_men_050	noCALD	AI	severe	0.0875049	9.74429	0.0263029	1154.75	45.0454	0.185656	0.0104399	25.1716	4.12433	0.0948337	565.158	433.897	513.105	11.1039	0.0197048	1.64474	1.1726	0.150508	0.0201339	0.014914	3.50604	7.03977	5.63179	61.6952	137.498	24.5008	0.0738909	0.0396203	0.000757483	0.00885849	0.00656823	0.0284308	1.81483	1.02907	0.134853	0.09864	2.6184	7.73821	48.056	0.583678	0.0728968	0.00189705	7.10932	1.94995	0.100241	0.0141599
lipidomics_men_008	noCALD>55	AI	severe	0.151492	16.0304	0.0569238	1276.22	53.4588	0.274227	0.00934496	32.4306	4.45656	0.170776	672.834	556.269	818.79	25.3058	0.129881	2.09888	1.71306	0.318756	0.0839426	0.0456194	3.87315	8.42136	10.9069	115.489	209.573	48.0285	0.102628	0.0558255	0.0038901	0.0196456	0.037842	0.0880898	1.39852	1.65527	0.167233	0.209976	5.25842	22.1768	122.92	0.425454	0.0646367	0.00457631	4.9936	1.04465	0.0755373	0.012757
lipidomics_men_014	noCALD>55	AI	severe	0.167564	11.7019	0.0332859	1081.07	35.518	0.31561	0.00857504	22.2794	3.04342	0.101565	474.461	446.16	709.509	17.398	0.167132	1.59922	1.54194	0.170975	0.0211905	0.0121422	5.36511	11.3298	5.90193	45.0947	186.753	14.9228	0.111992	0.0467072	0.00277002	0.0105224	0.00494149	0.0019052	1.62272	0.822717	0.267641	0.0825627	4.00911	7.87169	30.3385	0.558658	0.0926386	0.00840756	5.88104	1.70456	0.158919	0.0234522
lipidomics_men_090	CALD	noAI	severe	0.483951	36.1036	0.1232	1534.52	70.6963	0.220925	0.0103528	49.8994	6.77462	0.160105	579.595	459.35	608.504	15.062	0.0818924	2.35915	1.83986	0.247069	0.0787483	0.00967665	3.92499	8.6901	9.15289	56.9816	104.43	10.0025	0.102561	0.0658072	0.00390745	0.0175888	0.00466468	0.0366354	1.47066	0.967208	0.106058	0.100978	2.86443	5.31834	35.6368	0.568371	0.0882893	0.00103441	5.5482	1.72783	0.0919387	0.0178166
lipidomics_men_046	noCALD	noAI	severe	0.222239	16.5283	0.0664707	1159.44	46.948	0.180757	0.00635227	26.3732	4.37742	0.116623	628.802	482.71	620.199	12.5371	0.0795908	1.51484	1.39199	0.290358	0.0621437	0.0216282	2.96965	7.36361	8.25329	96.8032	213.338	20.283	0.0568976	0.0414759	0.00584188	0.0119619	0.00812145	0.016701	1.37541	0.609253	0.120745	0.225413	4.9137	10.0901	50.442	0.288393	0.0462453	0.00153394	4.42057	0.639838	0.0452965	0.0159573
lipidomics_men_061	noCALD	noAI	severe	0.0959094	13.3856	0.0250006	1568.17	56.461	0.200759	0.00461863	39.3303	5.03617	0.115588	926.274	815.866	875.881	9.92132	0.0709938	3.39266	2.16072	0.219979	0.0259531	0.0191657	9.02131	16.7113	9.1634	65.9938	165.845	18.3495	0.181423	0.0919856	0.00385909	0.0110247	0.0143261	0.0590189	4.33226	3.46465	0.26671	0.105109	3.79345	11.3167	64.5972	0.83479	0.114009	0.0145521	14.0823	3.09201	0.150482	0.0249187
lipidomics_men_091	noCALD	noAI	severe	0.0932885	16.7887	0.0294734	1212.73	39.5206	0.198617	0.00599112	33.4584	4.53585	0.0921958	545.963	572.03	694.059	14.2039	0.0350743	2.83323	1.91627	0.192827	0.0193973	0.0067419	4.64318	9.05093	6.95141	70.1028	185.545	15.8047	0.118437	0.0572826	0.0044407	0.0149146	0.000997193	0.00419101	1.75802	0.819805	0.154065	0.268045	5.25927	13.7354	20.7814	0.537539	0.0922809	0.00209152	5.23725	1.18348	0.0797503	0.0212661
lipidomics_men_073	CALD	NoAI >55	severe	0.0539339	10.5002	0.0284323	1340.04	32.8889	0.175892	0.00520892	24.7815	4.45674	0.107872	591.875	569.75	868.812	14.4347	0.0793983	1.58483	2.02797	0.265337	0.0190845	0.00806553	3.1461	10.8026	12.6473	99.1818	247.573	10.5246	0.0729513	0.0411232	0.0112883	0.0149362	0.00330725	0.00786097	1.03008	1.58026	0.190259	0.339232	6.10235	12.7197	43.5876	0.324494	0.059917	0.000430583	3.42004	1.11043	0.0734988	0.0128684
lipidomics_men_022	noCALD>55	NoAI >55	severe	0.170795	9.94808	0.0553668	1055.62	38.7614	0.211675	0.0106677	18.1237	3.03658	0.169652	425.885	403.619	833.906	17.8129	0.26301	1.19513	1.09057	0.178518	0.0290523	0.0277244	2.74629	5.97063	6.05537	54.534	145.422	19.5433	0.0777065	0.0320256	0.00262939	0.0100196	0.00536055	0.0318682	1.38912	0.899711	0.162198	0.151598	2.99642	8.26949	29.4919	0.454247	0.0566186	0.00576736	4.25129	1.07353	0.0835267	0.0166093
lipidomics_men_081	noCALD>55	NoAI >55	severe	0.190615	17.0668	0.0619526	1446.71	41.0664	0.212384	0.00720276	30.8333	4.40381	0.108762	614.123	421.163	671.566	9.58532	0.0394058	1.99611	1.55075	0.233525	0.0262107	0.0109521	3.53489	6.82069	7.0819	50.2155	111.09	7.36462	0.0896135	0.0627858	0.002764	0.0164345	0.00245047	0.00397503	1.42147	0.76768	0.15474	0.220078	3.72246	6.61747	18.9043	0.469516	0.0900105	0.00204892	4.51466	1.04596	0.085306	0.0183311
lipidomics_men_082	noCALD>55	NoAI >55	severe	0.0801031	21.9988	0.0620786	1591.42	42.9213	0.195719	0.0117756	39.503	4.94611	0.0908299	844.764	550.232	491.006	14.311	0.0550491	2.38589	1.6517	0.148188	0.0282045	0.00520266	5.33696	11.6126	7.43619	30.3166	104.008	9.59882	0.121165	0.0373605	0.00583192	0.00245193	0.00205127	0.00348376	1.65862	1.0887	0.14235	0.0787774	2.37764	3.63855	22.0506	0.462009	0.0743134	0.00231408	3.98567	1.21421	0.0879117	0.0122573
[truncated: 1,510 more columns]
