# Supplementary material for: Lipidomic biomarkers in plasma correlate with disease severity in adrenoleukodystrophy
Source: Commun Med (Lond). 2024 Sep 10;4:175. doi: 10.1038/s43856-024-00605-9 (PMC11387402; doi:10.1038/s43856-024-00605-9)
Supplement: Supplementary file 5 — Supplementary Data 2 [file 43856_2024_605_MOESM5_ESM.xlsx]

## Sheet: statistics_lipidomics_males
		ALD vs Control					CALD vs noCALD (all ages)					CALD vs noCALD >55					AI vs noAI (all ages)					AI vs noAI >55					Spinal cord severe vs mild
lipid	class	p_value	FDR	fold_change	Bonferroni	Holm	p_value	FDR	fold_change	Bonferroni	Holm	p_value	FDR	fold_change	Bonferroni	Holm	p_value	FDR	fold_change	Bonferroni	Holm	p_value	FDR	fold_change	Bonferroni	Holm	p_value	FDR	fold_change	Bonferroni	Holm
LPC 32:0	LPC	2.43381e-08	6.91823e-07	149.861	3.78701e-05	3.67019e-05	4.8073e-06	0.00187004	2.38914	0.00748017	0.00746574	1.21752e-06	0.000111438	5.18952	0.00189445	0.00187497	1.11462e-07	8.67177e-05	2.79541	0.000173435	0.000173324	3.12753e-08	4.05536e-06	5.10725	4.86643e-05	4.83203e-05	0.000864703	0.0463958	3.71583	1	1
1-acyl LPC 27:0	LPC	0.00615399	0.0202444	5.71675	1	1	2.42909e-05	0.00377966	2.32399	0.0377966	0.0375779	7.33417e-07	0.000110388	4.79538	0.0011412	0.00113533	8.81386e-07	0.000223415	2.52824	0.00137144	0.00136703	7.66673e-07	5.42247e-05	3.98751	0.00119294	0.00117684	0.00105003	0.0510576	2.79637	1	1
PC 52:4	PC	2.7907e-08	6.98575e-07	101.301	4.34232e-05	4.17209e-05	8.75391e-05	0.00592221	2.27714	0.136211	0.134285	3.69503e-05	0.00122329	4.41157	0.0574947	0.055795	8.55856e-06	0.000682083	2.56388	0.0133171	0.0131631	2.57308e-06	0.000138059	4.50334	0.00400371	0.00393166	0.012451	0.168468	3.38769	1	1
1-acyl LPC 30:0	LPC	1.21734e-07	1.67626e-06	20.0836	0.000189418	0.000175783	4.19459e-06	0.00187004	2.27651	0.00652678	0.0065184	3.27877e-06	0.000242941	3.77881	0.00510177	0.0050362	7.08311e-08	8.67177e-05	2.51076	0.000110213	0.000110213	1.45062e-07	1.50478e-05	3.62102	0.000225717	0.000223686	0.00410512	0.0863186	2.59157	1	1
1-acyl LPC 28:0	LPC	4.1101e-06	2.82978e-05	19.4423	0.00639531	0.00547054	7.15268e-07	0.000556479	2.21742	0.00111296	0.00111224	7.48659e-07	0.000110388	3.60475	0.00116491	0.00115817	2.23851e-06	0.000291248	2.10552	0.00348312	0.00346073	2.01716e-06	0.000112096	2.87626	0.00313869	0.00308625	0.00257822	0.0729329	2.372	1	1
1-acyl LPC 32:0	LPC	2.25939e-08	6.91823e-07	28.3107	3.51561e-05	3.41846e-05	5.42825e-07	0.000556479	2.18805	0.000844636	0.000844636	3.2636e-07	0.000107809	3.73807	0.000507815	0.000507163	2.15365e-06	0.000291248	2.15156	0.00335108	0.00333169	7.54798e-07	5.42247e-05	3.12739	0.00117447	0.00115937	0.000726982	0.0418957	2.57546	1	1
PC 50:4	PC	0.00141299	0.00546918	16.5737	1	1	0.000198113	0.00963325	2.14538	0.308264	0.302123	0.000561277	0.0101552	2.98958	0.873346	0.825638	4.42011e-05	0.00180992	2.27503	0.0687768	0.0671414	8.15863e-05	0.00226693	3.06862	0.126948	0.122461	0.0252603	0.2319	2.60806	1	1
PC 50:2	PC	0.0668122	0.16068	1.81422	1	1	5.75822e-05	0.00527046	2.13385	0.0895979	0.0886766	2.83883e-05	0.00103189	3.41078	0.0441722	0.0430083	9.20549e-06	0.000682083	2.38152	0.0143237	0.0141396	2.01616e-05	0.000712987	3.04889	0.0313714	0.0305045	0.0133122	0.173765	2.06074	1	1
PC 52:2	PC	0.00202006	0.00744838	6.99387	1	1	6.73927e-05	0.00530124	2.05433	0.104863	0.10365	0.000320628	0.00665529	3.82203	0.498898	0.475492	0.00199211	0.0387466	2.09872	1	1	0.00172038	0.0226856	3.08532	1	1	0.00178021	0.0615557	2.70425	1	1
LPC 30:0	LPC	0.00219397	0.00795011	11.5908	1	1	2.07731e-05	0.00359143	2.03966	0.0323229	0.0321567	8.87183e-06	0.000552183	3.45796	0.0138046	0.0135916	3.18399e-07	0.000123857	2.27861	0.000495429	0.000494474	1.44078e-11	1.41664e-08	3.54959	2.24185e-08	2.24185e-08	0.000403478	0.0319771	3.04404	0.627812	0.620953
PC O-48:1	PC	0.00018708	0.000876796	24.3508	0.291096	0.229173	1.17166e-05	0.00332595	2.01721	0.0182311	0.0181842	4.71263e-06	0.00031882	3.29535	0.00733285	0.00722918	1.35055e-06	0.000262683	2.33338	0.00210146	0.00209201	5.87192e-06	0.000268037	3.22224	0.00913671	0.00894294	0.000489741	0.0346381	2.95743	0.762037	0.751753
PC 47:4	PC	2.63744e-08	6.91823e-07	165.919	4.10385e-05	3.95879e-05	0.00141893	0.0359531	1.98084	1	1	0.000164863	0.00397684	4.80896	0.256527	0.246306	1.85629e-07	9.62798e-05	2.72576	0.000288839	0.000288468	5.19288e-07	4.2527e-05	5.4301	0.000808012	0.000798665	0.00224209	0.0684058	4.01113	1	1
PC 48:4	PC	7.7792e-08	1.18671e-06	29.4907	0.000121044	0.000113187	5.72062e-05	0.00527046	1.92774	0.0890128	0.0881547	2.43694e-07	0.000107809	3.74153	0.000379188	0.000379188	2.69696e-06	0.000291248	2.07097	0.00419648	0.00416411	2.93517e-10	1.14178e-07	2.99726	4.56713e-07	4.55832e-07	0.000576465	0.0373741	2.83279	0.896979	0.88372
PC 48:1	PC	0.00034273	0.00151073	5.02896	0.533288	0.412647	0.000156545	0.00811946	1.91369	0.243584	0.239044	0.000106185	0.00289867	2.84807	0.165224	0.159278	4.0956e-05	0.0017565	1.86969	0.0637275	0.0622941	3.79384e-09	7.37902e-07	2.68225	5.90322e-06	5.87666e-06	0.00285919	0.0729329	2.52078	1	1
LPC 27:0	LPC	4.29683e-06	2.9324e-05	28.1249	0.00668587	0.00571049	0.000500024	0.016554	1.90631	0.778037	0.755036	1.01351e-05	0.000606544	3.97072	0.0157701	0.0155168	3.13499e-05	0.00157356	2.046	0.0487804	0.0478399	3.79931e-06	0.000190701	3.35875	0.00591172	0.00579774	0.000234503	0.0267503	2.90666	0.364886	0.362306
PC O-46:1	PC	3.42411e-06	2.43284e-05	28.5054	0.00532792	0.00458146	1.42073e-05	0.00332595	1.89291	0.0221066	0.0220355	1.05626e-05	0.000608721	2.69426	0.0164355	0.0161608	2.79459e-06	0.000291248	2.1458	0.00434839	0.00431206	2.11542e-05	0.000731464	2.6957	0.0329159	0.0319851	0.000415311	0.0319771	2.79177	0.646224	0.638333
TG 74:4	TG	8.74482e-05	0.000444621	6.00741	0.136069	0.109398	0.00705916	0.0871392	1.88852	1	1	0.00144347	0.0197021	2.70036	1	1	0.00763465	0.0965814	1.79963	1	1	0.0014711	0.0209313	2.38043	1	1	0.349614	0.709599	1.51222	1	1
1-acyl LPC 29:0	LPC	2.82896e-07	3.14418e-06	11.5603	0.000440186	0.000400863	0.000552391	0.0179067	1.84454	0.85952	0.833558	4.43116e-05	0.00137898	2.97248	0.0689488	0.0667775	1.00978e-05	0.000714191	2.11038	0.0157122	0.0155002	1.12333e-06	6.72271e-05	3.33516	0.0017479	0.00171982	0.0173572	0.195709	2.43927	1	1
LPC 28:0	LPC	2.60311e-08	6.91823e-07	12.1828	4.05043e-05	3.90987e-05	4.4186e-05	0.00491096	1.84357	0.0687534	0.068179	4.55272e-06	0.00031882	2.96163	0.00708404	0.00698843	1.87882e-06	0.000291248	1.92702	0.00292344	0.00290841	1.82087e-11	1.41664e-08	2.76283	2.83328e-08	2.83146e-08	0.00025177	0.0267503	2.53351	0.391754	0.388481
LPC 29:0	LPC	6.93725e-07	6.44085e-06	12.3456	0.00107944	0.000964278	8.44822e-05	0.00592221	1.81661	0.131454	0.12968	1.00416e-06	0.000110711	3.14378	0.00156247	0.00155042	4.09489e-06	0.00035398	1.97559	0.00637164	0.00630203	1.93612e-07	1.77212e-05	3.23417	0.00030126	0.000298162	0.0096223	0.138632	2.35879	1	1
PC 48:3	PC	2.87331e-08	6.98575e-07	90.392	4.47088e-05	4.28986e-05	0.00109276	0.0314876	1.75457	1	1	0.00272596	0.0301845	2.25566	1	1	0.00115534	0.0256815	1.77145	1	1	0.00110762	0.0175863	2.56092	1	1	0.0127287	0.17074	2.44121	1	1
PC 46:3	PC	0.000213142	0.00098412	16.6152	0.331649	0.260033	7.34334e-05	0.00544106	1.73569	0.114262	0.112794	2.31792e-05	0.000953272	2.58121	0.0360668	0.0352556	0.000378311	0.00969335	1.62723	0.588653	0.566332	3.48262e-05	0.00110591	2.19774	0.0541895	0.0525178	0.000637129	0.0381297	2.28656	0.991373	0.975445
PC 46:2	PC	1.16518e-07	1.63336e-06	10.3449	0.000181303	0.000168486	3.51663e-05	0.00420914	1.70137	0.0547188	0.0542968	2.20472e-05	0.000953272	2.41961	0.0343054	0.0335999	1.64016e-05	0.00094522	1.69818	0.0255209	0.0250945	1.47037e-05	0.000558024	2.15641	0.022879	0.0222908	0.00184263	0.0621733	1.97848	1	1
PC 43:1	PC	0.000796186	0.00327742	7.88513	1	0.938703	0.000132033	0.00733724	1.69731	0.205443	0.201878	1.11095e-05	0.000617368	2.3992	0.0172863	0.0169864	0.000561956	0.0134524	1.55791	0.874403	0.838438	0.000111827	0.00277735	1.97201	0.174003	0.167182	0.00275123	0.0729329	1.9671	1	1
PC 47:2	PC	0.000372781	0.00161573	5.79392	0.580048	0.446592	0.00161737	0.0381307	1.6967	1	1	0.000322065	0.00665529	2.72486	0.501133	0.4773	0.000107785	0.00349403	2.1222	0.167713	0.162647	4.1582e-05	0.00124426	4.21171	0.0647016	0.0625809	0.0321142	0.266365	2.6733	1	1
PC 45:2	PC	2.71216e-08	6.91823e-07	95.9214	4.22012e-05	4.05739e-05	0.00191921	0.040908	1.69456	1	1	0.000165082	0.00397684	2.86102	0.256867	0.246467	2.80767e-06	0.000291248	2.10956	0.00436873	0.00432942	4.59267e-06	0.000223319	3.12351	0.0071462	0.00700383	0.00366027	0.0837556	2.55592	1	1
TG 73:4	TG	0.00261499	0.00928979	4.13348	1	1	0.0146836	0.129816	1.68856	1	1	0.00870355	0.0559241	2.13594	1	1	0.00760102	0.0965814	1.60179	1	1	0.0215905	0.142239	1.88145	1	1	0.872238	0.950159	1.34512	1	1
TG 67:2	TG	9.14591e-07	7.73426e-06	4.55465	0.0014231	0.00125848	0.0499211	0.24738	1.68267	1	1	0.0394994	0.142933	1.91515	1	1	0.0853277	0.343075	1.623	1	1	0.129883	0.396271	1.66606	1	1	0.791519	0.923183	1.25398	1	1
DG 44:8	DG	0.0883396	0.199212	4.78809	1	1	0.371523	0.665235	1.68002	1	1	0.900421	0.946659	2.03427	1	1	0.00483263	0.0737214	0.374576	1	1	0.332775	0.605611	0.631278	1	1	0.0966009	0.43695	2.16637	1	1
TG 71:5	TG	0.000210983	0.000977054	6.07132	0.32829	0.257611	0.025658	0.178465	1.67871	1	1	0.0111176	0.0658467	2.16007	1	1	0.214302	0.520209	1.64526	1	1	0.116872	0.379186	2.028	1	1	0.791519	0.923183	1.51105	1	1
PC 46:1	PC	5.41186e-08	9.56916e-07	5.37226	8.42086e-05	7.95544e-05	1.624e-05	0.00332595	1.66756	0.0252695	0.025172	1.4054e-06	0.000120899	2.10187	0.00218681	0.00216292	0.000321678	0.00862552	1.52718	0.500531	0.482195	1.58473e-07	1.54115e-05	1.84294	0.000246584	0.000244207	0.000810259	0.0450272	1.81608	1	1
1-acyl LPC 31:0	LPC	2.55854e-07	2.88484e-06	3.5026	0.000398108	0.000363056	0.000322245	0.0119384	1.66329	0.501413	0.488201	3.51047e-05	0.00118746	2.33641	0.054623	0.0530432	3.1612e-06	0.000307426	1.74609	0.00491882	0.0048714	2.01716e-06	0.000112096	2.1095	0.00313869	0.00308625	0.000100425	0.022323	1.86096	0.156261	0.155659
PC 49:4	PC	0.00751034	0.0241948	3.12993	1	1	0.0484073	0.245348	1.65701	1	1	0.0228291	0.0992238	2.45783	1	1	4.17678e-05	0.0017565	2.41255	0.0649907	0.063487	0.000275235	0.00603191	4.30075	0.428265	0.408999	0.270663	0.656652	3.09054	1	1
LPC 30:1	LPC	0.00102513	0.00409001	17.0514	1	1	0.00631221	0.081262	1.64908	1	1	2.31792e-05	0.000953272	3.12819	0.0360668	0.0352556	0.000127999	0.00398334	1.78165	0.199167	0.192895	2.00165e-05	0.000712987	2.84048	0.0311456	0.0303049	0.00133753	0.0533454	2.95658	1	1
PC O-48:3	PC	0.00544112	0.0182073	3.04994	1	1	0.0190601	0.148092	1.64018	1	1	0.00552438	0.0415263	2.32442	1	1	1.46424e-05	0.000911343	2.34511	0.0227836	0.0224321	0.000507471	0.00962957	2.403	0.789625	0.74852	0.032243	0.266365	2.06438	1	1
TG 66:2	TG	1.65199e-07	2.10696e-06	5.06632	0.00025705	0.00023706	0.00545797	0.0765099	1.63899	1	1	0.00859603	0.0554996	1.75806	1	1	0.0443671	0.255686	1.40867	1	1	0.0257745	0.156661	1.57879	1	1	0.212702	0.607273	1.39866	1	1
PC O-44:0	PC	5.18079e-08	9.4839e-07	28.3992	8.06132e-05	7.62613e-05	0.00396087	0.0677427	1.62963	1	1	0.00514889	0.0401865	2.219	1	1	3.74795e-06	0.000343047	2.06348	0.0058318	0.00577184	3.15192e-07	2.72466e-05	2.73477	0.000490439	0.000485081	0.0164246	0.189309	2.36384	1	1
1-acyl LPC 26:0	LPC	2.0091e-08	6.91823e-07	11.9992	3.12616e-05	3.05585e-05	3.35365e-05	0.00420914	1.6296	0.0521828	0.0518139	2.53545e-07	0.000107809	2.41604	0.000394517	0.000394263	2.51278e-06	0.000291248	1.63999	0.00390988	0.00388224	5.24962e-10	1.16692e-07	2.10634	8.16841e-07	8.13692e-07	0.000249176	0.0267503	2.14432	0.387717	0.384727
PC 44:1	PC	3.55517e-06	2.50823e-05	13.6459	0.00553185	0.00475326	0.000105198	0.00676408	1.59967	0.163688	0.161269	5.26931e-07	0.000107809	2.33413	0.000819904	0.000816742	9.72244e-05	0.00321875	1.57864	0.151281	0.146809	3.09778e-05	0.00101549	1.9984	0.0482015	0.0467765	0.00110127	0.0512524	2.08223	1	1
TG 72:4	TG	1.48782e-06	1.16922e-05	5.83369	0.00231505	0.00202195	0.011343	0.110327	1.59565	1	1	0.00495843	0.0397696	2.01628	1	1	0.00827516	0.0995614	1.56123	1	1	0.00480573	0.0495213	1.86256	1	1	0.273464	0.656652	1.45934	1	1
PC 46:4	PC	2.10188e-08	6.91823e-07	16.0977	3.27053e-05	3.18645e-05	0.000276933	0.0114222	1.59105	0.430908	0.420938	1.1169e-06	0.000110711	2.56928	0.0017379	0.00172226	3.35236e-05	0.00158069	1.67769	0.0521627	0.05109	7.74292e-09	1.2048e-06	2.19763	1.2048e-05	1.19783e-05	0.00533268	0.10244	2.10134	1	1
TG 68:3	TG	9.14591e-07	7.73426e-06	4.30668	0.0014231	0.00125848	0.00369408	0.0660688	1.58616	1	1	0.00034884	0.00695892	1.98355	0.542796	0.515935	0.0504964	0.270008	1.39121	1	1	0.0196168	0.137494	1.63458	1	1	0.22689	0.617205	1.39815	1	1
PC O+P-46:1	PC	3.47283e-08	7.56792e-07	60.3524	5.40372e-05	5.16062e-05	0.00666409	0.0829546	1.58488	1	1	0.000644564	0.0109015	2.7171	1	0.944286	0.000117015	0.00371583	1.86367	0.182076	0.176459	0.00012301	0.00299067	2.88613	0.191403	0.183653	0.0167702	0.191871	2.5012	1	1
TG 67:3	TG	1.52881e-06	1.17763e-05	3.91746	0.00237882	0.00207612	0.0191301	0.148092	1.58297	1	1	0.0144567	0.0773013	1.78148	1	1	0.027344	0.208565	1.6092	1	1	0.0803649	0.302048	1.55562	1	1	0.969877	0.986358	1.12147	1	1
PC O-48:4	PC	0.000359292	0.00156599	5.50836	0.559059	0.431151	0.00278886	0.0563567	1.58197	1	1	0.000713116	0.0116801	2.09812	1	1	2.34917e-05	0.00126097	1.98371	0.0365531	0.0359188	0.00036619	0.00759722	2.09274	0.569791	0.542693	0.0158543	0.186888	1.69626	1	1
1-acyl LPC 25:0	LPC	2.13068e-08	6.91823e-07	9.77048	3.31534e-05	3.22798e-05	0.00024199	0.0104594	1.58119	0.376537	0.368068	5.04261e-07	0.000107809	2.28784	0.000784631	0.00078211	5.11046e-07	0.000159038	1.64956	0.000795188	0.000793144	4.58269e-10	1.16692e-07	2.06593	7.13066e-07	7.10775e-07	4.85274e-05	0.022323	1.96276	0.0755086	0.0754116
TG 68:2	TG	1.94795e-07	2.38662e-06	5.22684	0.000303101	0.000278752	0.00929937	0.103356	1.57955	1	1	0.00346147	0.0328417	1.97337	1	1	0.0486767	0.263933	1.37377	1	1	0.0164579	0.124919	1.65111	1	1	0.0789805	0.414939	1.4658	1	1
PC 52:3	PC	0.155195	0.309991	1.35366	1	1	0.0264178	0.180202	1.57076	1	1	0.0263033	0.108965	2.1277	1	1	0.0317566	0.220621	1.68323	1	1	0.0251815	0.154871	1.98798	1	1	0.0103181	0.143348	2.74886	1	1
PC 45:4	PC	2.51484e-08	6.91823e-07	17.8059	3.91309e-05	3.78986e-05	0.000393013	0.0138984	1.56904	0.611528	0.594629	1.00873e-06	0.000110711	2.51506	0.00156958	0.00155647	9.00549e-06	0.000682083	1.66032	0.0140125	0.0138414	5.19986e-09	8.98998e-07	2.12668	8.09098e-06	8.04938e-06	0.00266642	0.0729329	1.86674	1	1
LPC P-20:2	LPC	0.351873	0.562129	0.88779	1	1	0.0564833	0.264723	1.56782	1	1	0.103805	0.264787	1.59386	1	1	0.390711	0.674746	1.23234	1	1	0.307471	0.585588	1.277	1	1	0.762574	0.912358	0.946407	1	1
PC 48:6	PC	9.04996e-07	7.73426e-06	18.1015	0.00140817	0.00124618	0.00172356	0.039439	1.56327	1	1	0.000325066	0.00665529	2.07653	0.505802	0.481422	0.00049442	0.0124083	1.66671	0.769317	0.739158	0.000665956	0.0113871	1.9835	1	0.976291	0.0133093	0.173765	2.05316	1	1
PC 48:2	PC	3.73199e-07	3.82038e-06	3.05784	0.000580698	0.000524345	6.6642e-05	0.00530124	1.55472	0.103695	0.102562	0.000126329	0.00333166	1.8058	0.196568	0.189241	7.41934e-05	0.00262375	1.53489	0.115445	0.112255	7.9579e-05	0.00225136	1.71547	0.123825	0.119528	0.0590075	0.376294	1.34337	1	1
PC 50:6	PC	0.000351695	0.00153718	8.10123	0.547238	0.422386	0.0108949	0.109209	1.55352	1	1	0.00377037	0.0347142	2.34514	1	1	0.00029986	0.00818565	2.09564	0.466582	0.44979	0.000474883	0.00937208	2.9309	0.738919	0.702353	0.0320608	0.266365	2.92651	1	1
PC 44:2	PC	3.58991e-08	7.56792e-07	9.52493	5.5859e-05	5.33102e-05	6.81394e-05	0.00530124	1.55119	0.106025	0.10473	4.74869e-07	0.000107809	2.14451	0.000738896	0.000736996	8.80882e-05	0.00304589	1.48794	0.137065	0.133189	9.73498e-07	6.58592e-05	1.7493	0.00151476	0.00149335	0.0162396	0.188574	1.64465	1	1
TG 73:5	TG	0.0829923	0.190466	3.40298	1	1	0.0876048	0.334101	1.54015	1	1	0.44328	0.638977	1.17973	1	1	0.0298954	0.214365	1.85534	1	1	0.50742	0.741358	1.40267	1	1	0.509978	0.800111	1.41397	1	1
PC O-45:1	PC	0.0946645	0.211029	2.17519	1	1	0.00848597	0.0985386	1.53691	1	1	0.000469427	0.00897938	2.36404	0.730428	0.692874	6.76649e-05	0.00250682	1.9829	0.105287	0.102512	0.000628699	0.0111165	2.28025	0.978255	0.923558	0.102126	0.453186	1.65758	1	1
PC O-48:2	PC	2.07517e-07	2.48382e-06	6.9099	0.000322896	0.000296126	0.00146242	0.0359531	1.52919	1	1	0.000151189	0.00381122	2.19769	0.23525	0.226179	1.00508e-06	0.000223415	1.90334	0.0015639	0.00155787	1.25571e-05	0.000500995	2.21538	0.0195388	0.0190616	0.0653854	0.382899	1.98781	1	1
TG 69:2	TG	1.5891e-06	1.21805e-05	4.35661	0.00247263	0.00215164	0.0290407	0.190664	1.52784	1	1	0.00321676	0.0315419	1.98798	1	1	0.0839138	0.340914	1.44994	1	1	0.0225133	0.143784	1.76258	1	1	0.326183	0.686794	1.59573	1	1
PC 43:2	PC	3.78758e-06	2.63998e-05	10.058	0.00589347	0.00505263	0.000138842	0.00744961	1.52604	0.216039	0.212151	1.13842e-06	0.000110711	1.97992	0.00177138	0.0017543	3.79439e-05	0.00173649	1.50072	0.0590407	0.0577886	5.63054e-07	4.38056e-05	1.71691	0.000876111	0.000865413	0.0059132	0.106988	1.50166	1	1
PC O+P-44:1	PC	4.07458e-31	5.76368e-29	9.32851	6.34005e-28	6.29931e-28	0.000113025	0.00676408	1.51993	0.175866	0.173041	2.45796e-05	0.000980664	2.0791	0.0382459	0.0373119	3.34566e-05	0.00158069	1.50391	0.0520585	0.0510213	1.07011e-06	6.72271e-05	1.84584	0.00166509	0.00164048	9.43759e-06	0.0146849	1.93868	0.0146849	0.0146849
PC 48:5	PC	4.55453e-05	0.000246071	22.4238	0.0708685	0.057797	0.00140244	0.0359531	1.51849	1	1	2.20472e-05	0.000953272	2.35855	0.0343054	0.0335999	1.11436e-05	0.000753891	1.70566	0.0173395	0.0170943	1.86003e-08	2.63109e-06	2.28014	2.8942e-05	2.8756e-05	0.000626291	0.0381297	2.42348	0.974508	0.959477
PC 50:5	PC	7.96009e-05	0.000408775	3.72414	0.123859	0.0998195	0.0448703	0.235509	1.51492	1	1	0.00238067	0.02715	2.91223	1	1	0.00162785	0.0337365	1.68557	1	1	3.87244e-05	0.00118296	3.62265	0.0602552	0.0583577	0.00503668	0.0992035	3.82915	1	1
LPE 20:1	LPE	0.971593	0.992522	1.32846	1	1	0.00380033	0.0671967	1.51356	1	1	0.0417307	0.14724	1.04777	1	1	0.823224	0.926201	0.82206	1	1	0.439207	0.695934	0.710842	1	1	0.00820799	0.127716	2.67258	1	1
PC 47:5	PC	9.30487e-05	0.000468556	3.13811	0.144784	0.116125	0.0390511	0.218414	1.5133	1	1	0.00017563	0.0040788	2.65463	0.27328	0.261688	0.0136895	0.134815	1.55656	1	1	0.000431118	0.00882657	2.31163	0.670819	0.638485	0.000351554	0.0319771	2.40699	0.547017	0.541393
TG 72:6	TG	0.00309586	0.0108008	6.37313	1	1	0.0873741	0.33404	1.50644	1	1	0.0175941	0.0866344	2.17161	1	1	0.0599292	0.297759	1.48702	1	1	0.0106937	0.0909253	2.13218	1	1	0.292847	0.67109	1.76603	1	1
TG 74:3	TG	0.000200521	0.000934165	4.70843	0.312011	0.245238	0.0303678	0.194508	1.50592	1	1	0.0134567	0.073826	1.88938	1	1	0.00821091	0.0995614	1.4875	1	1	0.00600613	0.0580469	1.881	1	1	0.489095	0.791021	1.41453	1	1
LPC 25:0	LPC	2.18008e-08	6.91823e-07	9.48534	3.39221e-05	3.30065e-05	0.000320579	0.0119384	1.50559	0.49882	0.485997	8.76614e-07	0.000110711	2.22085	0.00136401	0.00135437	1.25845e-05	0.000815893	1.56566	0.0195814	0.019292	4.20091e-10	1.16692e-07	2.04139	6.53662e-07	6.51982e-07	0.000143553	0.0267503	2.08104	0.223369	0.222364
TG 72:5	TG	0.000925004	0.0037482	4.88577	1	1	0.0396709	0.219672	1.50559	1	1	0.0134567	0.073826	1.92695	1	1	0.0708056	0.319344	1.46295	1	1	0.0429744	0.218342	1.74311	1	1	0.797229	0.924358	1.29759	1	1
PC O-45:2	PC	0.0029872	0.0104923	4.9569	1	1	0.0185034	0.147535	1.4984	1	1	0.000794048	0.0126075	2.31467	1	1	0.00278157	0.050404	1.58959	1	1	0.00131203	0.0196299	2.02689	1	1	0.00282373	0.0729329	2.01928	1	1
1-acyl LPC 28:1	LPC	8.26897e-07	7.22796e-06	32.3912	0.00128665	0.00114029	0.00157212	0.0376342	1.49818	1	1	7.80261e-06	0.000505869	2.25277	0.0121409	0.0119614	6.94686e-05	0.00251379	1.55388	0.108093	0.105175	2.95829e-06	0.000153437	2.08821	0.0046031	0.00451731	3.25188e-05	0.022323	2.60843	0.0505992	0.0505667
TG 69:3	TG	2.98924e-06	2.17348e-05	3.70247	0.00465125	0.00401454	0.029702	0.191769	1.4976	1	1	0.0127308	0.0713322	1.80414	1	1	0.0594045	0.296261	1.43897	1	1	0.0568348	0.249816	1.57876	1	1	0.677856	0.88333	1.29537	1	1
LPC 26:0	LPC	2.05452e-08	6.91823e-07	12.0074	3.19684e-05	3.11876e-05	0.000278949	0.0114222	1.49389	0.434045	0.423724	3.72187e-07	0.000107809	2.24724	0.000579123	0.000578007	1.62245e-05	0.00094522	1.57103	0.0252453	0.0248397	1.38743e-10	7.19614e-08	2.08181	2.15884e-07	2.15607e-07	0.000215538	0.0267503	2.19336	0.335378	0.333438
PE O+P-46:9	PE	0.710364	0.858172	1.01282	1	1	0.00882833	0.101006	1.48955	1	1	0.00981686	0.0603756	1.67981	1	1	0.00645122	0.0886714	1.44905	1	1	0.0123283	0.0993932	1.56079	1	1	0.0839957	0.419595	1.44588	1	1
TG 73:3	TG	0.000639843	0.0026751	3.93556	0.995596	0.758214	0.0288717	0.190664	1.4891	1	1	0.00298792	0.0310869	2.13801	1	1	0.0104746	0.11912	1.52494	1	1	0.0011521	0.0181078	2.1717	1	1	0.427768	0.750402	1.58669	1	1
1-acyl LPC 27:1	LPC	1.05426e-06	8.77236e-06	16.7291	0.00164043	0.00144434	0.00147879	0.0359531	1.48467	1	1	4.0167e-05	0.00128549	2.0294	0.0624998	0.0606119	6.08595e-05	0.00236744	1.53178	0.0946974	0.0923239	7.06612e-06	0.000297159	1.87491	0.0109949	0.0107405	0.000215209	0.0267503	2.12192	0.334866	0.333144
TG 64:2	TG	1.32425e-07	1.80748e-06	5.44478	0.000206053	0.000191089	0.010048	0.104231	1.48333	1	1	0.0185373	0.0879393	1.56105	1	1	0.0973442	0.369175	1.25321	1	1	0.0203086	0.138597	1.48405	1	1	0.0629872	0.380596	1.43754	1	1
PC 42:1	PC	3.58991e-08	7.56792e-07	5.32895	5.5859e-05	5.33102e-05	5.19759e-05	0.00527046	1.48325	0.0808744	0.0801468	1.20411e-05	0.000646065	1.86768	0.0187359	0.0183987	0.00166948	0.0337365	1.3105	1	1	0.000572694	0.0104837	1.47255	0.891113	0.843006	0.0604356	0.380596	1.49353	1	1
PC 48:7	PC	9.86914e-05	0.000492192	9.14472	0.153564	0.122871	0.00409728	0.0677427	1.48321	1	1	0.00320952	0.0315419	1.7458	1	1	0.0124849	0.127247	1.4799	1	1	0.0130281	0.103427	1.64474	1	1	0.00711715	0.116491	2.13661	1	1
PC O+P-45:4	PC	8.89594e-35	2.30701e-32	8.31181	1.38421e-31	1.37976e-31	1.71e-05	0.00332595	1.48158	0.0266076	0.0264879	5.54285e-07	0.000107809	1.91185	0.000862468	0.000858588	0.00392304	0.0656371	1.2828	1	1	0.000301007	0.00650509	1.54914	0.468366	0.446995	0.00111991	0.0512524	1.62971	1	1
TG 66:1	TG	6.02003e-07	5.7822e-06	4.30191	0.000936717	0.000840396	0.025921	0.178465	1.48122	1	1	0.0517518	0.1656	1.60494	1	1	0.0926884	0.361462	1.23555	1	1	0.0717699	0.282719	1.44376	1	1	0.733958	0.905956	1.33039	1	1
TG 70:4	TG	6.53484e-06	4.29039e-05	4.22143	0.0101682	0.00862599	0.00987007	0.104231	1.47883	1	1	0.000689677	0.0114163	1.95332	1	1	0.0245115	0.197246	1.4014	1	1	0.00711334	0.065883	1.73079	1	1	0.273464	0.656652	1.42291	1	1
TG 68:4	TG	1.1246e-06	9.20988e-06	4.01716	0.00174988	0.00153733	0.00390935	0.0677427	1.47538	1	1	0.0012428	0.0180729	1.71509	1	1	0.0139944	0.13525	1.38385	1	1	0.0013253	0.0196396	1.54928	1	1	0.290349	0.668318	1.28403	1	1
PC O+P-43:2	PC	4.58941e-05	0.000247027	6.59372	0.0714113	0.0581938	0.00434118	0.0699931	1.47425	1	1	0.000257099	0.00563445	1.8491	0.400046	0.382049	0.077733	0.33442	1.17364	1	1	0.00164707	0.022481	1.47914	1	1	0.00127425	0.0533454	1.85547	1	1
TG 66:3	TG	4.38078e-07	4.39774e-06	4.45324	0.00068165	0.000614186	0.00625274	0.081262	1.46753	1	1	0.00400237	0.0353846	1.6555	1	1	0.0771264	0.334286	1.2486	1	1	0.0182947	0.132403	1.51061	1	1	0.121557	0.472856	1.36136	1	1
TG 71:4	TG	2.93354e-05	0.000163838	5.66015	0.0456459	0.03752	0.0709506	0.299523	1.46749	1	1	0.00859603	0.0554996	2.14698	1	1	0.011225	0.119811	1.60955	1	1	0.00160828	0.0222805	2.23292	1	1	0.406098	0.738017	1.64035	1	1
TG 74:2	TG	0.00219701	0.00795011	3.28767	1	1	0.0741939	0.309506	1.4626	1	1	0.0696749	0.20352	1.66809	1	1	0.0652033	0.310264	1.31896	1	1	0.0458409	0.22569	1.68737	1	1	0.57466	0.832525	1.51772	1	1
LPC P-22:3	LPC	0.951947	0.988145	1.16149	1	1	0.039163	0.218414	1.46197	1	1	0.0472043	0.158639	1.53362	1	1	0.127183	0.427082	1.27894	1	1	0.0901175	0.320876	1.33357	1	1	0.851608	0.939122	0.944916	1	1
TG 71:3	TG	1.44203e-05	8.69691e-05	4.51707	0.022438	0.018732	0.0323861	0.198961	1.45972	1	1	0.0061165	0.0444732	1.94952	1	1	0.00665924	0.0893257	1.57023	1	1	0.00441758	0.0474052	1.92182	1	1	0.571094	0.829713	1.49536	1	1
TG 72:3	TG	1.36852e-05	8.28569e-05	4.17344	0.0212942	0.0177908	0.0346658	0.203769	1.45751	1	1	0.00981686	0.0603756	1.83307	1	1	0.0192122	0.171539	1.46148	1	1	0.00641928	0.0612785	1.79044	1	1	0.427768	0.750402	1.42906	1	1
PE O+P-46:7	PE	4.80948e-05	0.000257167	2.34989	0.0748355	0.060888	0.000166102	0.00833724	1.45586	0.258454	0.253471	7.25853e-05	0.00206714	1.68049	0.112943	0.109096	0.000554571	0.0134524	1.32368	0.862913	0.82853	0.000110899	0.00277735	1.5607	0.172559	0.165905	0.105297	0.455762	1.33704	1	1
TG 70:3	TG	6.19353e-06	4.10091e-05	4.24934	0.00963714	0.00818785	0.0224224	0.163799	1.45377	1	1	0.00299681	0.0310869	1.87378	1	1	0.0345429	0.232347	1.41501	1	1	0.0195753	0.137494	1.6754	1	1	0.22689	0.617205	1.42745	1	1
PC 43:3	PC	0.00153143	0.00584044	6.22362	1	1	0.00351703	0.0651488	1.44723	1	1	0.000629651	0.0108308	1.88056	0.979737	0.923698	0.00332432	0.0568422	1.34723	1	1	0.00280624	0.0333321	1.57905	1	1	0.0636174	0.380596	1.53801	1	1
TG 71:2	TG	1.28278e-06	1.0342e-05	5.67316	0.001996	0.00174971	0.0553422	0.261061	1.44406	1	1	0.0127308	0.0713322	1.83302	1	1	0.108935	0.389663	1.3224	1	1	0.0203086	0.138597	1.68867	1	1	0.496676	0.791021	1.53141	1	1
LPE O+P-22:2	LPE	0.0165712	0.0493962	1.46557	1	1	0.00462529	0.0705583	1.43632	1	1	0.00430065	0.0367682	1.61032	1	1	0.263993	0.571733	1.14748	1	1	0.084966	0.310648	1.30938	1	1	0.0414312	0.306986	1.38621	1	1
PC O+P-41:2	PC	2.38291e-07	2.74595e-06	4.26833	0.00037078	0.000338849	0.00339244	0.063598	1.4286	1	1	0.0026549	0.0297196	1.47432	1	1	0.237539	0.550016	1.14367	1	1	0.313214	0.590893	1.14663	1	1	0.129185	0.498787	1.17303	1	1
PC O-44:1	PC	3.75053e-37	1.94528e-34	16.7279	5.83583e-34	5.82832e-34	0.000238175	0.0104594	1.42794	0.370601	0.362503	2.69853e-05	0.00103189	1.90427	0.0419892	0.0409368	2.4017e-05	0.00126097	1.46149	0.0373704	0.0366979	1.07808e-07	1.19821e-05	1.82767	0.000167749	0.000166348	7.33688e-05	0.022323	1.93691	0.114162	0.113868
PE P-46:8	PE	0.795289	0.909896	1.10252	1	1	0.00531041	0.0765092	1.42188	1	1	0.00517701	0.0401865	1.53793	1	1	0.00427428	0.069279	1.31466	1	1	0.0257745	0.156661	1.31689	1	1	0.685807	0.887	1.07507	1	1
PE P-44:3	PE	3.17642e-07	3.40452e-06	3.25009	0.000494251	0.000448828	0.00413596	0.0677427	1.41785	1	1	0.000791526	0.0126075	1.7281	1	1	0.145929	0.448745	1.13618	1	1	0.0474141	0.229014	1.29579	1	1	0.0568064	0.368295	1.35177	1	1
TG 60:3	TG	0.000150655	0.000730279	2.46936	0.234419	0.18621	0.00126735	0.0339999	1.41778	1	1	0.019703	0.089643	1.3468	1	1	0.613144	0.824591	1.1245	1	1	0.260781	0.549087	1.32483	1	1	0.174001	0.56854	1.53121	1	1
PC O-41:0	PC	8.34062e-37	3.2445e-34	9.64758	1.2978e-33	1.2953e-33	0.000797043	0.0241405	1.41152	1	1	2.30447e-05	0.000953272	1.7441	0.0358575	0.035074	0.000635123	0.0145331	1.33633	0.988252	0.945699	2.33146e-05	0.000788641	1.53703	0.0362775	0.0352283	0.00437298	0.0907249	1.56722	1	1
PC 44:4	PC	6.02248e-32	9.37098e-30	5.30273	9.37098e-29	9.31678e-29	0.000806753	0.0241405	1.41118	1	1	1.89534e-06	0.000147458	1.9074	0.00294915	0.00291314	0.000245531	0.00694629	1.36542	0.382046	0.368787	5.16724e-06	0.000243643	1.61142	0.00804022	0.00787487	0.00285198	0.0729329	1.68029	1	1
LPC O-24:3	LPC	0.336308	0.5434	1.26902	1	1	0.201966	0.499616	1.40709	1	1	0.0670351	0.196434	1.59409	1	1	0.533173	0.772455	1.08839	1	1	0.166188	0.447384	1.27946	1	1	0.0192172	0.206221	1.6758	1	1
PC 42:2	PC	5.41186e-08	9.56916e-07	3.93489	8.42086e-05	7.95544e-05	0.00011151	0.00676408	1.40523	0.17351	0.170834	1.32841e-05	0.000689003	1.68511	0.0206701	0.0202848	0.000819771	0.0184864	1.29568	1	1	0.000599	0.0107131	1.38133	0.932043	0.880529	0.14908	0.538276	1.33293	1	1
PC O-43:1	PC	2.0091e-08	6.91823e-07	12.0879	3.12616e-05	3.05585e-05	0.000120365	0.00693657	1.40394	0.187287	0.184158	7.80381e-07	0.000110388	1.76873	0.00121427	0.00120647	4.05338e-05	0.0017565	1.35872	0.0630707	0.0616925	5.02942e-08	6.01982e-06	1.62606	7.82577e-05	7.76542e-05	9.30117e-05	0.022323	1.68605	0.144726	0.144261
TG 70:5	TG	8.12305e-06	5.20142e-05	4.1353	0.0126395	0.0106737	0.0186789	0.147535	1.40256	1	1	0.00142326	0.0195981	1.75449	1	1	0.0427358	0.249052	1.39458	1	1	0.0294365	0.171548	1.57673	1	1	0.47307	0.778939	1.28544	1	1
TG 69:4	TG	2.19136e-05	0.000125821	3.45574	0.0340975	0.0281809	0.106558	0.36281	1.39164	1	1	0.0490746	0.162123	1.62916	1	1	0.0797857	0.337355	1.41261	1	1	0.0738447	0.288699	1.53412	1	1	0.520895	0.800111	1.31592	1	1
LPC 28:1	LPC	2.05452e-08	6.91823e-07	18.8402	3.19684e-05	3.11876e-05	0.00561452	0.0766419	1.38707	1	1	2.32804e-05	0.000953272	1.96359	0.0362243	0.0353629	0.000380009	0.00969335	1.45971	0.591294	0.568494	1.15484e-05	0.000472878	1.90183	0.0179694	0.0175421	0.000431568	0.0319771	2.19381	0.67152	0.662888
LPC O-22:3	LPC	0.834779	0.93179	1.13092	1	1	0.405758	0.688505	1.38682	1	1	0.148549	0.327862	1.50673	1	1	0.624195	0.830126	1.0681	1	1	0.13321	0.401696	1.23618	1	1	0.0495692	0.33918	1.50569	1	1
PC O-42:0	PC	1.51073e-38	1.17535e-35	9.93994	2.35069e-35	2.34918e-35	0.000235413	0.0104594	1.38625	0.366302	0.358769	2.77863e-05	0.00103189	1.71273	0.0432354	0.042124	0.000214136	0.00628671	1.34957	0.333196	0.322061	1.29144e-05	0.000502369	1.59613	0.0200947	0.0195911	0.000222178	0.0267503	1.76561	0.345709	0.343487
TG 65:3	TG	1.2463e-06	1.01002e-05	5.80245	0.00193924	0.0017012	0.0215318	0.160304	1.38503	1	1	0.0250291	0.105258	1.30774	1	1	0.0411555	0.249052	1.48123	1	1	0.0697431	0.281141	1.33049	1	1	0.762574	0.912358	0.920069	1	1
TG O-64:4	TG	1.91036e-05	0.00011133	6.15809	0.0297252	0.0246436	0.00648357	0.0813583	1.38295	1	1	0.00398771	0.0353846	1.59451	1	1	0.121746	0.415433	1.21408	1	1	0.0715825	0.282719	1.35438	1	1	0.182539	0.577632	1.35588	1	1
TG 65:2	TG	9.14591e-07	7.73426e-06	6.44013	0.0014231	0.00125848	0.0553422	0.261061	1.38125	1	1	0.0741095	0.210428	1.27758	1	1	0.100551	0.372516	1.38833	1	1	0.102771	0.352227	1.30558	1	1	0.850239	0.939122	0.927481	1	1
TG 73:2	TG	3.93766e-05	0.000214983	5.27016	0.06127	0.0500871	0.0695469	0.296479	1.37969	1	1	0.00400146	0.0353846	1.97166	1	1	0.072539	0.325276	1.31267	1	1	0.0152813	0.118888	1.88363	1	1	0.743421	0.912289	1.39487	1	1
PC 44:3	PC	4.28307e-08	8.43602e-07	5.441	6.66446e-05	6.33038e-05	0.00111798	0.0316288	1.37957	1	1	2.98659e-05	0.00105617	1.67229	0.0464713	0.045187	0.0134892	0.133689	1.22588	1	1	0.0014129	0.0205728	1.34005	1	1	0.0480259	0.338137	1.36178	1	1
PE P-46:7	PE	0.0019475	0.00723225	1.60548	1	1	0.00929937	0.103356	1.37592	1	1	0.00461817	0.0380269	1.49544	1	1	0.0214123	0.179686	1.23462	1	1	0.0182947	0.132403	1.36088	1	1	0.385097	0.724418	1.21015	1	1
TG 70:2	TG	3.22231e-06	2.32126e-05	4.5438	0.00501392	0.00432112	0.107912	0.365427	1.37508	1	1	0.0298029	0.117699	1.74002	1	1	0.114042	0.399405	1.31238	1	1	0.0348974	0.191198	1.60259	1	1	0.0779125	0.412353	1.50865	1	1
LPC P-19:0	LPC	0.565388	0.756443	1.23244	1	1	0.242295	0.551992	1.37408	1	1	0.381082	0.581907	1.35136	1	1	0.709644	0.870825	1.20353	1	1	0.462625	0.710607	1.29654	1	1	0.307921	0.674824	1.39269	1	1
LPC P-22:2	LPC	0.771838	0.897593	1.02175	1	1	0.0347036	0.203769	1.36574	1	1	0.00981686	0.0603756	1.56705	1	1	0.13952	0.440352	1.19374	1	1	0.0225133	0.143784	1.3804	1	1	0.0234658	0.228205	1.42659	1	1
TG 64:3	TG	8.95824e-08	1.34029e-06	4.89826	0.00013939	0.000130163	0.00608591	0.0802515	1.35874	1	1	0.00751275	0.0508254	1.49519	1	1	0.12349	0.416812	1.17445	1	1	0.0203086	0.138597	1.48821	1	1	0.0759228	0.407365	1.53938	1	1
TG 60:2	TG	9.83345e-06	6.1697e-05	3.0066	0.0153009	0.012872	0.0354738	0.205194	1.35753	1	1	0.0778691	0.219104	1.40818	1	1	0.507738	0.757912	1.05217	1	1	0.140062	0.407357	1.31324	1	1	0.0590075	0.376294	1.47828	1	1
PC O+P-33:1	PC	0.893391	0.956064	0.95727	1	1	0.0988066	0.353432	1.35683	1	1	0.0163634	0.083321	1.92385	1	1	0.359907	0.649631	1.21242	1	1	0.217911	0.508402	1.48248	1	1	0.316969	0.686794	1.23455	1	1
PC P-39:0	PC	6.98791e-08	1.0983e-06	3.83842	0.000108732	0.000101884	0.00641109	0.081262	1.35224	1	1	0.00192483	0.0237701	1.55919	1	1	0.0200618	0.176852	1.25264	1	1	0.00382043	0.0415705	1.44018	1	1	0.0260952	0.232024	1.41121	1	1
PE O+P-42:2	PE	0.000172473	0.000823216	3.0742	0.268368	0.212315	0.0251794	0.177282	1.35181	1	1	0.0150024	0.0793182	1.53336	1	1	0.364196	0.652202	1.11078	1	1	0.116004	0.378411	1.34732	1	1	0.0497766	0.33918	1.49913	1	1
TG O-68:1	TG	0.00172204	0.00649259	6.49773	1	1	0.111182	0.368085	1.3514	1	1	0.0283814	0.114408	1.81624	1	1	0.714615	0.872491	1.00243	1	1	0.175491	0.459702	0.783035	1	1	0.602068	0.853204	1.60164	1	1
PC O+P-48:11	PC	0.268173	0.464674	0.894387	1	1	0.065128	0.283863	1.35084	1	1	0.120437	0.288307	1.37201	1	1	0.497097	0.751205	1.11838	1	1	0.333659	0.60651	1.17731	1	1	0.176682	0.570627	1.46639	1	1
TG 56:3	TG	0.395566	0.602251	1.16239	1	1	0.00449827	0.0699931	1.34966	1	1	0.0574737	0.177791	1.28965	1	1	0.591305	0.807789	1.00809	1	1	0.271966	0.562739	1.13816	1	1	0.0925635	0.428657	1.36277	1	1
1-acyl LPC 24:0	LPC	3.39684e-08	7.5507e-07	4.55398	5.28549e-05	5.0579e-05	0.000300914	0.0119384	1.34876	0.468223	0.456788	1.73751e-05	0.000872118	1.6996	0.0270357	0.0265144	2.43118e-05	0.00126097	1.35723	0.0378291	0.0371241	1.09801e-06	6.72271e-05	1.56928	0.0017085	0.00168215	0.00151356	0.0574415	1.69239	1	1
PC 40:1	PC	7.42104e-05	0.000383626	1.97322	0.115471	0.0932083	0.000699893	0.0217807	1.34732	1	1	0.00282358	0.0303	1.41916	1	1	0.218147	0.522211	1.14843	1	1	0.452222	0.705464	1.12476	1	1	0.736877	0.908542	1.04455	1	1
TG 58:3	TG	0.171167	0.333336	1.41199	1	1	0.0339478	0.203164	1.34418	1	1	0.136178	0.312526	1.26438	1	1	0.984365	0.993302	0.952156	1	1	0.571718	0.778296	1.08535	1	1	0.307921	0.674824	1.30815	1	1
TG 62:2	TG	2.17307e-07	2.54233e-06	5.33218	0.00033813	0.000309663	0.0412841	0.224609	1.33768	1	1	0.0517518	0.1656	1.45875	1	1	0.284632	0.591558	1.08367	1	1	0.0585471	0.253621	1.35831	1	1	0.0823719	0.418859	1.50047	1	1
PC 46:5	PC	2.66923e-08	6.91823e-07	6.07447	4.15332e-05	4.00385e-05	0.00399357	0.0677427	1.33436	1	1	7.30671e-05	0.00206714	1.75567	0.113692	0.109747	0.00457369	0.0726189	1.33716	1	1	4.30074e-05	0.00126263	1.54612	0.0669195	0.0646831	0.0190721	0.206221	1.56991	1	1
SM d46:2	SM	5.92838e-08	9.95762e-07	3.56052	9.22456e-05	8.69694e-05	0.00301908	0.0588993	1.33089	1	1	3.17847e-05	0.00109905	1.67914	0.0494571	0.0480585	0.00178165	0.0350918	1.29033	1	1	3.13261e-05	0.00101549	1.50244	0.0487434	0.0472711	0.0131058	0.173765	1.51567	1	1
TG 66:4	TG	2.42324e-07	2.75223e-06	4.05083	0.000377056	0.0003441	0.0095432	0.104231	1.329	1	1	0.00655352	0.0465629	1.46179	1	1	0.0419394	0.249052	1.23747	1	1	0.0142618	0.111514	1.46603	1	1	0.186269	0.577632	1.37715	1	1
PC O+P-41:3	PC	0.00610768	0.0201346	1.70313	1	1	0.064255	0.283863	1.32706	1	1	0.0648323	0.194747	1.40305	1	1	0.37077	0.655589	1.05475	1	1	0.503177	0.736541	1.09134	1	1	0.492767	0.791021	1.26168	1	1
PE P-44:4	PE	5.82283e-06	3.88855e-05	2.17851	0.00906032	0.00771524	0.00560921	0.0766419	1.32665	1	1	0.00346147	0.0328417	1.51769	1	1	0.247601	0.558358	1.05939	1	1	0.0406006	0.212709	1.28024	1	1	0.119128	0.472856	1.19234	1	1
PE P-42:1	PE	1.38062e-06	1.09604e-05	2.64166	0.00214825	0.00188041	0.00119088	0.0330893	1.32437	1	1	0.000125029	0.00333166	1.61257	0.194544	0.187418	0.082519	0.337893	1.08755	1	1	0.00382043	0.0415705	1.37552	1	1	0.219261	0.617205	1.2025	1	1
LPC O-20:2	LPC	0.0206299	0.0596218	0.830697	1	1	0.0542204	0.260857	1.32391	1	1	0.0490746	0.162123	1.45858	1	1	0.60218	0.815485	1.09874	1	1	0.22915	0.522047	1.22437	1	1	0.060331	0.380596	1.33297	1	1
PC O-46:2	PC	5.88306e-08	9.95762e-07	5.21308	9.15405e-05	8.63634e-05	0.0023936	0.0496593	1.32374	1	1	6.48377e-05	0.00190354	1.89646	0.100888	0.0975159	6.32668e-05	0.00240105	1.49668	0.0984431	0.0959124	3.87731e-05	0.00118296	1.9415	0.060331	0.0583923	0.00101853	0.0510576	1.92477	1	1
PE P-44:8	PE	0.621687	0.789125	0.96629	1	1	0.0271323	0.181974	1.3231	1	1	0.0149833	0.0793182	1.43713	1	1	0.000255468	0.00709836	1.4139	0.397508	0.383457	0.000334173	0.00712292	1.50781	0.519973	0.495913	0.248397	0.642035	1.2588	1	1
PE O+P-44:8	PE	0.10905	0.237317	1.29502	1	1	0.0215318	0.160304	1.32252	1	1	0.0104834	0.0629812	1.46937	1	1	0.00164839	0.0337365	1.29236	1	1	0.00107686	0.0172741	1.45153	1	1	0.162347	0.557642	1.3851	1	1
PE O+P-44:9	PE	0.725574	0.869795	1.02153	1	1	0.037058	0.211994	1.31974	1	1	0.0231653	0.100026	1.44257	1	1	0.000193571	0.00579223	1.48995	0.301196	0.291324	0.00297196	0.0345102	1.52349	1	1	0.442859	0.76877	1.14881	1	1
PE O+P-42:3	PE	1.13205e-05	6.9349e-05	2.00379	0.0176147	0.0147619	0.000236221	0.0104594	1.31917	0.367559	0.359764	4.04814e-05	0.00128549	1.53164	0.0629891	0.0610459	0.121592	0.415433	1.07972	1	1	0.000950769	0.0157383	1.29191	1	1	0.0155661	0.185971	1.32328	1	1
TG 68:5	TG	2.70112e-07	3.0237e-06	4.19245	0.000420294	0.000383018	0.0271323	0.181974	1.31872	1	1	0.0185373	0.0879393	1.41502	1	1	0.0942201	0.363788	1.23302	1	1	0.0568348	0.249816	1.33199	1	1	0.345135	0.703839	1.19454	1	1
LPE P-22:1	LPE	0.00522395	0.0175561	1.4067	1	1	0.029702	0.191769	1.31644	1	1	0.0153947	0.0793182	1.4584	1	1	0.181391	0.492573	1.14151	1	1	0.0196168	0.137494	1.32428	1	1	6.99984e-05	0.022323	1.55858	0.108918	0.108708
PC P-40:0	PC	3.2056e-08	7.5507e-07	4.6802	4.98791e-05	4.78275e-05	0.000311409	0.0119384	1.3158	0.484552	0.472407	2.85163e-05	0.00103189	1.63765	0.0443714	0.0431737	5.50766e-05	0.00219741	1.31217	0.0856991	0.0836062	1.9488e-05	0.000712987	1.51392	0.0303233	0.0295243	0.00285198	0.0729329	1.52158	1	1
PC 45:5	PC	2.45948e-06	1.80517e-05	6.34581	0.00382695	0.003308	0.0181718	0.147162	1.31578	1	1	0.000868569	0.0135198	1.69806	1	1	0.0156997	0.148483	1.29136	1	1	0.000468943	0.00937208	1.54539	0.729675	0.694036	0.0320439	0.266365	1.48643	1	1
TG 62:3	TG	1.18492e-07	1.64619e-06	4.19177	0.000184373	0.000171221	0.00188562	0.0407504	1.31546	1	1	0.00277403	0.0301845	1.44717	1	1	0.171363	0.47785	1.08349	1	1	0.024923	0.15389	1.43878	1	1	0.0234658	0.228205	1.62866	1	1
TG 61:3	TG	1.47936e-07	1.95076e-06	3.07363	0.000230189	0.000213176	0.0146549	0.129816	1.31412	1	1	0.0174325	0.0861108	1.38201	1	1	0.0247191	0.197246	1.23679	1	1	0.0110345	0.0918161	1.45944	1	1	0.121557	0.472856	1.43014	1	1
PE O+P-44:5	PE	6.68754e-07	6.30656e-06	2.5282	0.00104058	0.000930906	0.000356909	0.0129151	1.31394	0.555351	0.540361	1.79865e-05	0.000874592	1.68668	0.027987	0.0274294	0.0486767	0.263933	1.15666	1	1	0.00161806	0.0222805	1.45259	1	1	0.249668	0.64254	1.16029	1	1
PC O-43:3	PC	2.85394e-08	6.98575e-07	3.61541	4.44073e-05	4.26378e-05	0.00449827	0.0699931	1.30777	1	1	0.00118699	0.0174242	1.45641	1	1	0.0427358	0.249052	1.12729	1	1	0.0038152	0.0415705	1.26642	1	1	0.0344544	0.280686	1.40352	1	1
PC 41:2	PC	4.81428e-10	2.49701e-08	3.06204	7.49102e-07	7.3514e-07	0.00939457	0.103673	1.30499	1	1	0.00261961	0.0295371	1.51366	1	1	0.00592473	0.0838943	1.32391	1	1	0.00722811	0.0660746	1.38797	1	1	0.659184	0.876164	1.07887	1	1
PC 46:8	PC	0.208773	0.385162	1.32061	1	1	0.0482314	0.245255	1.30445	1	1	0.105809	0.26867	1.26926	1	1	0.880318	0.940779	1.00902	1	1	0.842834	0.936082	1.00409	1	1	0.0643295	0.380596	1.37881	1	1
TG 58:2	TG	0.00445843	0.0152134	1.93124	1	1	0.102755	0.356889	1.3035	1	1	0.432511	0.630138	1.18913	1	1	0.792864	0.915884	0.976693	1	1	0.840301	0.933935	1.08718	1	1	0.520895	0.800111	1.25147	1	1
LPE O+P-22:1	LPE	0.000127787	0.000625273	1.48898	0.198837	0.158456	3.10259e-05	0.00420914	1.30134	0.0482764	0.0479661	1.47627e-06	0.000120899	1.49384	0.00229708	0.0022705	0.0477877	0.263314	1.10912	1	1	0.00473337	0.0491009	1.21283	1	1	0.0624321	0.380596	1.19164	1	1
LPC O-22:2	LPC	0.424467	0.62962	1.01197	1	1	0.141131	0.41591	1.30068	1	1	0.0235924	0.100026	1.45069	1	1	0.377861	0.662146	1.10951	1	1	0.0445813	0.221625	1.25214	1	1	0.00496789	0.0991029	1.47719	1	1
DG 44:9	DG	0.253537	0.447791	2.04748	1	1	0.675476	0.847614	1.29962	1	1	0.648077	0.784753	1.27741	1	1	0.0820544	0.337893	0.549571	1	1	0.498592	0.736541	0.761675	1	1	0.121557	0.472856	1.26595	1	1
PC O-41:1	PC	2.53983e-08	6.91823e-07	3.68385	3.95198e-05	3.82499e-05	0.00413585	0.0677427	1.29925	1	1	0.00031583	0.00665529	1.47268	0.491432	0.468692	0.0339769	0.230865	1.14057	1	1	0.0019311	0.0250399	1.29306	1	1	0.00322439	0.0748829	1.39148	1	1
LPC O+P-25:0	LPC	1.53829e-40	2.39359e-37	6.84763	2.39359e-37	2.39359e-37	0.000610391	0.019383	1.29833	0.949769	0.92047	8.1631e-05	0.00226818	1.50038	0.127018	0.122528	0.00505062	0.0748453	1.20407	1	1	9.47706e-05	0.0025337	1.36381	0.147463	0.142061	0.00162544	0.0602187	1.58022	1	1
PC P-48:5	PC	7.60338e-08	1.18048e-06	14.4124	0.000118309	0.000110781	0.00502606	0.0744814	1.29801	1	1	0.00321676	0.0315419	1.42104	1	1	0.000226708	0.00653255	1.39921	0.352758	0.340742	0.000221663	0.00492724	1.51035	0.344907	0.329612	0.0495692	0.33918	1.5309	1	1
1-acyl LPC 23:0	LPC	4.03936e-08	8.05802e-07	3.27105	6.28525e-05	5.9823e-05	0.00300095	0.0588993	1.29564	1	1	5.07119e-05	0.00154721	1.55629	0.0789077	0.0763721	0.000152767	0.0046609	1.3038	0.237706	0.230067	6.29581e-06	0.000272119	1.45509	0.00979629	0.00957593	0.000257875	0.0267503	1.53201	0.401254	0.397644
PE P-41:2	PE	0.0069456	0.0225153	2.34502	1	1	0.108096	0.365427	1.29425	1	1	0.0377711	0.13894	1.64105	1	1	0.31347	0.616328	1.11457	1	1	0.0494284	0.234218	1.54067	1	1	0.381442	0.724418	1.15354	1	1
PC O+P-45:6	PC	3.31043e-07	3.45707e-06	2.53229	0.000515103	0.00046644	0.0240379	0.17079	1.29262	1	1	0.0303219	0.119144	1.32034	1	1	0.242966	0.553521	1.10391	1	1	0.23983	0.53159	1.14632	1	1	0.459215	0.778939	1.11609	1	1
PC O-43:2	PC	1.04804e-28	1.25443e-26	4.70637	1.63075e-25	1.61818e-25	0.00410574	0.0677427	1.29247	1	1	0.000403556	0.00794852	1.46461	0.627933	0.596455	0.00120068	0.0263134	1.25652	1	1	9.87619e-05	0.00256123	1.38732	0.153674	0.147847	0.00194235	0.0621733	1.46803	1	1
PC P-46:5	PC	4.03936e-08	8.05802e-07	2.88079	6.28525e-05	5.9823e-05	0.00147879	0.0359531	1.28639	1	1	0.00321676	0.0315419	1.33075	1	1	0.00220548	0.0413584	1.25228	1	1	0.00184845	0.0241697	1.31614	1	1	0.112731	0.461605	1.32053	1	1
DG 43:1	DG	1.03071e-05	6.41512e-05	2.82687	0.0160378	0.0134817	0.100894	0.355183	1.28608	1	1	0.393574	0.593411	1.18903	1	1	0.250821	0.559137	1.2038	1	1	0.30135	0.583754	1.24285	1	1	0.733958	0.905956	0.995277	1	1
PE O-40:1	PE	0.00172329	0.00649259	2.0345	1	1	0.0379177	0.214545	1.28564	1	1	0.0518299	0.1656	1.38761	1	1	0.912711	0.960229	0.987418	1	1	0.416385	0.682159	1.11204	1	1	0.373793	0.723411	1.06881	1	1
LPC O-20:3	LPC	0.362499	0.573803	1.01054	1	1	0.287978	0.600661	1.28333	1	1	0.168691	0.35615	1.35364	1	1	0.878514	0.939497	0.989738	1	1	0.234223	0.526664	1.15365	1	1	0.0495692	0.33918	1.50642	1	1
TG 61:2	TG	6.03029e-08	9.95762e-07	3.94389	9.38312e-05	8.8404e-05	0.0468876	0.240782	1.28246	1	1	0.049821	0.16424	1.32324	1	1	0.0672025	0.314015	1.1801	1	1	0.0275531	0.164263	1.3615	1	1	0.0695947	0.389603	1.33924	1	1
TG 62:4	TG	3.00965e-07	3.27484e-06	3.35771	0.000468302	0.000425866	0.0123132	0.116046	1.2808	1	1	0.00803806	0.0536791	1.34102	1	1	0.0853277	0.343075	1.19927	1	1	0.0182947	0.132403	1.47644	1	1	0.121557	0.472856	1.59805	1	1
TG O-66:3	TG	0.00371817	0.0128852	5.74139	1	1	0.0710309	0.299523	1.27977	1	1	0.0649588	0.194751	1.41968	1	1	0.301425	0.606588	1.17659	1	1	0.291054	0.578391	1.30449	1	1	0.236098	0.627963	1.39	1	1
PC O+P-40:0	PC	8.69079e-35	2.30701e-32	7.12093	1.35229e-31	1.34881e-31	0.00711226	0.0871392	1.27821	1	1	0.0112143	0.0658467	1.31695	1	1	0.0266908	0.206444	1.18335	1	1	0.0969836	0.339116	1.17131	1	1	0.460686	0.778939	1.09268	1	1
TG 56:4	TG	0.0883396	0.199212	1.28456	1	1	0.037058	0.211994	1.27812	1	1	0.269848	0.463447	1.28183	1	1	0.618659	0.826294	0.997049	1	1	0.663186	0.826857	1.07354	1	1	0.479905	0.788523	1.12434	1	1
TG O-63:1	TG	2.86845e-05	0.000161131	6.26918	0.0446332	0.0367162	0.0597078	0.275684	1.27679	1	1	0.0653032	0.195407	1.24898	1	1	0.208837	0.517437	1.20465	1	1	0.115325	0.376987	1.30048	1	1	0.506915	0.800111	1.23943	1	1
PE P-44:7	PE	0.0283365	0.0777629	1.36279	1	1	0.0205413	0.15745	1.27667	1	1	0.0185373	0.0879393	1.38963	1	1	0.00558928	0.080527	1.22892	1	1	0.0026157	0.0320475	1.39086	1	1	0.326183	0.686794	1.30147	1	1
LPC P-20:3	LPC	0.57229	0.757858	1.09329	1	1	0.0805964	0.320736	1.27664	1	1	0.592896	0.747607	1.11489	1	1	0.295351	0.599173	0.91872	1	1	0.186984	0.472316	0.855557	1	1	0.679797	0.88368	1.06747	1	1
TG 54:4	TG	0.240431	0.428534	1.23551	1	1	0.00264346	0.0541213	1.27655	1	1	0.00157297	0.0207419	1.39641	1	1	0.046329	0.262575	1.16999	1	1	0.0233987	0.148002	1.25271	1	1	0.114292	0.466134	1.24353	1	1
PC P-43:3	PC	2.69245e-08	6.91823e-07	4.27541	4.18945e-05	4.03598e-05	0.000925684	0.0271767	1.27642	1	1	0.000166379	0.00397684	1.45696	0.258886	0.248237	0.0209728	0.177357	1.17596	1	1	0.00508472	0.0520515	1.29087	1	1	0.00301409	0.0748829	1.33576	1	1
TG 72:2	TG	1.68016e-05	9.97837e-05	4.15726	0.0261433	0.0217581	0.222323	0.528145	1.27504	1	1	0.0944883	0.25004	1.5368	1	1	0.19033	0.496902	1.24952	1	1	0.0559844	0.249816	1.5472	1	1	0.545708	0.818694	1.41149	1	1
PE O+P-46:8	PE	0.00215785	0.00786327	1.58922	1	1	0.0553422	0.261061	1.27114	1	1	0.0165055	0.0836564	1.40824	1	1	0.0112193	0.119811	1.23316	1	1	0.00573403	0.0561142	1.40686	1	1	0.118134	0.472856	1.32148	1	1
LPC O-24:4	LPC	0.505138	0.703037	1.19406	1	1	0.420989	0.696871	1.26916	1	1	0.250591	0.443595	1.30051	1	1	0.780804	0.91232	1.0935	1	1	0.234223	0.526664	1.17012	1	1	0.0892582	0.419595	1.2722	1	1
PI 40:7	PI	0.483152	0.683589	0.850355	1	1	0.0430942	0.230428	1.26841	1	1	0.172939	0.361199	1.2099	1	1	0.669561	0.85607	1.01682	1	1	0.856094	0.94407	1.02913	1	1	0.952521	0.983406	1.0915	1	1
PC 46:7	PC	6.71735e-06	4.37854e-05	2.55601	0.0104522	0.00886018	0.0162073	0.137807	1.26828	1	1	0.140811	0.318499	1.25195	1	1	0.330945	0.631066	1.12129	1	1	0.671789	0.83464	1.08518	1	1	0.467613	0.778939	1.15269	1	1
TG 64:4	TG	5.0818e-08	9.45687e-07	4.94304	7.90729e-05	7.50074e-05	0.0236382	0.16872	1.26795	1	1	0.00981686	0.0603756	1.45444	1	1	0.0290318	0.210109	1.20548	1	1	0.000112451	0.00277735	1.52065	0.174973	0.168001	0.0297244	0.254128	1.54926	1	1
SM d46:1	SM	3.7128e-17	2.88855e-15	3.75438	5.77711e-14	5.70657e-14	0.0167848	0.140415	1.267	1	1	0.000149074	0.00381122	1.63492	0.231959	0.223164	0.00032706	0.00862552	1.35325	0.508906	0.489936	6.02912e-06	0.000268037	1.55459	0.00938131	0.00917632	0.0654571	0.382899	1.29765	1	1
TG O-66:7	TG	0.00030276	0.00136154	3.7036	0.471094	0.366642	0.110058	0.366512	1.26557	1	1	0.0484112	0.161995	1.3966	1	1	0.129437	0.430162	1.27802	1	1	0.0525281	0.241102	1.50587	1	1	0.0185159	0.205791	1.88113	1	1
PC O-41:2	PC	4.03936e-08	8.05802e-07	2.88813	6.28525e-05	5.9823e-05	0.0124548	0.116046	1.26525	1	1	0.00322311	0.0315419	1.3749	1	1	0.038143	0.243928	1.1522	1	1	0.0123283	0.0993932	1.22854	1	1	0.0313598	0.265195	1.2734	1	1
SM4.d42:3	SM4.d42:3	0.815077	0.924039	1.02367	1	1	0.00208453	0.0438314	1.26491	1	1	0.000185909	0.00425402	1.52184	0.289274	0.276818	0.0579594	0.292901	1.14803	1	1	0.00456803	0.048026	1.33256	1	1	0.230625	0.62409	1.22339	1	1
TG 59:4	TG	0.0693487	0.164995	1.36679	1	1	0.0746183	0.309616	1.26466	1	1	0.148549	0.327862	1.1983	1	1	0.0683824	0.316565	1.25838	1	1	0.0781414	0.299478	1.40623	1	1	1	1	1.254	1	1
TG O-66:0	TG	0.00309343	0.0108008	5.18144	1	1	0.0425783	0.229245	1.26388	1	1	0.00595669	0.0437199	1.59905	1	1	0.772605	0.908673	1.03621	1	1	0.323076	0.600604	1.31834	1	1	0.0844846	0.419595	1.76754	1	1
PC 44:5	PC	6.07952e-08	9.95762e-07	2.94074	9.45974e-05	8.89434e-05	0.00366033	0.0660688	1.26342	1	1	0.00404929	0.0355971	1.40259	1	1	0.176057	0.484734	1.12229	1	1	0.167456	0.45002	1.17651	1	1	0.0503875	0.339407	1.28106	1	1
PC 46:6	PC	6.07952e-08	9.95762e-07	3.59006	9.45974e-05	8.89434e-05	0.011343	0.110327	1.26243	1	1	0.00892218	0.0566649	1.38538	1	1	0.0815293	0.337893	1.20113	1	1	0.0778809	0.299478	1.23548	1	1	0.171824	0.56854	1.26735	1	1
DG 42:1	DG	0.0501615	0.126913	0.80493	1	1	0.19884	0.495032	1.25955	1	1	0.690528	0.808678	1.2367	1	1	0.866166	0.938697	1.10045	1	1	0.607587	0.803233	1.28775	1	1	0.850239	0.939122	1.21249	1	1
TG 58:4	TG	0.152857	0.305714	1.31705	1	1	0.146	0.421476	1.25911	1	1	0.487746	0.669843	1.14256	1	1	0.762815	0.899878	0.906369	1	1	0.984442	0.992736	0.945512	1	1	0.677856	0.88333	1.28658	1	1
TG 70:7	TG	4.20978e-06	2.88565e-05	9.72873	0.00655042	0.00559901	0.614365	0.818424	1.25742	1	1	0.389616	0.593411	1.2523	1	1	0.0468332	0.262575	1.75455	1	1	0.0221226	0.143784	2.08752	1	1	0.827891	0.934155	1.67752	1	1
SM4.t36:2	SM4.t36:2	0.134754	0.279197	0.809084	1	1	0.0541105	0.260857	1.25714	1	1	0.0101256	0.061786	1.52201	1	1	0.770471	0.906848	0.975542	1	1	0.122727	0.38641	1.22794	1	1	0.117193	0.472856	1.39717	1	1
TG O-66:8	TG	0.00124711	0.00486343	2.9833	1	1	0.143604	0.417661	1.25548	1	1	0.213008	0.408984	1.19621	1	1	0.166537	0.472869	0.76321	1	1	0.0296476	0.172133	0.661225	1	1	0.571094	0.829713	1.46547	1	1
PC O+P-43:4	PC	4.39821e-34	9.7766e-32	3.67158	6.84362e-31	6.81723e-31	0.00356171	0.0652002	1.25535	1	1	0.00127427	0.0183483	1.38853	1	1	0.302904	0.606588	1.07424	1	1	0.112113	0.372752	1.13773	1	1	0.0552213	0.364086	1.1472	1	1
TG 67:4	TG	2.07083e-06	1.53439e-05	3.92822	0.00322221	0.00278941	0.0303762	0.194508	1.255	1	1	0.0353394	0.132822	1.20876	1	1	0.0469125	0.262575	1.34856	1	1	0.120288	0.382758	1.23005	1	1	0.909802	0.964998	0.917133	1	1
PC O-48:9	PC	0.11362	0.244527	1.42583	1	1	0.918554	0.961824	1.25458	1	1	0.811196	0.894558	1.16399	1	1	0.340898	0.633737	1.02063	1	1	0.380195	0.642328	1.07124	1	1	0.450096	0.76877	1.31607	1	1
TG 68:1	TG	5.91418e-06	3.93268e-05	4.04815	0.00920246	0.00782446	0.253207	0.562843	1.2539	1	1	0.0449633	0.156167	1.48834	1	1	0.260656	0.569636	1.1262	1	1	0.143588	0.415283	1.38582	1	1	0.450096	0.76877	1.47672	1	1
SM d46:3	SM	1.74334e-06	1.32324e-05	3.4097	0.00271264	0.00235699	0.0964107	0.349232	1.25298	1	1	0.0219534	0.0968804	1.49515	1	1	0.00412382	0.0682624	1.3618	1	1	0.0156196	0.120916	1.39509	1	1	0.176762	0.570627	1.32831	1	1
TG 71:1	TG	6.79127e-05	0.000355799	4.86566	0.105672	0.08557	0.165586	0.455217	1.25281	1	1	0.11009	0.273642	1.35094	1	1	0.863602	0.938697	1.03112	1	1	0.438976	0.695934	1.26996	1	1	0.648042	0.870983	1.3656	1	1
TG 54:3	TG	0.0992273	0.219315	1.29085	1	1	0.00802785	0.0939198	1.25156	1	1	0.00884234	0.0563881	1.31015	1	1	0.306881	0.608288	1.08327	1	1	0.135503	0.405637	1.15377	1	1	0.0862155	0.419595	1.24047	1	1
PC O-39:0	PC	2.69245e-08	6.91823e-07	4.97372	4.18945e-05	4.03598e-05	0.0223977	0.163799	1.24773	1	1	0.00693306	0.0483415	1.36007	1	1	0.107952	0.38793	1.13055	1	1	0.0228431	0.145077	1.22291	1	1	0.0323541	0.266365	1.27135	1	1
TG 64:1	TG	5.97426e-05	0.000315117	2.58986	0.0929595	0.0754549	0.245895	0.555315	1.24654	1	1	0.322341	0.520833	1.26343	1	1	0.302645	0.606588	1.18311	1	1	0.150843	0.427211	1.36742	1	1	0.623486	0.857205	1.30669	1	1
TG 60:4	TG	0.00238885	0.00854493	1.98748	1	1	0.0150197	0.132038	1.24602	1	1	0.0465145	0.156999	1.18049	1	1	0.302645	0.606588	1.14582	1	1	0.150843	0.427211	1.3534	1	1	0.257264	0.64254	1.54684	1	1
1-acyl LPE 20:1	LPE	0.0809988	0.186994	1.28209	1	1	0.0821501	0.323609	1.24546	1	1	0.592896	0.747607	1.11155	1	1	0.260656	0.569636	0.96473	1	1	0.35261	0.623479	0.931903	1	1	0.0212492	0.218965	1.29692	1	1
LPC O-23:0	LPC	1.20543e-27	1.25043e-25	4.90029	1.87565e-24	1.85877e-24	0.0115468	0.110907	1.24385	1	1	0.00298792	0.0310869	1.33067	1	1	0.173566	0.480425	1.10137	1	1	0.0638117	0.270368	1.16552	1	1	0.0388482	0.297155	1.26392	1	1
PC 43:4	PC	1.44967e-25	1.32687e-23	3.3952	2.25569e-22	2.23249e-22	0.0159859	0.136864	1.24219	1	1	0.000168683	0.00397684	1.5239	0.262471	0.251507	0.000600606	0.0140488	1.282	0.934543	0.895503	9.60723e-05	0.0025337	1.3894	0.149489	0.143916	0.15152	0.538276	1.21478	1	1
PE P-46:5	PE	0.000802176	0.0032847	3.02697	1	0.944161	0.258346	0.569385	1.23964	1	1	0.05028	0.165403	1.41088	1	1	0.184142	0.494863	1.20718	1	1	0.194871	0.48515	1.28729	1	1	0.193973	0.591808	1.22825	1	1
PC 42:3	PC	1.60681e-07	2.0835e-06	2.4973	0.00025002	0.000230899	0.00720836	0.0876267	1.23784	1	1	0.0056617	0.0422779	1.33258	1	1	0.127725	0.4274	1.07307	1	1	0.403917	0.666485	1.07295	1	1	0.317311	0.686794	1.16897	1	1
PC 36:0	PC	0.369522	0.577866	1.33736	1	1	0.289803	0.60366	1.23579	1	1	0.305219	0.507937	1.43176	1	1	0.476472	0.737988	1.13075	1	1	0.651206	0.822377	1.26652	1	1	0.658069	0.876164	0.929256	1	1
LPC P-20:1	LPC	0.287677	0.488141	1.17728	1	1	0.0347036	0.203769	1.23502	1	1	0.00859603	0.0554996	1.34101	1	1	0.247601	0.558358	1.0994	1	1	0.0275531	0.164263	1.22187	1	1	0.0212492	0.218965	1.25122	1	1
PE O+P-44:7	PE	0.000391423	0.00167323	1.5343	0.609055	0.467751	0.00754047	0.0899434	1.23458	1	1	0.00190431	0.0237048	1.36624	1	1	0.0117316	0.121696	1.16247	1	1	0.00171972	0.0226856	1.3055	1	1	0.200354	0.594943	1.15915	1	1
TG 59:2	TG	1.52881e-06	1.17763e-05	2.25889	0.00237882	0.00207612	0.114498	0.371166	1.23303	1	1	0.232315	0.422786	1.2214	1	1	0.0942201	0.363788	1.15179	1	1	0.084966	0.310648	1.27924	1	1	0.289835	0.668318	1.18814	1	1
TG 59:3	TG	0.0013749	0.00533504	1.79579	1	1	0.090287	0.336898	1.23201	1	1	0.190816	0.377762	1.18073	1	1	0.131316	0.430162	1.16891	1	1	0.10554	0.358561	1.30951	1	1	0.571094	0.829713	1.23625	1	1
TG O-64:7	TG	2.47229e-05	0.000140397	2.35435	0.0384689	0.031769	0.110472	0.366512	1.23159	1	1	0.148549	0.327862	1.24644	1	1	0.186566	0.494863	1.18592	1	1	0.0627487	0.267499	1.23519	1	1	0.545708	0.818694	1.24946	1	1
PC 42:7	PC	0.699887	0.851681	1.00565	1	1	0.0546169	0.260857	1.23091	1	1	0.108513	0.271126	1.22523	1	1	0.832911	0.929201	1.05632	1	1	0.716071	0.861722	1.0286	1	1	0.76988	0.917295	1.04394	1	1
PC 38:1	PC	0.0114599	0.0358784	1.27363	1	1	0.000436944	0.0147801	1.22985	0.679885	0.660223	0.00506741	0.0401865	1.2969	1	1	0.468408	0.733242	1.0455	1	1	0.545495	0.7633	1.09592	1	1	0.678393	0.88333	1.04661	1	1
PC O-40:0	PC	5.53248e-33	1.07607e-30	4.42612	8.60854e-30	8.56981e-30	0.00513624	0.0753961	1.22795	1	1	0.00118699	0.0174242	1.35068	1	1	0.0317463	0.220621	1.15632	1	1	0.0113049	0.0935662	1.24349	1	1	0.00917056	0.134617	1.35563	1	1
SM4.d40:2	SM4.d40:2	0.747122	0.883771	1.03972	1	1	0.0575203	0.267743	1.22789	1	1	0.00655352	0.0465629	1.48223	1	1	0.0569365	0.292387	1.1884	1	1	0.00123516	0.0187404	1.40501	1	1	0.326183	0.686794	1.1778	1	1
PC O+P-42:1	PC	1.768e-27	1.71938e-25	3.2893	2.75102e-24	2.7245e-24	0.00143087	0.0359531	1.22487	1	1	0.000527211	0.00965106	1.38635	0.82034	0.776055	0.177379	0.486775	1.0827	1	1	0.028682	0.168412	1.17205	1	1	0.0255253	0.2319	1.22553	1	1
1-acyl LPC 30:2	LPC	0.000221122	0.00101494	7.8108	0.344066	0.269327	0.0752768	0.311518	1.22472	1	1	0.000425487	0.00827573	2.08029	0.662058	0.628445	0.000560804	0.0134524	1.5195	0.872612	0.837281	0.000490451	0.00942151	1.94505	0.763142	0.723906	0.00677512	0.113356	1.78257	1	1
PC O+P-46:4	PC	3.80791e-08	7.90014e-07	4.45599	5.9251e-05	5.64332e-05	0.0107661	0.109209	1.22374	1	1	0.000507799	0.00940637	1.4841	0.790135	0.747988	0.0659002	0.310445	1.10135	1	1	0.00972221	0.0845127	1.27498	1	1	0.0258412	0.2319	1.40664	1	1
PC O-48:8	PC	0.000641267	0.0026751	1.84859	0.997811	0.75926	0.214826	0.515847	1.22348	1	1	0.269848	0.463447	1.22673	1	1	0.0159361	0.148483	1.26778	1	1	0.123423	0.38641	1.23237	1	1	0.450096	0.76877	1.27144	1	1
PC O+P-48:8	PC	0.000585122	0.00246068	1.67696	0.91045	0.69454	0.109899	0.366512	1.22144	1	1	0.0990591	0.257322	1.2814	1	1	0.101838	0.375	1.19032	1	1	0.179454	0.463837	1.17057	1	1	0.241741	0.627963	1.23517	1	1
PC 42:4	PC	3.06335e-09	1.44442e-07	1.72946	4.76657e-06	4.66855e-06	0.00580504	0.0778676	1.22053	1	1	0.0011	0.0166175	1.33806	1	1	0.069125	0.316565	1.10575	1	1	0.0511749	0.2388	1.13087	1	1	0.191794	0.587463	1.15877	1	1
PC O+P-38:2	PC	0.0219223	0.0627042	1.17889	1	1	0.0182534	0.147162	1.22039	1	1	0.0173636	0.0861108	1.28469	1	1	0.665496	0.85607	1.02899	1	1	0.374358	0.637309	1.07951	1	1	0.212702	0.607273	1.19489	1	1
LPC P-24:0	LPC	7.35497e-12	3.94632e-10	2.34314	1.14443e-08	1.12384e-08	0.000414358	0.0143276	1.22037	0.644741	0.626509	0.000674599	0.0112868	1.27803	1	0.987612	0.0576429	0.292901	1.09758	1	1	0.0855121	0.311609	1.11958	1	1	0.0270857	0.238029	1.22309	1	1
TG 61:4	TG	5.03687e-06	3.42243e-05	2.66634	0.00783737	0.00668897	0.104643	0.361831	1.22008	1	1	0.0858542	0.235192	1.27451	1	1	0.0252259	0.199246	1.25624	1	1	0.00986266	0.0847862	1.46625	1	1	0.597029	0.846834	1.35707	1	1
1-acyl LPC 25:1	LPC	1.45083e-32	2.50832e-30	4.49859	2.25748e-29	2.24588e-29	0.0294659	0.191769	1.21905	1	1	0.00186409	0.0233913	1.43401	1	1	0.00382742	0.0647334	1.25431	1	1	0.000361443	0.00759722	1.39653	0.562406	0.53602	0.000288893	0.0280948	1.69113	0.449517	0.445184
TG O-66:9	TG	0.101497	0.223695	1.6226	1	1	0.628107	0.821766	1.21793	1	1	0.988761	0.996045	1.0554	1	1	0.268112	0.577815	0.73908	1	1	0.324978	0.600903	0.680825	1	1	0.549273	0.820163	1.38316	1	1
1-acyl LPC 20:1	LPC	0.0413524	0.10724	1.21473	1	1	0.0215318	0.160304	1.21712	1	1	0.0465145	0.156999	1.2285	1	1	0.940639	0.975106	1.01179	1	1	0.345917	0.615139	1.06729	1	1	0.00583914	0.106891	1.33807	1	1
PC O+P-43:3	PC	3.28908e-07	3.45707e-06	2.18219	0.00051178	0.00046376	0.0123922	0.116046	1.21705	1	1	0.0043843	0.0370759	1.29041	1	1	0.32937	0.63024	1.02892	1	1	0.105112	0.357888	1.1213	1	1	0.851608	0.939122	1.18216	1	1
DG 40:1	DG	0.898797	0.956586	0.535743	1	1	0.183742	0.47492	1.21671	1	1	0.673836	0.79733	1.21901	1	1	0.640931	0.839468	1.21907	1	1	0.942997	0.97625	1.33498	1	1	0.705707	0.887	1.12734	1	1
PE P-42:3	PE	0.00142424	0.00549904	1.43446	1	1	0.00929937	0.103356	1.2162	1	1	0.00128532	0.0183483	1.3907	1	1	0.263993	0.571733	1.04207	1	1	0.0418927	0.214424	1.19915	1	1	0.275749	0.658986	1.1045	1	1
TG 63:4	TG	1.12068e-07	1.58526e-06	3.82292	0.000174378	0.000162387	0.0790666	0.316266	1.21577	1	1	0.0605263	0.185027	1.3249	1	1	0.0192926	0.171539	1.28584	1	1	0.00949747	0.0830228	1.49248	1	1	0.364774	0.709599	1.37368	1	1
SM4.t34:2	SM4.t34:2	0.842731	0.934632	1.07966	1	1	0.0937182	0.343119	1.21563	1	1	0.0235924	0.100026	1.35986	1	1	0.306336	0.607984	1.06772	1	1	0.0418927	0.214424	1.22147	1	1	0.0892582	0.419595	1.32093	1	1
LPC O-20:1	LPC	0.265235	0.460095	1.18379	1	1	0.161377	0.449062	1.21516	1	1	0.0465145	0.156999	1.34904	1	1	0.897091	0.94764	1.01371	1	1	0.063943	0.270368	1.19329	1	1	0.00137135	0.0533454	1.58385	1	1
TG 54:5	TG	0.184255	0.351349	1.08321	1	1	0.0294635	0.191769	1.21361	1	1	0.0154494	0.0793377	1.31514	1	1	0.061099	0.299905	1.16506	1	1	0.0512591	0.2388	1.22226	1	1	0.278297	0.662126	1.16915	1	1
1-acyl LPC 24:1	LPC	1.12068e-07	1.58526e-06	2.73364	0.000174378	0.000162387	0.0132729	0.122205	1.21358	1	1	0.0209322	0.0941344	1.3046	1	1	0.15256	0.456506	1.14395	1	1	0.108369	0.364195	1.22241	1	1	0.00583914	0.106891	1.54233	1	1
PC O-46:3	PC	5.24266e-08	9.48555e-07	4.31154	8.15757e-05	7.71195e-05	0.0885369	0.334652	1.21345	1	1	0.00284406	0.0303107	1.57766	1	1	0.00147942	0.031972	1.30915	1	1	0.000150855	0.00350344	1.58064	0.23473	0.224925	0.00917056	0.134617	1.5503	1	1
TG O-64:8	TG	0.00577618	0.0192457	1.79978	1	1	0.186691	0.477782	1.21333	1	1	0.502126	0.68177	1.19343	1	1	0.150324	0.455068	1.21097	1	1	0.307471	0.585588	1.20231	1	1	0.623486	0.857205	1.26306	1	1
TG O-61:2	TG	4.19134e-15	2.60869e-13	4.14592	6.52173e-12	6.42114e-12	0.0999902	0.355183	1.21331	1	1	0.0302902	0.119144	1.35791	1	1	0.0753832	0.331411	1.18357	1	1	0.00374725	0.0415705	1.37844	1	1	0.0857846	0.419595	1.29011	1	1
HexCer d44:1	HexCer	6.38299e-08	1.03458e-06	2.56737	9.93193e-05	9.32554e-05	0.0146549	0.129816	1.21308	1	1	0.00238763	0.02715	1.38937	1	1	0.0119955	0.123609	1.20716	1	1	0.00169161	0.0226856	1.35373	1	1	0.00733685	0.116491	1.3761	1	1
PE 40:3	PE	0.962474	0.992522	0.834483	1	1	0.829975	0.91983	1.21253	1	1	0.844911	0.916136	1.19904	1	1	0.822809	0.926201	1.17413	1	1	0.849167	0.939208	1.19955	1	1	0.510175	0.800111	0.906528	1	1
PC O+P-44:10	PC	0.119094	0.253502	0.838773	1	1	0.178577	0.47176	1.21203	1	1	0.132573	0.306059	1.30968	1	1	0.345958	0.640084	1.06776	1	1	0.256922	0.547632	1.14074	1	1	0.755208	0.912358	1.1429	1	1
PC O-42:1	PC	2.39563e-08	6.91823e-07	3.25992	3.7276e-05	3.61501e-05	0.00302824	0.0588993	1.21185	1	1	0.000478977	0.00897938	1.33895	0.745288	0.706491	0.0449473	0.257637	1.12196	1	1	0.000777621	0.0130105	1.24167	1	1	0.00285198	0.0729329	1.38363	1	1
TG O-61:3	TG	2.37095e-07	2.74595e-06	4.54798	0.00036892	0.000337386	0.136075	0.409693	1.21179	1	1	0.0353394	0.132822	1.36472	1	1	0.0619181	0.30202	1.22999	1	1	0.00444865	0.0474116	1.40025	1	1	0.0471724	0.335161	1.36693	1	1
TG O-66:1	TG	1.77255e-05	0.000104473	8.23013	0.0275808	0.022919	0.209541	0.511846	1.21167	1	1	0.0702822	0.20352	1.36629	1	1	0.0882175	0.348392	1.25153	1	1	0.034529	0.191112	1.42872	1	1	0.174001	0.56854	1.51539	1	1
TG 65:4	TG	1.4529e-06	1.14757e-05	4.70271	0.00226071	0.00197594	0.0220425	0.16255	1.21022	1	1	0.0281313	0.113694	1.10454	1	1	0.0477877	0.263314	1.36071	1	1	0.0759683	0.29478	1.23623	1	1	0.791519	0.923183	0.972585	1	1
LPE O+P-24:1	LPE	1.05982e-07	1.5412e-06	2.03601	0.000164908	0.000153674	0.00462529	0.0705583	1.21017	1	1	0.00467556	0.0382904	1.2544	1	1	0.618659	0.826294	1.02834	1	1	0.439207	0.695934	1.08651	1	1	0.8021	0.928622	1.0228	1	1
1-acyl LPC 26:1	LPC	2.53983e-08	6.91823e-07	5.21115	3.95198e-05	3.82499e-05	0.0215318	0.160304	1.20921	1	1	0.00162721	0.0209252	1.45918	1	1	0.00834716	0.0995614	1.27752	1	1	0.00141471	0.0205728	1.44252	1	1	0.00101853	0.0510576	1.64649	1	1
PC O+P-48:7	PC	3.31043e-07	3.45707e-06	2.65861	0.000515103	0.00046644	0.131032	0.404407	1.20807	1	1	0.111612	0.276102	1.3129	1	1	0.117902	0.408586	1.21237	1	1	0.125827	0.391694	1.25984	1	1	0.168202	0.56854	1.33679	1	1
LPC 26:1	LPC	2.31308e-08	6.91823e-07	5.18314	3.59915e-05	3.49275e-05	0.0331695	0.200266	1.2068	1	1	0.0014043	0.0195097	1.51163	1	1	0.0083821	0.0995614	1.27681	1	1	0.000974271	0.0159575	1.51574	1	1	0.000403478	0.0319771	1.86485	0.627812	0.620953
PC P-44:3	PC	1.29934e-28	1.44412e-26	3.54143	2.02177e-25	2.00488e-25	0.00492159	0.0736346	1.20601	1	1	0.000310953	0.00665529	1.37125	0.483843	0.461766	0.00593083	0.0838943	1.17717	1	1	0.00200883	0.0256208	1.29044	1	1	0.00410267	0.0863186	1.33864	1	1
PC O+P-40:3	PC	0.00669808	0.0217583	1.34756	1	1	0.0650309	0.283863	1.20575	1	1	0.0235924	0.100026	1.31915	1	1	0.22288	0.527054	1.05833	1	1	0.0648549	0.272741	1.15681	1	1	0.104419	0.453843	1.29107	1	1
SM4.d42:2	SM4.d42:2	0.000174646	0.000831037	1.34387	0.271749	0.214815	0.00541103	0.0765099	1.20152	1	1	5.3848e-05	0.0016113	1.47795	0.0837876	0.0810413	0.0206839	0.177357	1.15626	1	1	0.000216746	0.00488777	1.35757	0.337256	0.322518	0.204999	0.606424	1.20117	1	1
PE O+P-42:9	PE	0.0693487	0.164995	0.800448	1	1	0.0775604	0.313465	1.19987	1	1	0.117183	0.2849	1.22629	1	1	0.00308561	0.0539461	1.31248	1	1	0.0240961	0.150576	1.29986	1	1	0.161091	0.557642	1.23659	1	1
TG 69:5	TG	1.99187e-05	0.000115648	4.2285	0.0309935	0.0256752	0.42614	0.703153	1.19868	1	1	0.290096	0.487988	1.27107	1	1	0.25407	0.563628	1.30094	1	1	0.29531	0.583125	1.30589	1	1	0.705707	0.887	1.05405	1	1
PC O+P-40:2	PC	3.18912e-06	2.30804e-05	1.61766	0.00496228	0.0042798	0.0157049	0.136351	1.19843	1	1	0.0369066	0.137385	1.217	1	1	0.318999	0.622234	1.09347	1	1	0.262398	0.551001	1.12592	1	1	0.14908	0.538276	1.2089	1	1
PC O+P-48:9	PC	0.0181336	0.0534391	1.55253	1	1	0.248416	0.559223	1.19808	1	1	0.0547351	0.171709	1.3194	1	1	0.703364	0.866408	0.977705	1	1	0.132728	0.401696	1.08771	1	1	0.352931	0.709599	1.22655	1	1
LPE P-18:2	LPE	0.123212	0.260486	0.77611	1	1	0.106558	0.36281	1.19749	1	1	0.200763	0.391955	1.26116	1	1	0.829329	0.927038	0.957165	1	1	0.730591	0.871111	1.06105	1	1	0.641523	0.870983	0.895467	1	1
1-acyl LPC 22:0	LPC	2.95877e-05	0.000163838	1.8042	0.0460385	0.0378131	0.0449526	0.235509	1.19652	1	1	0.00859603	0.0554996	1.36774	1	1	0.0133953	0.133609	1.15351	1	1	0.0170513	0.127628	1.23958	1	1	0.0234658	0.228205	1.43002	1	1
TG 63:3	TG	1.47936e-07	1.95076e-06	3.65786	0.000230189	0.000213176	0.0186789	0.147535	1.19588	1	1	0.0235924	0.100026	1.13991	1	1	0.0374199	0.242606	1.27781	1	1	0.026651	0.161358	1.29431	1	1	0.326183	0.686794	1.21047	1	1
PC P-38:0	PC	7.82424e-07	6.95687e-06	2.08942	0.00121745	0.00108209	0.0178044	0.145045	1.195	1	1	0.00751275	0.0508254	1.31295	1	1	0.0523726	0.27531	1.07629	1	1	0.0210216	0.13919	1.18175	1	1	0.162347	0.557642	1.27863	1	1
PC O+P-46:10	PC	0.483257	0.683589	0.890724	1	1	0.0646544	0.283863	1.19416	1	1	0.0919363	0.247069	1.28346	1	1	0.359929	0.649631	1.12853	1	1	0.427942	0.694345	1.13314	1	1	0.227965	0.617967	1.31823	1	1
PC P-39:2	PC	0.0210159	0.060557	1.66504	1	1	0.0829639	0.325989	1.19348	1	1	0.0265411	0.108965	1.31351	1	1	0.734604	0.888146	0.898369	1	1	0.409068	0.672133	1.0482	1	1	0.0773301	0.410667	1.45974	1	1
SM4.t40:2	SM4.t40:2	0.141505	0.288574	0.84899	1	1	0.214826	0.515847	1.1926	1	1	0.0222277	0.0968804	1.46825	1	1	0.996873	0.996873	0.989889	1	1	0.289352	0.575744	1.16683	1	1	0.850239	0.939122	0.954884	1	1
PE P-42:2	PE	4.60397e-05	0.000247027	1.75434	0.0716378	0.0583323	0.0230955	0.166373	1.19153	1	1	0.00175378	0.0222471	1.43368	1	1	0.502729	0.754336	1.01078	1	1	0.0418927	0.214424	1.21636	1	1	0.657154	0.876164	1.0465	1	1
PC O-42:9	PC	0.160225	0.317592	0.722744	1	1	0.241688	0.551992	1.19014	1	1	0.854706	0.921832	0.996882	1	1	0.118882	0.411068	1.29985	1	1	0.201204	0.493807	1.30056	1	1	0.189662	0.582087	1.5764	1	1
DG 44:1	DG	3.86224e-05	0.000211607	2.77691	0.0600965	0.0491663	0.38597	0.674576	1.18967	1	1	0.432511	0.630138	1.28461	1	1	0.348905	0.640954	1.0972	1	1	0.126621	0.391694	1.35344	1	1	0.241416	0.627963	1.28323	1	1
PC O+P-38:0	PC	5.66046e-16	3.82942e-14	3.65791	8.80767e-13	8.68314e-13	0.120371	0.383806	1.18966	1	1	0.316559	0.517402	1.13236	1	1	0.671879	0.858328	1.04012	1	1	0.917753	0.966841	0.98888	1	1	0.892847	0.960406	1.01748	1	1
HexCer d44:2	HexCer	0.0195414	0.0569408	1.49496	1	1	0.30442	0.619186	1.18947	1	1	0.33359	0.532375	1.15447	1	1	0.629753	0.834664	0.988155	1	1	0.431555	0.695166	1.00533	1	1	0.385097	0.724418	1.13451	1	1
PC O+P-40:1	PC	8.65951e-19	7.09168e-17	2.19258	1.34742e-15	1.33183e-15	0.00966503	0.104231	1.18869	1	1	0.0124358	0.0711404	1.26409	1	1	0.96908	0.988132	0.997655	1	1	0.499419	0.736541	1.0531	1	1	0.136455	0.520007	1.18381	1	1
TG 60:5	TG	0.0105011	0.0332108	1.65746	1	1	0.242295	0.551992	1.18869	1	1	0.459664	0.650215	1.08698	1	1	0.60218	0.815485	1.07994	1	1	0.345917	0.615139	1.22842	1	1	0.597029	0.846834	1.38754	1	1
PE O+P-42:4	PE	0.00301842	0.0105781	1.4478	1	1	0.0265207	0.180202	1.18809	1	1	0.003723	0.0344821	1.37393	1	1	0.0573197	0.292425	1.08602	1	1	0.00698387	0.0650713	1.26555	1	1	0.188093	0.580802	1.14083	1	1
PC 40:2	PC	0.000332636	0.00147459	1.67514	0.517582	0.401159	0.0212312	0.160304	1.1877	1	1	0.0738641	0.210428	1.24428	1	1	0.53807	0.778486	1.05106	1	1	0.92378	0.969253	1.00719	1	1	0.797229	0.924358	0.979299	1	1
LPC O-24:2	LPC	0.740894	0.878013	1.02472	1	1	0.357416	0.655825	1.18519	1	1	0.155048	0.33742	1.28689	1	1	0.082519	0.337893	1.15581	1	1	0.0621005	0.265462	1.21706	1	1	0.0256542	0.2319	1.32044	1	1
PE 38:2	PE	0.906855	0.963185	1.04946	1	1	0.0220425	0.16255	1.18314	1	1	0.381082	0.581907	0.992616	1	1	0.635331	0.837067	1.08322	1	1	0.870907	0.947716	1.02038	1	1	0.273464	0.656652	1.28964	1	1
PC O-48:7	PC	2.05754e-07	2.48181e-06	3.07155	0.000320153	0.000293817	0.224851	0.529302	1.18297	1	1	0.223541	0.417061	1.23059	1	1	0.0308084	0.216913	1.25152	1	1	0.0568348	0.249816	1.28826	1	1	0.345135	0.703839	1.37868	1	1
LPC O-22:1	LPC	0.0423764	0.109089	1.28076	1	1	0.228266	0.534108	1.1829	1	1	0.0298029	0.117699	1.37335	1	1	0.250821	0.559137	1.07563	1	1	0.0127886	0.102572	1.26697	1	1	0.00130204	0.0533454	1.5742	1	1
SM4.t36:1	SM4.t36:1	0.249784	0.442166	0.844692	1	1	0.227784	0.534108	1.18061	1	1	0.433399	0.630841	1.20648	1	1	0.10136	0.374624	0.785623	1	1	0.807671	0.914655	0.969126	1	1	0.81915	0.931504	1.10454	1	1
LPC P-24:2	LPC	0.756317	0.890862	0.982424	1	1	0.11864	0.379062	1.18056	1	1	0.0517518	0.1656	1.26938	1	1	0.166507	0.472869	1.11394	1	1	0.100059	0.345214	1.16566	1	1	0.0642596	0.380596	1.24986	1	1
PC O-44:9	PC	0.351873	0.562129	0.906483	1	1	0.343651	0.644243	1.18027	1	1	0.279462	0.473904	1.19034	1	1	0.0419394	0.249052	1.23382	1	1	0.166188	0.447384	1.26147	1	1	0.496676	0.791021	1.20847	1	1
LPE P-22:0	LPE	2.47229e-05	0.000140397	1.42803	0.0384689	0.031769	0.0165599	0.139282	1.17976	1	1	0.000791526	0.0126075	1.29893	1	1	0.214081	0.520209	1.05258	1	1	0.0176634	0.129643	1.16366	1	1	0.048249	0.338178	1.17956	1	1
TG O-63:0	TG	0.0792292	0.183486	0.594407	1	1	0.3527	0.651175	1.17949	1	1	0.650439	0.786389	1.13319	1	1	0.590704	0.807789	1.16812	1	1	0.509759	0.741725	1.33469	1	1	0.393302	0.737322	1.5375	1	1
PC O+P-36:1	PC	0.283662	0.483968	1.08897	1	1	0.0319244	0.198961	1.17831	1	1	0.052842	0.167614	1.20872	1	1	0.485069	0.741422	0.956878	1	1	0.862696	0.945986	0.986271	1	1	0.45217	0.771466	1.08967	1	1
PC O+P-44:4	PC	8.74832e-16	5.67183e-14	2.36682	1.36124e-12	1.34112e-12	0.00635859	0.081262	1.17809	1	1	0.0019827	0.0241023	1.305	1	1	0.369347	0.653981	1.04982	1	1	0.0706112	0.282719	1.13448	1	1	0.106771	0.457672	1.19628	1	1
TG O-64:3	TG	9.42936e-06	5.94011e-05	3.72054	0.0146721	0.0123525	0.0624808	0.28052	1.17761	1	1	0.0417307	0.14724	1.25956	1	1	0.566491	0.79091	1.11295	1	1	0.151281	0.427211	1.26696	1	1	0.121145	0.472856	1.41756	1	1
PE O+P-40:4	PE	0.00083084	0.00338426	1.39218	1	0.977068	0.0378725	0.214545	1.17736	1	1	0.0117533	0.0685463	1.24127	1	1	0.786828	0.914342	1.02114	1	1	0.339305	0.611063	1.09494	1	1	0.225263	0.617205	1.1126	1	1
TG 56:2	TG	0.454567	0.656737	1.17584	1	1	0.116555	0.373936	1.17482	1	1	0.356838	0.555894	1.01839	1	1	0.468408	0.733242	0.991667	1	1	0.83015	0.929559	1.11623	1	1	0.364774	0.709599	1.45609	1	1
LPC 28:2	LPC	2.32016e-06	1.71098e-05	2.30357	0.00361016	0.00312293	0.306671	0.621244	1.17412	1	1	0.0490549	0.162123	1.44969	1	1	0.00288933	0.0516758	1.37765	1	1	0.00170887	0.0226856	1.53892	1	1	0.00135725	0.0533454	1.75389	1	1
PC O-44:3	PC	2.53983e-08	6.91823e-07	2.8513	3.95198e-05	3.82499e-05	0.0869577	0.333266	1.17381	1	1	0.00346147	0.0328417	1.33065	1	1	0.0114729	0.120621	1.15133	1	1	0.00147972	0.0209313	1.27765	1	1	0.0134009	0.173765	1.41102	1	1
PE P-40:2	PE	0.00756716	0.0243275	1.37971	1	1	0.0624863	0.28052	1.1733	1	1	0.00650108	0.0465629	1.32805	1	1	0.430825	0.710884	1.03168	1	1	0.0238439	0.150207	1.19424	1	1	0.52389	0.803787	1.06704	1	1
PC O+P-46:8	PC	0.662085	0.82103	1.03721	1	1	0.0909902	0.33871	1.17273	1	1	0.119407	0.286724	1.19557	1	1	0.497557	0.751205	1.05194	1	1	0.408006	0.672133	1.08367	1	1	0.21538	0.611552	1.20824	1	1
PC O+P-42:3	PC	1.22084e-05	7.4495e-05	1.60875	0.0189962	0.0158953	0.124637	0.394176	1.17233	1	1	0.019703	0.089643	1.30767	1	1	0.070117	0.318082	1.11749	1	1	0.0577051	0.251657	1.18716	1	1	0.174001	0.56854	1.20124	1	1
PC O-46:4	PC	1.5409e-30	1.99803e-28	4.12186	2.39764e-27	2.38069e-27	0.0546525	0.260857	1.17227	1	1	0.00118699	0.0174242	1.38407	1	1	0.00709047	0.0927123	1.17969	1	1	0.000637869	0.011123	1.33117	0.992525	0.936392	0.00214784	0.0668409	1.51058	1	1
TG O-64:2	TG	3.38614e-07	3.51255e-06	5.4401	0.000526883	0.00047643	0.100013	0.355183	1.17208	1	1	0.0484112	0.161995	1.2426	1	1	0.272564	0.581768	1.11052	1	1	0.0906171	0.321918	1.22351	1	1	0.520895	0.800111	1.25911	1	1
PC O+P-44:3	PC	5.10525e-08	9.45687e-07	2.83104	7.94377e-05	7.52004e-05	0.0646544	0.283863	1.17155	1	1	0.0105467	0.063118	1.31309	1	1	0.153894	0.457117	1.0848	1	1	0.085049	0.310648	1.13827	1	1	0.212246	0.607273	1.17661	1	1
TG 58:5	TG	0.0255295	0.0713177	1.43392	1	1	0.321474	0.628427	1.17144	1	1	0.406311	0.604994	1.15923	1	1	0.915724	0.9608	0.942367	1	1	0.486724	0.729617	1.06342	1	1	0.188126	0.580802	1.25273	1	1
PC O+P-42:8	PC	0.036914	0.097684	0.780308	1	1	0.0528896	0.257982	1.17109	1	1	0.0436659	0.1534	1.21702	1	1	0.165833	0.472869	1.09194	1	1	0.162534	0.445252	1.11708	1	1	0.394938	0.738017	1.11087	1	1
LPC P-22:0	LPC	3.57858e-06	2.50823e-05	1.62893	0.00556827	0.00478098	0.0114156	0.110327	1.17095	1	1	0.00751275	0.0508254	1.25559	1	1	0.559236	0.786062	1.03852	1	1	0.234223	0.526664	1.10986	1	1	0.043999	0.324467	1.2242	1	1
PC O+P-45:7	PC	0.00237791	0.00854493	1.62468	1	1	0.588623	0.80261	1.17006	1	1	0.633442	0.778543	1.16338	1	1	0.776432	0.91042	1.04859	1	1	0.431905	0.695166	1.12234	1	1	0.0626448	0.380596	1.4045	1	1
LPC P-20:0	LPC	0.00201543	0.00744838	1.3841	1	1	0.033206	0.200266	1.16738	1	1	0.0174325	0.0861108	1.20958	1	1	0.553974	0.784701	1.04298	1	1	0.174287	0.45732	1.1102	1	1	0.174001	0.56854	1.14325	1	1
PC 38:2	PC	0.0255295	0.0713177	1.18422	1	1	0.00576423	0.0778676	1.16645	1	1	0.103805	0.264787	1.14615	1	1	0.403823	0.68597	0.948807	1	1	0.260781	0.549087	0.955558	1	1	0.705707	0.887	1.04323	1	1
1-acyl LPC 24:5	LPC	0.063334	0.153262	1.38242	1	1	0.287978	0.600661	1.1662	1	1	0.546578	0.714085	1.11708	1	1	0.250821	0.559137	1.14929	1	1	0.271966	0.562739	1.22824	1	1	0.650439	0.870983	1.15536	1	1
LPC 25:1	LPC	3.29275e-08	7.5507e-07	3.8888	5.12352e-05	4.9062e-05	0.0767659	0.313465	1.16549	1	1	0.00695919	0.0483415	1.36529	1	1	0.0132586	0.1331	1.17419	1	1	0.000149814	0.00350344	1.36224	0.23311	0.223522	0.0039699	0.0863186	1.57918	1	1
PE P-40:1	PE	0.00083084	0.00338426	1.47555	1	0.977068	0.0157733	0.136351	1.16548	1	1	0.000868879	0.0135198	1.32201	1	1	0.635331	0.837067	0.988201	1	1	0.0222646	0.143784	1.16826	1	1	0.399963	0.738017	1.09263	1	1
PE O+P-40:3	PE	0.00539061	0.0180771	1.40085	1	1	0.0746183	0.309616	1.16433	1	1	0.00295173	0.0310869	1.38042	1	1	0.13537	0.436099	1.08056	1	1	0.00300121	0.0345917	1.27835	1	1	0.303378	0.674824	1.12553	1	1
PC 40:7	PC	0.440967	0.643921	0.933106	1	1	0.0375614	0.214086	1.16396	1	1	0.145757	0.325858	1.14755	1	1	0.733364	0.887336	1.02346	1	1	0.776216	0.895535	1.02362	1	1	0.848483	0.939122	1.02513	1	1
PC O-40:2	PC	3.57858e-06	2.50823e-05	1.55477	0.00556827	0.00478098	0.0354738	0.205194	1.16396	1	1	0.00461895	0.0380269	1.25728	1	1	0.0374199	0.242606	1.10292	1	1	0.00527219	0.0531387	1.19108	1	1	0.0181471	0.203143	1.2955	1	1
PC O+P-34:1	PC	0.370519	0.578842	0.938824	1	1	0.00561515	0.0766419	1.16213	1	1	0.00280912	0.0303	1.27485	1	1	0.808381	0.925564	1.01259	1	1	0.305458	0.585588	1.07693	1	1	0.276166	0.658986	1.11627	1	1
CE 25:0	CE	5.82283e-06	3.88855e-05	2.90538	0.00906032	0.00771524	0.0703767	0.298382	1.16166	1	1	0.00150491	0.020014	1.79972	1	1	0.0112193	0.119811	1.14082	1	1	0.000584637	0.0105779	1.72487	0.909695	0.860001	0.364774	0.709599	2.01482	1	1
PC O+P-46:11	PC	0.0540226	0.134066	0.789112	1	1	0.326669	0.634577	1.16099	1	1	0.472208	0.66209	1.16287	1	1	0.801694	0.920617	1.00035	1	1	0.722322	0.86523	1.11877	1	1	0.14908	0.538276	1.52546	1	1
TG 56:5	TG	0.135155	0.279655	1.22792	1	1	0.0813341	0.322847	1.16083	1	1	0.028086	0.113694	1.25908	1	1	0.556922	0.786062	1.04411	1	1	0.23023	0.523739	1.12432	1	1	0.167495	0.56854	1.20212	1	1
PC O+P-44:2	PC	4.81551e-08	9.36616e-07	4.20684	7.49293e-05	7.1125e-05	0.0634185	0.282748	1.16071	1	1	0.00400018	0.0353846	1.36823	1	1	0.0983795	0.369175	1.08987	1	1	0.0286204	0.168412	1.19938	1	1	0.0755899	0.407365	1.26127	1	1
PC O-46:7	PC	0.00247074	0.00881759	1.45859	1	1	0.19575	0.491269	1.16024	1	1	0.279847	0.473904	1.17308	1	1	0.103841	0.378398	1.16541	1	1	0.114206	0.374905	1.19631	1	1	0.406098	0.738017	1.26914	1	1
CE 20:0	CE	0.505138	0.703037	0.419291	1	1	0.647005	0.827506	1.16004	1	1	0.136178	0.312526	1.69336	1	1	0.739028	0.891416	1.02175	1	1	0.123423	0.38641	1.55813	1	1	0.650439	0.870983	1.89324	1	1
LPC O-18:3	LPC	0.274063	0.471727	0.951072	1	1	0.35279	0.651175	1.1599	1	1	0.561817	0.721276	1.10425	1	1	0.569831	0.793075	0.861799	1	1	0.769895	0.891337	0.870305	1	1	0.290349	0.668318	1.43196	1	1
SM4.t34:1	SM4.t34:1	0.565388	0.756443	1.06994	1	1	0.0310635	0.196483	1.15981	1	1	0.000894282	0.0137773	1.39004	1	1	0.733119	0.887336	0.966638	1	1	0.020948	0.13919	1.20402	1	1	0.0892582	0.419595	1.26221	1	1
PC O-40:3	PC	0.00344282	0.0119576	1.36823	1	1	0.183742	0.47492	1.15937	1	1	0.0235924	0.100026	1.28335	1	1	0.0290318	0.210109	1.10111	1	1	0.00277544	0.0332199	1.2391	1	1	0.0173572	0.195709	1.41758	1	1
PC O+P-46:7	PC	0.0178182	0.0527095	1.30605	1	1	0.164075	0.451859	1.1589	1	1	0.133374	0.307452	1.21228	1	1	0.428284	0.710884	1.11936	1	1	0.379114	0.642328	1.16766	1	1	0.238491	0.627963	1.23076	1	1
PC O+P-34:4	PC	0.58236	0.766626	1.14436	1	1	0.804384	0.90644	1.15832	1	1	0.657303	0.787953	0.976541	1	1	0.41906	0.702399	0.945497	1	1	0.24716	0.540142	0.817133	1	1	0.406098	0.738017	0.758415	1	1
SM d44:1	SM	4.17521e-24	3.60923e-22	3.25653	6.49662e-21	6.42564e-21	0.0790666	0.316266	1.15769	1	1	0.00277403	0.0301845	1.3457	1	1	0.00681434	0.0906249	1.17401	1	1	0.000181411	0.00415111	1.27247	0.282275	0.270121	0.0566314	0.368295	1.20512	1	1
SM t42:0	SM	2.95877e-05	0.000163838	1.57813	0.0460385	0.0378131	0.0853305	0.331755	1.15719	1	1	0.00277403	0.0301845	1.3674	1	1	0.0308084	0.216913	1.12844	1	1	0.0225471	0.143784	1.22508	1	1	0.385097	0.724418	1.12315	1	1
PC O-42:4	PC	0.0347551	0.0922848	1.27709	1	1	0.334666	0.636601	1.15578	1	1	0.0334036	0.127392	1.30904	1	1	0.0209728	0.177357	1.11175	1	1	0.00124053	0.0187404	1.25372	1	1	0.0378061	0.294131	1.4094	1	1
PE P-46:6	PE	0.000182137	0.000858802	2.53209	0.283405	0.223482	0.19884	0.495032	1.15411	1	1	0.0583196	0.179694	1.39083	1	1	0.0320439	0.220621	1.25769	1	1	0.0677635	0.277474	1.38413	1	1	0.184983	0.577632	1.26177	1	1
LPE O+P-20:1	LPE	0.0152407	0.0461371	1.34041	1	1	0.0468876	0.240782	1.154	1	1	0.0195365	0.089643	1.25148	1	1	0.823224	0.926201	1.03724	1	1	0.239376	0.531339	1.14811	1	1	0.967268	0.986358	0.995935	1	1
TG 57:4	TG	0.120757	0.25669	1.3505	1	1	0.0869577	0.333266	1.15319	1	1	0.206708	0.39856	1.01972	1	1	0.454106	0.728021	0.993083	1	1	0.953348	0.981741	1.10098	1	1	0.545708	0.818694	1.40617	1	1
LPE O+P-20:2	LPE	0.915762	0.965397	0.999044	1	1	0.332818	0.636601	1.15295	1	1	0.332248	0.532375	1.11923	1	1	0.785352	0.914342	0.911734	1	1	0.256922	0.547632	1.04848	1	1	0.100582	0.44973	1.75943	1	1
TG 69:1	TG	1.1087e-05	6.84576e-05	3.30003	0.0172513	0.0144685	0.556192	0.785414	1.15291	1	1	0.393574	0.593411	1.31628	1	1	0.16791	0.473589	1.25194	1	1	0.0861451	0.312452	1.4196	1	1	0.40885	0.738017	1.18633	1	1
Hex2Cer.d44:2	Hex2Cer.d44:2	5.41698e-07	5.26801e-06	3.15656	0.000842882	0.000756752	0.0972532	0.349232	1.15276	1	1	0.0111899	0.0658467	1.38361	1	1	0.0181109	0.165768	1.27917	1	1	0.00573403	0.0561142	1.41576	1	1	0.0156569	0.185971	1.56047	1	1
PC O+P-42:2	PC	1.21639e-16	9.01291e-15	2.01957	1.89271e-13	1.86838e-13	0.0169035	0.14042	1.15262	1	1	0.00873365	0.0559241	1.25222	1	1	0.631916	0.836367	1.02563	1	1	0.216681	0.508402	1.08591	1	1	0.0660515	0.384929	1.12184	1	1
SM4.d41:2	SM4.d41:2	0.0173097	0.0514005	1.63822	1	1	0.286601	0.600661	1.15262	1	1	0.0235924	0.100026	1.52278	1	1	0.0533324	0.279412	1.23932	1	1	0.00337197	0.0380202	1.52428	1	1	0.850239	0.939122	1.11581	1	1
TG 70:1	TG	8.2582e-07	7.22796e-06	4.26041	0.00128498	0.00113963	0.332044	0.636601	1.15239	1	1	0.0766856	0.217346	1.3406	1	1	0.151533	0.456063	1.12151	1	1	0.0577388	0.251657	1.35506	1	1	0.545708	0.818694	1.36626	1	1
LPC O-24:0	LPC	3.62799e-16	2.56598e-14	2.74276	5.64515e-13	5.56896e-13	0.0160086	0.136864	1.15162	1	1	0.00570589	0.0422779	1.22928	1	1	0.0978527	0.369175	1.08886	1	1	0.0330988	0.187279	1.15503	1	1	0.00847181	0.130516	1.2885	1	1
PC O+P-42:9	PC	0.0148678	0.0451945	0.736399	1	1	0.12872	0.402221	1.15009	1	1	0.219343	0.414699	1.18155	1	1	0.691377	0.864436	1.01445	1	1	0.902101	0.956178	0.991687	1	1	0.905096	0.964998	1.02001	1	1
PE P-44:5	PE	1.88274e-05	0.000110133	1.65522	0.0292955	0.0243251	0.047881	0.244272	1.1499	1	1	0.00532032	0.0401865	1.31423	1	1	0.148114	0.451214	1.07669	1	1	0.00573403	0.0561142	1.25357	1	1	0.291711	0.669939	1.11199	1	1
PC P-31:1	PC	0.841132	0.934632	1.03839	1	1	0.537273	0.779121	1.14898	1	1	0.547813	0.714499	1.15244	1	1	0.531206	0.772455	1.10531	1	1	0.662416	0.826857	1.07715	1	1	0.46461	0.778939	1.11415	1	1
PC O+P-48:5	PC	3.19447e-07	3.40452e-06	4.814	0.00049706	0.00045074	0.242205	0.551992	1.14842	1	1	0.0043843	0.0370759	1.57485	1	1	0.0361879	0.23961	1.2367	1	1	0.00653851	0.0620361	1.48659	1	1	0.000550991	0.0372757	1.75047	0.857342	0.84522
TG 66:5	TG	3.2056e-08	7.5507e-07	4.84383	4.98791e-05	4.78275e-05	0.136389	0.409693	1.14528	1	1	0.0545502	0.171475	1.25883	1	1	0.15482	0.457117	1.16422	1	1	0.034636	0.191112	1.37051	1	1	0.0908252	0.425189	1.40252	1	1
LPE P-24:1	LPE	0.00181791	0.00679648	1.38943	1	1	0.134064	0.406635	1.14405	1	1	0.0127308	0.0713322	1.3	1	1	0.564522	0.790635	1.03328	1	1	0.0406006	0.212709	1.17755	1	1	0.0698917	0.389603	1.24756	1	1
HexCer d34:1	HexCer	0.628892	0.792002	0.953359	1	1	0.0937182	0.343119	1.14389	1	1	0.279847	0.473904	1.09292	1	1	0.390711	0.674746	0.928154	1	1	0.932656	0.972011	0.948275	1	1	0.427768	0.750402	1.01874	1	1
TG O-61:4	TG	0.000127201	0.000625273	2.79664	0.197925	0.157857	0.414151	0.693571	1.14373	1	1	0.190816	0.377762	1.31008	1	1	0.0275467	0.208691	1.32855	1	1	0.0210026	0.13919	1.49039	1	1	0.411327	0.741628	1.21073	1	1
1-acyl LPC 22:3	LPC	0.00115105	0.00453426	2.07767	1	1	0.214826	0.515847	1.14239	1	1	0.101641	0.262279	1.29466	1	1	0.792864	0.915884	1.02897	1	1	0.345917	0.615139	1.13593	1	1	0.354025	0.709599	1.20157	1	1
PC O+P-45:5	PC	2.032e-13	1.17104e-11	2.59326	3.1618e-10	3.10896e-10	0.0859879	0.332829	1.14185	1	1	0.0216933	0.0968804	1.27517	1	1	0.940517	0.975106	1.00494	1	1	0.241256	0.533518	1.10085	1	1	0.142726	0.52751	1.21553	1	1
PC O-42:3	PC	1.56696e-05	9.34172e-05	1.61794	0.0243819	0.0203235	0.221473	0.52693	1.14175	1	1	0.0545502	0.171475	1.26068	1	1	0.0192926	0.171539	1.15812	1	1	0.00239157	0.0298797	1.25258	1	1	0.0375003	0.294131	1.33155	1	1
PE P-41:4	PE	0.0347546	0.0922848	1.51087	1	1	0.127272	0.399265	1.14148	1	1	0.107041	0.270383	1.25604	1	1	0.712563	0.872491	1.03503	1	1	0.307471	0.585588	1.15582	1	1	0.71041	0.892169	0.940158	1	1
DG 38:2	DG	0.311365	0.514317	0.732097	1	1	0.287976	0.600661	1.14122	1	1	0.811196	0.894558	1.00491	1	1	0.239676	0.550413	0.926924	1	1	0.376672	0.640548	0.994227	1	1	0.969877	0.986358	1.04487	1	1
SM t35:1	SM	0.309508	0.512879	0.898623	1	1	0.0612452	0.279465	1.14035	1	1	0.0465145	0.156999	1.21878	1	1	0.629753	0.834664	0.993295	1	1	0.282334	0.570618	1.09028	1	1	0.597029	0.846834	1.10029	1	1
PC O-44:2	PC	2.25939e-08	6.91823e-07	4.03799	3.51561e-05	3.41846e-05	0.0886098	0.334652	1.14	1	1	0.00461895	0.0380269	1.30588	1	1	0.0112193	0.119811	1.13743	1	1	0.00147972	0.0209313	1.28132	1	1	0.00322439	0.0748829	1.46186	1	1
PE O+P-40:2	PE	0.000216948	0.000998733	1.75861	0.337572	0.26446	0.242295	0.551992	1.13935	1	1	0.0394994	0.142933	1.35247	1	1	0.288175	0.593123	1.06866	1	1	0.00335298	0.0380202	1.32894	1	1	0.14641	0.536032	1.22909	1	1
PC O+P-34:0	PC	0.809795	0.92082	1.02436	1	1	0.0898182	0.336898	1.13793	1	1	0.406094	0.604994	1.07741	1	1	0.164693	0.471071	0.938513	1	1	0.194143	0.484114	0.914479	1	1	0.615635	0.857205	1.05148	1	1
1-acyl LPC 24:2	LPC	8.77241e-05	0.000444621	1.57164	0.136499	0.109655	0.221473	0.52693	1.13751	1	1	0.232315	0.422786	1.15805	1	1	0.157106	0.462113	1.15676	1	1	0.214402	0.504824	1.1741	1	1	0.00251925	0.0729329	1.45259	1	1
TG O-64:6	TG	6.34533e-07	6.02033e-06	3.2883	0.000987334	0.000883905	0.229932	0.5372	1.13713	1	1	0.0722006	0.208045	1.27119	1	1	0.717271	0.873981	1.03537	1	1	0.137297	0.4066	1.19107	1	1	0.0688087	0.389603	1.36067	1	1
LPE P-26:1	LPE	1.94795e-07	2.38662e-06	4.29051	0.000303101	0.000278752	0.371523	0.665235	1.13664	1	1	0.0373701	0.137791	1.38322	1	1	0.247601	0.558358	1.15944	1	1	0.0717699	0.282719	1.29349	1	1	0.0405613	0.306986	1.43718	1	1
TG 53:3	TG	0.183908	0.351349	1.24757	1	1	0.139661	0.415511	1.13472	1	1	0.0384269	0.140688	1.24192	1	1	0.0810923	0.337893	1.14559	1	1	0.0659445	0.274337	1.1978	1	1	0.340282	0.703839	1.13663	1	1
TG 62:5	TG	1.96919e-06	1.47311e-05	2.62657	0.00306406	0.00265841	0.183742	0.47492	1.13471	1	1	0.232315	0.422786	1.05548	1	1	0.522922	0.767356	1.1258	1	1	0.260781	0.549087	1.29711	1	1	0.307921	0.674824	1.55126	1	1
PE P-42:6	PE	0.180915	0.34668	1.20797	1	1	0.0624863	0.28052	1.13399	1	1	0.264286	0.457939	1.11213	1	1	0.652191	0.84638	1.04767	1	1	0.635129	0.817767	1.07624	1	1	0.623622	0.857205	0.939885	1	1
PE O+P-44:6	PE	1.18395e-06	9.64514e-06	1.80669	0.00184222	0.00161727	0.0775604	0.313465	1.13395	1	1	0.00321676	0.0315419	1.32646	1	1	0.0452023	0.257637	1.11123	1	1	0.000557183	0.0104234	1.32164	0.866976	0.821287	0.0378061	0.294131	1.21208	1	1
PC O-42:7	PC	0.194547	0.365158	0.907122	1	1	0.106845	0.362995	1.13385	1	1	0.0523609	0.166612	1.19528	1	1	0.00220614	0.0413584	1.14102	1	1	0.00382043	0.0415705	1.20399	1	1	0.0742613	0.407365	1.24507	1	1
PC O-42:2	PC	5.0818e-08	9.45687e-07	2.09674	7.90729e-05	7.50074e-05	0.0563417	0.264723	1.13333	1	1	0.00430065	0.0367682	1.24973	1	1	0.0302061	0.214615	1.09732	1	1	0.00284856	0.0335785	1.20781	1	1	0.00654959	0.111991	1.31992	1	1
TG 54:2	TG	0.184255	0.351349	1.36061	1	1	0.325833	0.634538	1.13323	1	1	0.936533	0.96827	1.03448	1	1	0.454106	0.728021	0.85573	1	1	0.439207	0.695934	0.904215	1	1	0.526943	0.807011	1.11621	1	1
PC P-28:0	PC	0.593231	0.768583	1.13995	1	1	0.712121	0.870279	1.13288	1	1	0.72436	0.83197	1.20448	1	1	0.817129	0.926201	1.00287	1	1	0.870907	0.947716	1.08623	1	1	0.820753	0.931504	1.0319	1	1
PI 40:6	PI	0.971593	0.992522	0.935819	1	1	0.148482	0.423145	1.13274	1	1	0.577258	0.73204	1.03315	1	1	0.817129	0.926201	0.996508	1	1	0.850479	0.939208	0.980976	1	1	0.307921	0.674824	0.890217	1	1
PC P-44:5	PC	7.51397e-07	6.79752e-06	1.59594	0.00116917	0.00104068	0.0326723	0.199365	1.13242	1	1	0.00430065	0.0367682	1.21031	1	1	0.0695792	0.316565	1.07631	1	1	0.00596654	0.0580246	1.16337	1	1	0.00733685	0.116491	1.27268	1	1
PC O+P-42:4	PC	2.21031e-09	1.07476e-07	1.61781	3.43924e-06	3.37072e-06	0.0307719	0.196234	1.1324	1	1	0.0252146	0.105752	1.19524	1	1	0.838147	0.93154	0.989649	1	1	0.565417	0.775145	1.04115	1	1	0.258983	0.645683	1.11333	1	1
PE P-40:3	PE	0.00712072	0.023035	1.34649	1	1	0.125071	0.394746	1.13238	1	1	0.111319	0.276102	1.16913	1	1	0.703817	0.866408	0.975707	1	1	0.740256	0.874629	1.04091	1	1	0.604122	0.854645	1.05544	1	1
HexCer d42:0	HexCer	1.31181e-06	1.05215e-05	1.83223	0.00204117	0.00178799	0.292031	0.606676	1.1323	1	1	0.223541	0.417061	1.17157	1	1	0.214081	0.520209	1.124	1	1	0.147181	0.423316	1.15811	1	1	0.746319	0.912358	1.03142	1	1
LPE P-24:0	LPE	1.47936e-07	1.95076e-06	2.11636	0.000230189	0.000213176	0.0608562	0.279465	1.1322	1	1	0.0127444	0.0713322	1.2276	1	1	0.765397	0.90224	1.01744	1	1	0.0786519	0.300016	1.11933	1	1	0.21407	0.608944	1.14374	1	1
DG 43:2	DG	0.000127787	0.000625273	2.26758	0.198837	0.158456	0.381116	0.670076	1.13204	1	1	0.41929	0.619578	1.1397	1	1	0.00743095	0.0963546	1.32825	1	1	0.0114517	0.0942794	1.42642	1	1	0.650439	0.870983	1.17552	1	1
CE 23:0	CE	0.0019475	0.00723225	1.22248	1	1	0.192695	0.484384	1.13134	1	1	0.0119383	0.0685463	1.72741	1	1	0.063763	0.305278	1.15459	1	1	0.00949747	0.0830228	1.67914	1	1	0.571094	0.829713	1.85982	1	1
1-acyl LPC 22:6	LPC	0.764065	0.893899	1.03059	1	1	0.366783	0.665168	1.13096	1	1	0.640936	0.780244	0.961136	1	1	0.680686	0.860732	1.05056	1	1	0.373178	0.636693	0.953956	1	1	0.0892582	0.419595	0.886461	1	1
TG O-60:2	TG	8.31494e-07	7.22796e-06	3.40829	0.00129381	0.0011458	0.238732	0.549508	1.13083	1	1	0.198646	0.388796	1.17543	1	1	0.559236	0.786062	1.04481	1	1	0.150564	0.427211	1.17235	1	1	0.103778	0.453843	1.2495	1	1
LPE O+P-24:2	LPE	4.21766e-05	0.000228665	1.46959	0.0656268	0.0536065	0.0837281	0.326519	1.13081	1	1	0.00918836	0.0578829	1.28831	1	1	0.336939	0.633185	1.05024	1	1	0.0551643	0.247365	1.18372	1	1	0.0453581	0.326747	1.20364	1	1
PC O-46:8	PC	0.826844	0.926923	1.01394	1	1	0.366783	0.665168	1.12946	1	1	0.260659	0.453141	1.14643	1	1	0.0139944	0.13525	1.20859	1	1	0.0463641	0.226864	1.20456	1	1	0.427768	0.750402	1.23794	1	1
TG 67:1	TG	0.000136339	0.000665026	2.72284	0.212143	0.168788	0.804384	0.90644	1.12931	1	1	0.707372	0.820172	1.26658	1	1	0.547797	0.782616	1.2278	1	1	0.439096	0.695934	1.33865	1	1	1	1	1.15678	1	1
TG 64:5	TG	3.59914e-08	7.56792e-07	4.43458	5.60026e-05	5.33752e-05	0.177946	0.471694	1.12912	1	1	0.0741095	0.210428	1.21824	1	1	0.186566	0.494863	1.15702	1	1	0.0210216	0.13919	1.4285	1	1	0.151292	0.538276	1.56962	1	1
LPC O-22:0	LPC	1.01481e-08	4.51154e-07	1.75653	1.57904e-05	1.54453e-05	0.0666415	0.286448	1.12857	1	1	0.0605263	0.185027	1.18119	1	1	0.508035	0.757912	1.03507	1	1	0.20243	0.495253	1.08936	1	1	0.0143168	0.181113	1.2288	1	1
PC O+P-48:10	PC	0.074872	0.175189	1.47689	1	1	0.263692	0.573912	1.12783	1	1	0.532226	0.707211	1.08938	1	1	0.996773	0.996873	1.01722	1	1	0.792966	0.903261	1.05519	1	1	0.350916	0.709599	1.36422	1	1
SM d45:2	SM	0.000194359	0.000908174	1.90294	0.302422	0.237895	0.310792	0.624797	1.12768	1	1	0.102628	0.264387	1.27142	1	1	0.121419	0.415433	1.14459	1	1	0.129479	0.396271	1.18594	1	1	0.254318	0.64254	1.21905	1	1
TG O-54:3	TG	0.41859	0.623876	1.14937	1	1	0.530744	0.773256	1.12712	1	1	0.900421	0.946659	1.00353	1	1	0.145929	0.448745	0.877341	1	1	0.454743	0.705464	0.904855	1	1	0.623486	0.857205	1.07865	1	1
PC O+P-38:3	PC	0.0709235	0.167461	1.18835	1	1	0.108501	0.365427	1.127	1	1	0.196756	0.387044	1.13504	1	1	0.829329	0.927038	0.983491	1	1	0.881154	0.950496	0.998108	1	1	0.612236	0.857205	1.06684	1	1
LPC P-26:1	LPC	6.03029e-08	9.95762e-07	2.67064	9.38312e-05	8.8404e-05	0.116555	0.373936	1.12622	1	1	0.00859603	0.0554996	1.34218	1	1	0.263993	0.571733	1.08862	1	1	0.0304191	0.174657	1.25823	1	1	0.00654959	0.111991	1.48215	1	1
TG 60:1	TG	8.24291e-07	7.22796e-06	3.82543	0.0012826	0.00113835	0.405758	0.688505	1.12619	1	1	0.53564	0.710534	1.10001	1	1	0.829329	0.927038	0.911501	1	1	0.701337	0.851898	1.03869	1	1	0.705707	0.887	1.17755	1	1
PE O+P-42:7	PE	0.10682	0.233117	1.19153	1	1	0.0775604	0.313465	1.12547	1	1	0.17253	0.361199	1.12032	1	1	0.241248	0.550413	1.07987	1	1	0.178446	0.461999	1.12758	1	1	0.879935	0.950159	1.01248	1	1
SM d44:2	SM	3.00965e-07	3.27484e-06	2.0749	0.000468302	0.000425866	0.0509682	0.25097	1.12509	1	1	0.0367908	0.137282	1.2038	1	1	0.143768	0.448745	1.07858	1	1	0.113263	0.374905	1.1171	1	1	0.0698917	0.389603	1.24954	1	1
TG O-64:0	TG	8.27117e-05	0.000421965	8.40624	0.128699	0.103555	0.372021	0.665361	1.12508	1	1	0.323706	0.521955	1.20075	1	1	0.361894	0.65024	1.12149	1	1	0.181579	0.466765	1.25247	1	1	0.496676	0.791021	1.32865	1	1
SM4.t42:2	SM4.t42:2	0.78745	0.904928	1.036	1	1	0.0972532	0.349232	1.12486	1	1	0.0020511	0.0243627	1.33702	1	1	0.984365	0.993302	0.979705	1	1	0.034636	0.191112	1.16974	1	1	0.290349	0.668318	1.16824	1	1
LPC P-24:1	LPC	0.00089387	0.00363149	1.47012	1	1	0.112471	0.369208	1.1245	1	1	0.00918836	0.0578829	1.26984	1	1	0.270755	0.578701	1.06247	1	1	0.0432193	0.218342	1.17848	1	1	0.0102326	0.143348	1.40167	1	1
PC O-44:7	PC	0.373323	0.580311	1.10857	1	1	0.19884	0.495032	1.12377	1	1	0.0778691	0.219104	1.20476	1	1	0.0205413	0.177357	1.12051	1	1	0.0166282	0.125599	1.20607	1	1	0.0646043	0.380774	1.30028	1	1
PC O-44:4	PC	3.40667e-06	2.43155e-05	1.80041	0.00530078	0.00456494	0.357416	0.655825	1.12261	1	1	0.0637121	0.191752	1.28917	1	1	0.116033	0.40391	1.05354	1	1	0.00455782	0.048026	1.22066	1	1	0.0642596	0.380596	1.38504	1	1
DG O-37:1	DG	0.299043	0.501954	1.16005	1	1	0.257578	0.568499	1.12237	1	1	0.60216	0.757087	1.06111	1	1	0.691047	0.864436	1.03603	1	1	0.633969	0.817767	0.953475	1	1	0.895054	0.961812	1.01732	1	1
DG 36:3	DG	0.0365413	0.0968626	0.616948	1	1	0.519151	0.767141	1.12209	1	1	0.811196	0.894558	1.01854	1	1	0.872336	0.938697	1.00863	1	1	0.701337	0.851898	1.0118	1	1	0.364774	0.709599	0.960675	1	1
PE O+P-38:3	PE	0.231892	0.417138	1.15968	1	1	0.1751	0.466533	1.12153	1	1	0.0277717	0.113419	1.23324	1	1	0.512774	0.761332	1.02724	1	1	0.0616037	0.264794	1.14435	1	1	0.59249	0.846834	1.0552	1	1
PI 38:3	PI	0.621687	0.789125	0.977429	1	1	0.136389	0.409693	1.12106	1	1	0.47359	0.66209	1.07285	1	1	0.159418	0.463653	0.899625	1	1	0.319959	0.595522	0.92564	1	1	0.36213	0.709599	0.912166	1	1
LPC O-21:0	LPC	0.00123621	0.00483301	1.7096	1	1	0.357416	0.655825	1.12053	1	1	0.251813	0.445251	1.18429	1	1	0.502729	0.754336	1.07086	1	1	0.431555	0.695166	1.12359	1	1	0.0596961	0.379131	1.34633	1	1
PC O+P-44:8	PC	0.11246	0.243716	0.870894	1	1	0.162631	0.451075	1.1198	1	1	0.0620236	0.189041	1.20874	1	1	0.383666	0.667767	1.05876	1	1	0.171984	0.456668	1.12099	1	1	0.243301	0.629911	1.1758	1	1
PC O+P-38:1	PC	0.00601116	0.0199008	1.33434	1	1	0.178508	0.47176	1.11925	1	1	0.138097	0.315609	1.16903	1	1	0.781823	0.912616	0.981408	1	1	0.977764	0.992736	1.00224	1	1	0.615986	0.857205	1.06324	1	1
TG 61:5	TG	0.000177337	0.00083871	2.04817	0.275936	0.217769	0.765799	0.889241	1.11885	1	1	0.741486	0.842155	1.07867	1	1	0.377861	0.662146	1.17624	1	1	0.140062	0.407357	1.40086	1	1	0.705707	0.887	1.49415	1	1
LPE P-20:0	LPE	0.00853602	0.0273293	1.27733	1	1	0.100894	0.355183	1.11857	1	1	0.090088	0.242941	1.16583	1	1	0.686442	0.862069	1.00165	1	1	0.779852	0.895535	1.07077	1	1	0.679078	0.883482	1.03585	1	1
LPC P-17:1	LPC	0.346634	0.555472	0.99235	1	1	0.712121	0.870279	1.11847	1	1	0.546578	0.714085	1.1128	1	1	0.458845	0.729278	0.885542	1	1	0.672647	0.83464	0.8402	1	1	0.273464	0.656652	1.154	1	1
LPC O+P-25:1	LPC	2.40006e-07	2.74595e-06	2.48203	0.000373449	0.000341048	0.375006	0.666884	1.11846	1	1	0.0919363	0.247069	1.26024	1	1	0.409041	0.690313	1.012	1	1	0.0280683	0.166696	1.19915	1	1	0.0207548	0.218965	1.53165	1	1
PC O-46:10	PC	0.456122	0.658373	0.915508	1	1	0.762868	0.888491	1.11824	1	1	0.608726	0.760785	1.1972	1	1	0.0847833	0.343075	1.22885	1	1	0.117049	0.379186	1.33295	1	1	0.939797	0.975533	1.37276	1	1
SM t38:1	SM	0.306529	0.508484	0.943216	1	1	0.554317	0.785303	1.11798	1	1	0.561817	0.721276	0.992223	1	1	0.0041699	0.0682985	0.828735	1	1	0.0110345	0.0918161	0.829977	1	1	0.850239	0.939122	0.943216	1	1
LPC P-26:2	LPC	0.00203563	0.00748803	2.11563	1	1	0.379507	0.670076	1.11783	1	1	0.37192	0.572978	1.21721	1	1	0.565139	0.790705	1.16463	1	1	0.806703	0.914225	1.14232	1	1	0.791519	0.923183	1.19214	1	1
PC O+P-42:7	PC	0.0533678	0.133291	0.868544	1	1	0.112471	0.369208	1.11763	1	1	0.052891	0.167614	1.16798	1	1	0.443595	0.721248	1.04302	1	1	0.115156	0.376987	1.10949	1	1	0.206534	0.607273	1.14315	1	1
LPE P-18:1	LPE	0.987823	0.997865	1.04959	1	1	0.357416	0.655825	1.11742	1	1	0.232315	0.422786	1.18468	1	1	0.352953	0.643086	0.935401	1	1	0.789846	0.901026	1.05838	1	1	0.728971	0.905956	1.04489	1	1
PI 36:3	PI	0.216385	0.395647	0.907323	1	1	0.405758	0.688505	1.11726	1	1	0.429784	0.630138	1.09069	1	1	0.468408	0.733242	0.974899	1	1	0.470583	0.719804	0.980927	1	1	0.850239	0.939122	1.05195	1	1
PC 44:6	PC	0.000455973	0.00193517	1.65392	0.709493	0.543063	0.03877	0.217784	1.11716	1	1	0.207306	0.399219	1.06588	1	1	0.667637	0.85607	1.03537	1	1	0.989095	0.995795	0.962575	1	1	0.858819	0.94373	0.979427	1	1
1-acyl LPC 24:4	LPC	0.311366	0.514317	1.16414	1	1	0.38597	0.674576	1.11679	1	1	0.531547	0.706912	1.09994	1	1	0.823224	0.926201	1.05651	1	1	0.73046	0.871111	1.07251	1	1	0.345135	0.703839	1.10055	1	1
LPC O+P-19:1	LPC	0.438087	0.641264	1.01658	1	1	0.729616	0.873579	1.11631	1	1	1	1	1.00969	1	1	0.844209	0.93361	1.02101	1	1	0.582831	0.785862	1.08285	1	1	0.254134	0.64254	1.33763	1	1
TG 53:4	TG	0.331219	0.537972	1.08865	1	1	0.141131	0.41591	1.11604	1	1	0.0944883	0.25004	1.15071	1	1	0.0346429	0.232347	1.19833	1	1	0.0475394	0.229014	1.22754	1	1	0.273424	0.656652	1.21191	1	1
TG O-59:2	TG	1.03368e-06	8.64738e-06	3.28287	0.00160841	0.00141718	0.44181	0.716848	1.11593	1	1	0.206708	0.39856	1.17942	1	1	0.395053	0.675497	1.08236	1	1	0.0638781	0.270368	1.2207	1	1	0.0827647	0.419485	1.24338	1	1
PC O-40:1	PC	5.0818e-08	9.45687e-07	1.99229	7.90729e-05	7.50074e-05	0.0624863	0.28052	1.11513	1	1	0.0222277	0.0968804	1.19071	1	1	0.189194	0.494863	1.04818	1	1	0.024923	0.15389	1.13195	1	1	0.00462281	0.0934167	1.27994	1	1
1-acyl LPC 21:0	LPC	0.000376581	0.00162316	1.42181	0.58596	0.450767	0.0576439	0.267743	1.11505	1	1	0.0315592	0.122765	1.21132	1	1	0.0615518	0.301178	1.1057	1	1	0.0304191	0.174657	1.18136	1	1	0.0156276	0.185971	1.31381	1	1
LPC O-26:2	LPC	0.000275436	0.0012495	1.68775	0.428579	0.334379	0.659833	0.836075	1.11494	1	1	0.260096	0.453141	1.26283	1	1	0.148114	0.451214	1.15858	1	1	0.158375	0.440056	1.2221	1	1	0.0966009	0.43695	1.40611	1	1
TG 56:1	TG	0.346634	0.555472	1.19061	1	1	0.463209	0.734713	1.11482	1	1	0.900421	0.946659	0.988374	1	1	0.580522	0.802926	0.92819	1	1	0.635129	0.817767	0.936215	1	1	1	1	1.06764	1	1
1-acyl LPC 20:0	LPC	0.00669808	0.0217583	1.29609	1	1	0.221473	0.52693	1.1148	1	1	0.0944883	0.25004	1.18084	1	1	0.618659	0.826294	0.965629	1	1	0.182686	0.466765	1.09925	1	1	0.00519892	0.101119	1.3966	1	1
LPC P-18:1	LPC	0.995941	0.997865	1.08146	1	1	0.410798	0.693571	1.11417	1	1	0.124617	0.294241	1.21078	1	1	0.965612	0.985241	0.989563	1	1	0.214402	0.504824	1.10954	1	1	0.0414312	0.306986	1.20635	1	1
PI 38:6	PI	0.779633	0.899424	0.945398	1	1	0.447106	0.720635	1.11383	1	1	0.972777	0.985443	1.01764	1	1	0.959365	0.98338	0.983496	1	1	0.942997	0.97625	0.986311	1	1	0.496676	0.791021	0.919162	1	1
DG 36:4	DG	0.0255295	0.0713177	0.527791	1	1	0.566292	0.78604	1.11352	1	1	0.673836	0.79733	0.985815	1	1	0.744952	0.894321	1.02889	1	1	0.691724	0.849647	0.993188	1	1	0.212702	0.607273	0.872211	1	1
PE O+P-38:2	PE	0.0128588	0.0394641	1.29407	1	1	0.0412841	0.224609	1.11329	1	1	0.00737196	0.0508254	1.23343	1	1	0.686442	0.862069	0.975631	1	1	0.536888	0.760836	1.10699	1	1	0.291914	0.669939	1.10859	1	1
PC P-42:5	PC	0.0325153	0.0876843	1.22122	1	1	0.102269	0.356889	1.11316	1	1	0.0243121	0.102798	1.20836	1	1	0.495742	0.751205	1.03733	1	1	0.0128784	0.102763	1.18379	1	1	0.0032066	0.0748829	1.36395	1	1
TG O-52:2	TG	0.826844	0.926923	1.07809	1	1	0.932681	0.970541	1.11285	1	1	0.864514	0.925161	1.04472	1	1	0.164118	0.47029	0.906701	1	1	0.462625	0.710607	0.942808	1	1	0.939797	0.975533	1.05259	1	1
SM t34:1	SM	0.0792431	0.183486	1.14535	1	1	0.0790666	0.316266	1.11283	1	1	0.0736912	0.210428	1.14412	1	1	0.823224	0.926201	0.949283	1	1	0.840301	0.933935	1.00761	1	1	0.241741	0.627963	1.16965	1	1
PC O+P-44:7	PC	0.647364	0.809074	1.0154	1	1	0.145796	0.421476	1.11269	1	1	0.0830662	0.231218	1.17456	1	1	0.437626	0.714528	1.05398	1	1	0.221177	0.511368	1.1034	1	1	0.278942	0.662648	1.14657	1	1
LPC P-18:0	LPC	0.898797	0.956586	1.10615	1	1	0.474122	0.742934	1.11267	1	1	0.322341	0.520833	1.13402	1	1	0.774794	0.909185	0.972275	1	1	0.571718	0.778296	1.03294	1	1	0.385097	0.724418	1.08048	1	1
TG 63:5	TG	4.87238e-07	4.82893e-06	2.95491	0.000758143	0.000682621	0.376301	0.666884	1.11114	1	1	0.183215	0.369757	1.17349	1	1	0.0419394	0.249052	1.26345	1	1	0.0176634	0.129643	1.46915	1	1	0.186269	0.577632	1.49208	1	1
PC O+P-46:9	PC	0.218407	0.398408	0.900137	1	1	0.349672	0.651175	1.11098	1	1	0.215925	0.409787	1.19906	1	1	0.922551	0.963051	1.0407	1	1	0.477262	0.725148	1.09777	1	1	0.889964	0.958328	1.05501	1	1
LPC O-18:1	LPC	0.0678027	0.162309	0.905206	1	1	0.609157	0.816175	1.11091	1	1	0.108729	0.271126	1.19953	1	1	0.216986	0.520887	0.876859	1	1	0.423981	0.689357	1.00945	1	1	0.0019579	0.0621733	1.47774	1	1
PC P-42:3	PC	7.30476e-09	3.343e-07	1.86835	1.13662e-05	1.11252e-05	0.100477	0.355183	1.11072	1	1	0.0379458	0.139254	1.19067	1	1	0.365501	0.652202	1.04923	1	1	0.105081	0.357888	1.12459	1	1	0.0380598	0.294632	1.20429	1	1
TG 52:4	TG	0.568922	0.757858	1.08636	1	1	0.254898	0.565794	1.11039	1	1	0.327675	0.527262	1.11947	1	1	0.371642	0.656385	1.07631	1	1	0.5468	0.764439	1.06456	1	1	0.95307	0.983406	0.991595	1	1
LPC O-18:2	LPC	0.00933393	0.02964	0.772121	1	1	0.679264	0.848943	1.1093	1	1	0.33359	0.532375	1.15708	1	1	0.216986	0.520887	0.919969	1	1	0.870907	0.947716	0.988715	1	1	0.0258804	0.2319	1.32865	1	1
PI 36:2	PI	0.565388	0.756443	0.936933	1	1	0.110472	0.366512	1.1091	1	1	0.511522	0.692112	1.06032	1	1	0.528035	0.770752	0.976523	1	1	0.345917	0.615139	0.951328	1	1	0.22689	0.617205	0.919458	1	1
PE P-41:7	PE	0.337494	0.544752	0.670907	1	1	0.12622	0.397454	1.10859	1	1	0.307745	0.511021	1.08132	1	1	0.0752008	0.331411	1.30785	1	1	0.16397	0.447384	1.23494	1	1	0.797229	0.924358	1.15648	1	1
PC O-38:0	PC	1.00217e-07	1.4711e-06	2.50171	0.000155937	0.000145414	0.102755	0.356889	1.10798	1	1	0.237167	0.429387	1.11282	1	1	0.750892	0.894581	1.03117	1	1	0.607587	0.803233	1.0404	1	1	0.290349	0.668318	1.11358	1	1
TG O-66:2	TG	3.89731e-06	2.69521e-05	11.5268	0.00606422	0.00519122	0.243234	0.553322	1.10768	1	1	0.0784123	0.220234	1.29783	1	1	0.167046	0.47345	1.18815	1	1	0.0586784	0.253621	1.33864	1	1	0.186269	0.577632	1.40715	1	1
TG 64:0	TG	2.17617e-05	0.000125412	2.43273	0.0338612	0.0280073	0.566282	0.78604	1.10699	1	1	0.962518	0.982729	1.07446	1	1	0.367175	0.653981	1.03785	1	1	0.661796	0.826857	1.0971	1	1	0.290349	0.668318	1.10506	1	1
PC O+P-36:2	PC	0.297003	0.499607	1.09561	1	1	0.102755	0.356889	1.10693	1	1	0.171859	0.360395	1.125	1	1	0.792864	0.915884	1.01102	1	1	0.701337	0.851898	1.00371	1	1	0.787924	0.923183	1.02647	1	1
TG 69:0	TG	0.048033	0.121725	1.68753	1	1	0.447386	0.720635	1.10673	1	1	0.910579	0.955402	0.980498	1	1	0.693261	0.865047	1.06374	1	1	0.812085	0.91765	1.04817	1	1	0.573451	0.83236	1.14222	1	1
SM t41:0	SM	0.0551255	0.136368	1.2062	1	1	0.235206	0.542999	1.10594	1	1	0.0104834	0.0629812	1.28242	1	1	0.247601	0.558358	1.0952	1	1	0.0445813	0.221625	1.1912	1	1	0.504247	0.798539	1.07788	1	1
PC O-40:4	PC	0.579231	0.763153	0.952665	1	1	0.35279	0.651175	1.10587	1	1	0.0353394	0.132822	1.23059	1	1	0.0262665	0.204354	1.09429	1	1	0.00288134	0.0337095	1.21227	1	1	0.0285069	0.245065	1.28002	1	1
PE P-38:1	PE	0.0577571	0.141975	1.23799	1	1	0.0760778	0.311567	1.10571	1	1	0.0670351	0.196434	1.1767	1	1	0.482956	0.739015	0.931743	1	1	0.860681	0.945109	1.03776	1	1	0.796505	0.924358	0.976579	1	1
DG 41:1	DG	0.11362	0.244527	1.28709	1	1	0.452438	0.72502	1.10511	1	1	0.690528	0.808678	0.992074	1	1	0.971861	0.98891	1.05576	1	1	0.984442	0.992736	1.09677	1	1	0.850239	0.939122	1.00325	1	1
SM4.t41:1	SM4.t41:1	0.864612	0.944759	0.975014	1	1	0.208799	0.510836	1.10505	1	1	0.0208991	0.0941344	1.32172	1	1	0.258094	0.567222	0.905814	1	1	0.4097	0.672462	1.09104	1	1	0.78158	0.923183	1.05054	1	1
PC O+P-46:6	PC	1.68596e-07	2.13281e-06	1.56317	0.000262336	0.000241767	0.161616	0.449062	1.10491	1	1	0.0340436	0.129515	1.23962	1	1	0.0586557	0.293467	1.09316	1	1	0.0516205	0.239766	1.17751	1	1	0.110574	0.461605	1.22122	1	1
1-acyl LPE 24:0	LPE	1.74545e-07	2.18729e-06	2.94021	0.000271592	0.000250123	0.260669	0.569664	1.10437	1	1	0.0170253	0.0858583	1.36452	1	1	0.038143	0.243928	1.17473	1	1	0.00914438	0.0813066	1.37518	1	1	0.00733685	0.116491	1.59866	1	1
1-acyl LPC 20:2	LPC	0.460728	0.663176	1.09171	1	1	0.35279	0.651175	1.10437	1	1	0.606234	0.760726	1.05165	1	1	0.081143	0.337893	0.896612	1	1	0.186984	0.472316	0.901499	1	1	0.674922	0.88333	1.04648	1	1
DG P-34:0	DG	0.818927	0.924039	1.04225	1	1	0.400755	0.686001	1.10377	1	1	0.741486	0.842155	1.06326	1	1	0.435425	0.71243	0.962071	1	1	0.503159	0.736541	0.957945	1	1	0.273464	0.656652	0.909184	1	1
CE 22:0	CE	0.0117963	0.0367837	0.883509	1	1	0.172288	0.463005	1.10368	1	1	0.0153947	0.0793182	1.72171	1	1	0.211205	0.51917	0.949982	1	1	0.0381177	0.203819	1.53128	1	1	0.571094	0.829713	2.29105	1	1
PC O-31:2	PC	0.11362	0.244527	0.870552	1	1	0.400755	0.686001	1.1033	1	1	0.828884	0.905084	1.05543	1	1	0.32524	0.626329	0.975658	1	1	0.820028	0.922605	0.996856	1	1	0.571094	0.829713	0.956858	1	1
TG 54:6	TG	0.448453	0.649713	0.960969	1	1	0.351593	0.651175	1.10307	1	1	0.432244	0.630138	1.10375	1	1	0.276564	0.584573	1.09924	1	1	0.366168	0.631086	1.09949	1	1	0.888206	0.95776	1.02102	1	1
PC O-44:8	PC	0.177621	0.342052	0.89249	1	1	0.343651	0.644243	1.1028	1	1	0.122275	0.291809	1.18413	1	1	0.0104881	0.11912	1.16323	1	1	0.0120439	0.0981167	1.2239	1	1	0.571094	0.829713	1.23097	1	1
TG 62:1	TG	3.17642e-07	3.40452e-06	4.56919	0.000494251	0.000448828	0.578391	0.793589	1.10174	1	1	0.776115	0.871939	1.1343	1	1	0.680686	0.860732	0.991989	1	1	0.40173	0.664285	1.15969	1	1	0.677856	0.88333	1.21669	1	1
LPC P-18:2	LPC	0.702801	0.851681	1.06622	1	1	0.38872	0.678081	1.10166	1	1	0.861405	0.925161	1.02402	1	1	0.336939	0.633185	0.936944	1	1	0.644426	0.820647	0.96728	1	1	0.182711	0.577632	1.23492	1	1
TG 54:1	TG	0.297003	0.499607	1.33894	1	1	0.855362	0.932686	1.10096	1	1	0.14226	0.318499	0.845913	1	1	0.0784469	0.33442	0.69668	1	1	0.0503967	0.236197	0.664505	1	1	0.705707	0.887	0.978123	1	1
PC O+P-42:5	PC	0.0538476	0.133845	1.16691	1	1	0.173907	0.465748	1.10062	1	1	0.0126747	0.0713322	1.25606	1	1	0.750597	0.894581	0.981167	1	1	0.139508	0.407357	1.11954	1	1	0.0389586	0.297155	1.26019	1	1
TG 59:5	TG	0.177441	0.342052	1.62123	1	1	0.332044	0.636601	1.10053	1	1	0.480868	0.669843	0.896274	1	1	0.256761	0.566385	1.32553	1	1	0.221177	0.511368	1.52868	1	1	0.858233	0.94373	1.62853	1	1
PE P-38:2	PE	0.331219	0.537972	1.12957	1	1	0.180827	0.472885	1.09989	1	1	0.100609	0.260047	1.19302	1	1	0.829329	0.927038	0.982154	1	1	0.299202	0.583754	1.09247	1	1	0.922972	0.975084	1.0113	1	1
PC O-46:9	PC	0.882714	0.951179	1.01937	1	1	0.536589	0.778855	1.09973	1	1	0.640936	0.780244	1.11052	1	1	0.133331	0.43438	1.09958	1	1	0.339305	0.611063	1.11341	1	1	0.939797	0.975533	1.13962	1	1
CE 26:0	CE	1.56696e-05	9.34172e-05	3.11826	0.0243819	0.0203235	0.0468876	0.240782	1.09964	1	1	0.000199417	0.004497	2.10386	0.310293	0.296733	0.00164839	0.0337365	1.0763	1	1	7.13719e-05	0.00205657	2.02553	0.111055	0.107272	0.140819	0.522947	2.86696	1	1
PC P-36:0	PC	0.00431812	0.0147995	1.3409	1	1	0.180827	0.472885	1.09957	1	1	0.290096	0.487988	1.11048	1	1	0.860004	0.937748	0.978334	1	1	0.653779	0.822377	1.03438	1	1	0.0698917	0.389603	1.20574	1	1
TG 65:5	TG	4.15328e-07	4.19643e-06	3.66063	0.000646251	0.000583121	0.189676	0.480677	1.09921	1	1	0.190816	0.377762	1.03698	1	1	0.114226	0.399405	1.22872	1	1	0.140062	0.407357	1.22063	1	1	0.762574	0.912358	1.12462	1	1
TG O-59:3	TG	1.52881e-06	1.17763e-05	3.06635	0.00237882	0.00207612	0.621663	0.821766	1.09886	1	1	0.459664	0.650215	1.1413	1	1	0.257349	0.566385	1.14825	1	1	0.0673095	0.277474	1.23955	1	1	0.285553	0.668318	1.1898	1	1
HexCer d46:1	HexCer	0.015443	0.046659	1.35984	1	1	0.283962	0.596283	1.09879	1	1	0.204451	0.39716	1.14928	1	1	0.0544035	0.283117	1.1591	1	1	0.214753	0.504824	1.11127	1	1	0.0675369	0.389603	0.801067	1	1
TG O-63:2	TG	0.00182142	0.00679648	3.02171	1	1	0.308139	0.621244	1.09857	1	1	0.233381	0.423735	1.21408	1	1	0.700199	0.866408	1.08894	1	1	0.35092	0.621537	1.21899	1	1	1	1	1.19798	1	1
CE 24:0	CE	0.000309941	0.00138186	1.62537	0.482268	0.374718	0.0663349	0.28592	1.09833	1	1	0.00139113	0.0195008	1.81102	1	1	0.0159361	0.148483	0.956726	1	1	0.00118015	0.0183631	1.63948	1	1	0.257264	0.64254	2.51323	1	1
PC O+P-48:6	PC	7.66247e-08	1.18048e-06	3.05448	0.000119228	0.000111566	0.34035	0.641144	1.09801	1	1	0.0259215	0.107844	1.28932	1	1	0.0508757	0.271105	1.13709	1	1	0.0194312	0.137494	1.24606	1	1	0.0255253	0.2319	1.29808	1	1
PC P-43:5	PC	7.7249e-05	0.000398011	1.56187	0.120199	0.0969475	0.47963	0.744073	1.09743	1	1	0.181303	0.369757	1.13507	1	1	0.306336	0.607984	1.08317	1	1	0.0407464	0.212756	1.16541	1	1	0.0272295	0.238029	1.31261	1	1
PC O-38:2	PC	0.0306125	0.0829845	1.18926	1	1	0.371523	0.665235	1.09682	1	1	0.113837	0.27807	1.16676	1	1	0.284632	0.591558	1.04305	1	1	0.0661159	0.274337	1.13382	1	1	0.0353853	0.285283	1.27145	1	1
PE 34:0	PE	0.244029	0.433953	0.91366	1	1	0.989358	0.994907	1.09653	1	1	0.577258	0.73204	0.953686	1	1	0.00316501	0.0547195	0.721197	1	1	0.0697431	0.281141	0.709773	1	1	0.0823719	0.418859	1.36566	1	1
PC O-36:2	PC	0.914922	0.965166	1.01975	1	1	0.134064	0.406635	1.09625	1	1	0.046109	0.156999	1.15927	1	1	0.186566	0.494863	1.06066	1	1	0.0937022	0.329121	1.10678	1	1	0.0236244	0.228321	1.18809	1	1
DG 42:0	DG	0.0013749	0.00533504	1.68129	1	1	0.317153	0.628427	1.09616	1	1	0.516728	0.694325	1.09174	1	1	0.295351	0.599173	1.01723	1	1	0.27768	0.569263	1.10597	1	1	0.939797	0.975533	1.12373	1	1
PC O-28:0	PC	0.485834	0.684744	0.973323	1	1	0.904452	0.952184	1.09607	1	1	0.561817	0.721276	1.18106	1	1	0.403823	0.68597	0.924114	1	1	0.663186	0.826857	1.04083	1	1	0.162347	0.557642	0.961603	1	1
SM t39:0	SM	0.326344	0.533814	1.19929	1	1	0.345395	0.646733	1.09604	1	1	0.119679	0.286933	1.27846	1	1	0.480901	0.739015	0.971042	1	1	0.967294	0.988253	1.05795	1	1	0.808203	0.931504	0.957722	1	1
Cer d34:1	Cer	0.987823	0.997865	1.01404	1	1	0.224851	0.529302	1.0959	1	1	0.29795	0.500118	1.08604	1	1	0.270755	0.578701	0.934959	1	1	0.663127	0.826857	0.973567	1	1	0.41981	0.750402	1.07087	1	1
SM4.d42:1	SM4.d42:1	0.0202366	0.0586372	1.33216	1	1	0.13177	0.404407	1.0957	1	1	0.00400237	0.0353846	1.38826	1	1	0.0882132	0.348392	1.11002	1	1	0.000481855	0.00937208	1.36888	0.749767	0.712182	0.623486	0.857205	1.1004	1	1
TG O-54:4	TG	0.761708	0.893899	0.936501	1	1	0.832379	0.920889	1.09562	1	1	0.47359	0.66209	0.944962	1	1	0.212796	0.520209	0.92432	1	1	0.379114	0.642328	0.8959	1	1	0.650439	0.870983	0.989945	1	1
LPE O+P-18:2	LPE	0.448453	0.649713	0.944669	1	1	0.415875	0.693571	1.09527	1	1	0.232315	0.422786	1.16953	1	1	0.564522	0.790635	0.976222	1	1	0.519882	0.748323	1.08134	1	1	0.935387	0.975533	0.99021	1	1
TG O-53:2	TG	0.285	0.485717	0.724043	1	1	0.5097	0.760397	1.0949	1	1	0.443081	0.638977	0.95959	1	1	0.467216	0.733242	1.20903	1	1	0.618765	0.808394	1.07453	1	1	0.46461	0.778939	1.22789	1	1
1-acyl LPC 23:1	LPC	1.38062e-06	1.09604e-05	2.15908	0.00214825	0.00188041	0.47963	0.744073	1.09468	1	1	0.130298	0.302603	1.21435	1	1	0.189194	0.494863	1.11904	1	1	0.0826395	0.307624	1.21803	1	1	0.014105	0.179896	1.32151	1	1
TG 58:8	TG	0.180915	0.34668	1.18832	1	1	0.366783	0.665168	1.09463	1	1	0.690528	0.808678	1.0505	1	1	0.580522	0.802926	1.07283	1	1	0.644426	0.820647	1.07894	1	1	0.650439	0.870983	1.18783	1	1
SM4.t33:1	SM4.t33:1	0.908871	0.964668	1.0329	1	1	0.317749	0.628427	1.09443	1	1	0.0142803	0.0771531	1.47916	1	1	0.60046	0.815485	0.982208	1	1	0.0170608	0.127628	1.37351	1	1	0.28999	0.668318	1.27504	1	1
HexCer d43:1	HexCer	1.71795e-05	0.00010164	1.61227	0.0267313	0.0222303	0.33023	0.636601	1.09364	1	1	0.260096	0.453141	1.1195	1	1	0.288175	0.593123	1.03185	1	1	0.154574	0.434932	1.07952	1	1	0.47307	0.778939	1.06057	1	1
TG 72:1	TG	0.00195879	0.00725683	3.93286	1	1	0.54747	0.782819	1.09337	1	1	0.397615	0.598924	1.2022	1	1	0.174333	0.480962	1.17489	1	1	0.0880355	0.314904	1.43926	1	1	0.438909	0.767351	1.57526	1	1
TG 58:6	TG	0.0306125	0.0829845	1.40401	1	1	0.457806	0.729116	1.09308	1	1	0.44597	0.638977	1.07911	1	1	0.692216	0.864436	1.0339	1	1	0.446937	0.701348	1.09197	1	1	0.297496	0.674824	1.18328	1	1
DG O-42:3	DG	0.224043	0.405833	1.32986	1	1	0.334666	0.636601	1.09307	1	1	0.254153	0.448369	1.20602	1	1	0.0257417	0.202293	1.28747	1	1	0.0369255	0.198124	1.38311	1	1	0.112179	0.461605	1.33823	1	1
TG O-62:1	TG	5.1675e-07	5.057e-06	4.1508	0.000804064	0.000722417	0.453679	0.726259	1.09303	1	1	0.541253	0.714085	1.12493	1	1	0.970968	0.98891	1.01345	1	1	0.642394	0.820647	1.10598	1	1	0.364774	0.709599	1.33217	1	1
LPC O-24:1	LPC	2.47229e-05	0.000140397	1.58007	0.0384689	0.031769	0.339139	0.639979	1.09302	1	1	0.0373701	0.137791	1.21746	1	1	0.194531	0.497846	1.04785	1	1	0.032469	0.184386	1.16913	1	1	0.00132812	0.0533454	1.40686	1	1
SM4.t32:1	SM4.t32:1	0.505138	0.703037	0.950471	1	1	0.485174	0.747456	1.093	1	1	0.241331	0.435124	1.23947	1	1	0.768798	0.905563	0.922406	1	1	0.454436	0.705464	1.08422	1	1	0.22689	0.617205	0.860849	1	1
1-acyl LPE 20:2	LPE	1	1	1.0444	1	1	0.634281	0.821766	1.09179	1	1	0.84666	0.916136	1.03885	1	1	0.336939	0.633185	0.908362	1	1	0.332775	0.605611	0.861301	1	1	0.0414312	0.306986	1.31112	1	1
SM t42:1	SM	0.0306125	0.0829845	1.14795	1	1	0.141131	0.41591	1.0917	1	1	0.0406758	0.14617	1.1592	1	1	0.487859	0.744225	1.00188	1	1	0.191364	0.478718	1.0516	1	1	0.0753162	0.407365	1.1958	1	1
DG 36:2	DG	0.184255	0.351349	0.756044	1	1	0.468648	0.738821	1.09165	1	1	0.864514	0.925161	0.990183	1	1	0.585902	0.807497	0.96758	1	1	0.494905	0.735503	1.02368	1	1	0.450096	0.76877	1.04497	1	1
PC O+P-42:6	PC	0.298416	0.501442	0.930962	1	1	0.156837	0.440501	1.09117	1	1	0.0397012	0.14333	1.17453	1	1	0.611112	0.824591	1.02576	1	1	0.158331	0.440056	1.10041	1	1	0.174001	0.56854	1.1541	1	1
PC O-38:3	PC	0.158787	0.315144	1.13243	1	1	0.249782	0.559223	1.09084	1	1	0.0841674	0.233448	1.1731	1	1	0.866166	0.938697	0.997494	1	1	0.241404	0.533518	1.08884	1	1	0.13054	0.501727	1.20244	1	1
PC 42:5	PC	0.00382092	0.0132119	1.33815	1	1	0.126439	0.397454	1.08887	1	1	0.472208	0.66209	1.06752	1	1	0.554233	0.784701	0.965674	1	1	0.444043	0.701348	0.959721	1	1	0.46461	0.778939	0.914674	1	1
DG 42:2	DG	0.269624	0.465632	1.09287	1	1	0.201966	0.499616	1.0885	1	1	0.776115	0.871939	1.02845	1	1	0.798912	0.9181	1.17391	1	1	0.891422	0.955886	1.29351	1	1	0.850239	0.939122	1.21193	1	1
PC 39:6	PC	0.564319	0.756443	0.928421	1	1	0.414151	0.693571	1.08827	1	1	0.855808	0.921832	1.02376	1	1	0.685412	0.862069	1.08466	1	1	0.642148	0.820647	1.00969	1	1	0.371468	0.719805	0.866037	1	1
SM t40:0	SM	0.920554	0.968433	0.993733	1	1	0.222976	0.528888	1.08827	1	1	0.0929602	0.249367	1.16658	1	1	0.632113	0.836367	1.03023	1	1	0.43316	0.695934	1.06461	1	1	0.909802	0.964998	1.01755	1	1
1-acyl LPC 26:2	LPC	2.17307e-07	2.54233e-06	2.58975	0.00033813	0.000309663	0.542466	0.780486	1.08786	1	1	0.0944883	0.25004	1.27335	1	1	0.00483263	0.0737214	1.31598	1	1	0.00468958	0.048973	1.39878	1	1	0.00462281	0.0934167	1.63925	1	1
DG 42:6	DG	0.544926	0.739237	1.13138	1	1	0.953911	0.97779	1.08768	1	1	0.690528	0.808678	0.940784	1	1	0.403823	0.68597	0.979697	1	1	0.963707	0.985883	1.2201	1	1	0.623486	0.857205	1.4748	1	1
PC 40:3	PC	0.0262077	0.07282	1.25654	1	1	0.090287	0.336898	1.08734	1	1	0.232315	0.422786	1.08242	1	1	0.238115	0.550413	0.914354	1	1	0.494905	0.735503	0.93228	1	1	0.571094	0.829713	1.03061	1	1
PE 42:7	PE	0.857389	0.940921	1.07121	1	1	0.655255	0.834351	1.08639	1	1	0.742625	0.842833	0.78586	1	1	0.419363	0.702399	0.959149	1	1	0.586938	0.790031	0.807418	1	1	0.696126	0.887	1.6278	1	1
TG 55:3	TG	0.367886	0.576466	1.18938	1	1	0.110472	0.366512	1.08588	1	1	0.260096	0.453141	1.00185	1	1	0.42171	0.70401	1.09795	1	1	0.345917	0.615139	1.18021	1	1	0.257264	0.64254	1.35201	1	1
SM t36:2	SM	0.0156733	0.0471716	0.833028	1	1	0.384522	0.674232	1.08573	1	1	0.815184	0.897621	1.02528	1	1	0.0247191	0.197246	0.866957	1	1	0.053535	0.243568	0.85877	1	1	0.365288	0.709599	1.10897	1	1
PC O+P-46:5	PC	2.14979e-07	2.54233e-06	2.34406	0.000334507	0.00030656	0.332948	0.636601	1.08563	1	1	0.00532032	0.0401865	1.33802	1	1	0.123444	0.416812	1.08345	1	1	0.0225257	0.143784	1.25305	1	1	0.0118457	0.163115	1.40019	1	1
Hex2Cer.t34:1	Hex2Cer.t34:1	0.260895	0.456127	1.12635	1	1	0.463209	0.734713	1.08541	1	1	0.183215	0.369757	1.15514	1	1	0.548737	0.782616	1.03634	1	1	0.051946	0.239846	1.1751	1	1	0.0759228	0.407365	1.21813	1	1
PE 37:2	PE	0.0286462	0.0784746	0.616106	1	1	0.266747	0.578076	1.08532	1	1	0.990286	0.996045	0.945582	1	1	0.254284	0.563628	0.92264	1	1	0.1209	0.38392	0.835088	1	1	0.797229	0.924358	0.946303	1	1
PC O-36:1	PC	0.148241	0.298787	1.08252	1	1	0.180025	0.472885	1.08525	1	1	0.105845	0.26867	1.12796	1	1	0.608434	0.822523	0.976103	1	1	0.303195	0.585588	1.06562	1	1	0.00802941	0.1262	1.24917	1	1
SM t36:0	SM	0.00010822	0.000536274	0.697223	0.16839	0.134517	0.745521	0.880145	1.08473	1	1	0.592896	0.747607	1.08924	1	1	0.0797857	0.337355	0.811685	1	1	0.519882	0.748323	0.841565	1	1	0.496676	0.791021	1.06408	1	1
DG 44:3	DG	0.0398321	0.104166	1.85895	1	1	0.186691	0.477782	1.08467	1	1	0.322341	0.520833	1.05982	1	1	0.492789	0.748776	1.35667	1	1	0.266333	0.557009	1.58077	1	1	0.650439	0.870983	1.4884	1	1
SM4.d34:1	SM4.d34:1	0.505138	0.703037	1.05431	1	1	0.120754	0.384239	1.08446	1	1	0.00993797	0.0608798	1.22403	1	1	0.829329	0.927038	1.00052	1	1	0.0294365	0.171548	1.15187	1	1	0.385097	0.724418	1.07641	1	1
PC 35:2	PC	0.940497	0.98084	0.993424	1	1	0.248969	0.559223	1.08372	1	1	0.203597	0.395996	1.11975	1	1	0.464224	0.733242	1.04487	1	1	0.577959	0.784049	1.04436	1	1	0.504988	0.798539	0.936215	1	1
DG 38:3	DG	0.0591116	0.144619	0.696608	1	1	0.490752	0.748637	1.08358	1	1	0.531547	0.706912	0.98109	1	1	0.533173	0.772455	0.937471	1	1	0.326326	0.600903	0.969685	1	1	0.47307	0.778939	0.998254	1	1
LPE P-18:0	LPE	0.161816	0.317912	1.18289	1	1	0.419683	0.696871	1.08356	1	1	0.551965	0.718109	1.0716	1	1	0.082519	0.337893	0.887678	1	1	0.653779	0.822377	0.957485	1	1	0.857624	0.94373	0.978586	1	1
TG 52:2	TG	0.0164467	0.0493083	1.40188	1	1	0.259467	0.569664	1.08354	1	1	0.356901	0.555894	1.08369	1	1	0.98609	0.994398	1.0011	1	1	0.8705	0.947716	1.01278	1	1	0.944388	0.978992	0.992238	1	1
PE O+P-42:8	PE	0.593231	0.768583	0.888522	1	1	0.260669	0.569664	1.08312	1	1	0.124617	0.294241	1.12788	1	1	0.0227791	0.188534	1.13533	1	1	0.00815437	0.0733422	1.22448	1	1	0.110085	0.461605	1.36729	1	1
PE O+P-33:2	PE	0.565201	0.756443	0.940197	1	1	0.401688	0.686089	1.08221	1	1	0.0931119	0.249367	1.36218	1	1	0.358069	0.647855	1.033	1	1	0.199897	0.492489	1.21582	1	1	0.984165	0.99828	0.888288	1	1
SM t33:1	SM	0.834779	0.93179	1.01185	1	1	0.205127	0.506631	1.08218	1	1	0.0562786	0.17549	1.16746	1	1	0.652191	0.84638	0.992418	1	1	0.327724	0.602053	1.06327	1	1	0.850239	0.939122	1.06466	1	1
PC O-39:1	PC	1.75714e-07	2.18729e-06	1.86917	0.000273411	0.000251623	0.383924	0.674232	1.08215	1	1	0.264912	0.458512	1.12484	1	1	0.760772	0.899878	1.02092	1	1	0.269269	0.560888	1.09404	1	1	0.0476552	0.337052	1.23477	1	1
TG O-64:1	TG	6.29093e-07	6.00533e-06	5.30615	0.000978869	0.000876956	0.432241	0.707966	1.08207	1	1	0.316372	0.517402	1.14154	1	1	0.318135	0.622234	1.1	1	1	0.238396	0.531339	1.20348	1	1	0.273464	0.656652	1.37271	1	1
LPC O-20:0	LPC	0.0525946	0.131571	1.21217	1	1	0.321483	0.628427	1.08126	1	1	0.316366	0.517402	1.10774	1	1	0.798777	0.9181	0.984592	1	1	0.576009	0.782085	1.05051	1	1	0.0388878	0.297155	1.2439	1	1
LPE O-24:1	LPE	0.0828283	0.19037	1.51647	1	1	0.721891	0.870279	1.08099	1	1	0.28352	0.479519	1.23004	1	1	0.545189	0.782578	0.910603	1	1	0.251131	0.542723	1.17779	1	1	0.0503875	0.339407	1.41695	1	1
TG 52:3	TG	0.0922414	0.205922	1.26101	1	1	0.280891	0.595459	1.08086	1	1	0.294083	0.494162	1.1018	1	1	0.676064	0.860144	1.02793	1	1	0.703986	0.854448	1.03303	1	1	0.988582	1	1.00169	1	1
HexCer t34:1	HexCer	0.351873	0.562129	1.15764	1	1	0.31287	0.624937	1.08054	1	1	0.201453	0.392808	1.1493	1	1	0.25407	0.563628	0.881612	1	1	0.899668	0.956178	0.989826	1	1	0.435866	0.762888	1.12795	1	1
TG O-59:1	TG	7.68215e-13	4.26908e-11	3.0031	1.19534e-09	1.1746e-09	0.476707	0.744073	1.08017	1	1	0.307851	0.511021	1.13232	1	1	0.517835	0.763746	1.02939	1	1	0.177928	0.461999	1.14246	1	1	0.186357	0.577632	1.1857	1	1
PC O+P-43:5	PC	5.16152e-07	5.057e-06	1.71754	0.000803133	0.000722097	0.631926	0.821766	1.0798	1	1	0.160787	0.344795	1.18763	1	1	0.544802	0.782578	0.962835	1	1	0.588732	0.790779	1.04355	1	1	0.497582	0.791654	1.08881	1	1
PC O+P-44:6	PC	0.199602	0.371065	1.08824	1	1	0.16951	0.457911	1.07959	1	1	0.090088	0.242941	1.12416	1	1	0.478079	0.737988	1.02481	1	1	0.214402	0.504824	1.05952	1	1	0.121557	0.472856	1.12065	1	1
LPE O+P-18:1	LPE	0.922998	0.968433	1.01416	1	1	0.496364	0.75277	1.07958	1	1	0.72436	0.83197	1.04728	1	1	0.22587	0.5317	0.94287	1	1	0.571718	0.778296	0.954007	1	1	0.359155	0.709599	0.892503	1	1
PC O+P-32:0	PC	0.274063	0.471727	0.914163	1	1	0.300252	0.613919	1.07949	1	1	0.0308833	0.121044	1.18529	1	1	0.817129	0.926201	0.989203	1	1	0.182678	0.466765	1.0756	1	1	0.0731727	0.405184	1.18312	1	1
LPE P-20:1	LPE	0.565388	0.756443	1.07691	1	1	0.718759	0.870279	1.07945	1	1	0.356838	0.555894	1.08363	1	1	0.674949	0.859427	0.942589	1	1	0.319959	0.595522	1.02146	1	1	0.0642596	0.380596	1.44889	1	1
PE 40:7	PE	0.436365	0.639344	0.840478	1	1	0.300252	0.613919	1.07922	1	1	0.612405	0.763421	0.943614	1	1	0.551125	0.784584	1.0541	1	1	0.989395	0.995795	1.00139	1	1	0.524321	0.803787	1.08333	1	1
PC O-41:7	PC	0.0622743	0.151641	0.782869	1	1	0.860482	0.935058	1.07913	1	1	0.655278	0.787953	1.00034	1	1	0.881063	0.940929	1.10746	1	1	0.898255	0.956178	1.10572	1	1	0.827831	0.934155	1.0521	1	1
SM d44:3	SM	1.03071e-05	6.41512e-05	1.59519	0.0160378	0.0134817	0.231718	0.53975	1.07886	1	1	0.311342	0.511021	1.09203	1	1	0.336939	0.633185	1.05365	1	1	0.446937	0.701348	1.04425	1	1	0.0892582	0.419595	1.22448	1	1
PC P-40:5	PC	0.333219	0.540269	0.927901	1	1	0.14224	0.417661	1.07869	1	1	0.16936	0.35706	1.09662	1	1	0.357589	0.647739	1.03935	1	1	0.107982	0.364195	1.09425	1	1	0.203757	0.603897	1.11086	1	1
SM t41:1	SM	0.00164563	0.00624538	1.20184	1	1	0.279985	0.594348	1.07823	1	1	0.0741095	0.210428	1.13068	1	1	0.840669	0.932272	0.990734	1	1	0.435309	0.695934	1.04324	1	1	0.51925	0.800111	1.04686	1	1
PC O+P-44:5	PC	0.000208416	0.000968044	1.4422	0.324295	0.254684	0.31287	0.624937	1.07777	1	1	0.0309678	0.12107	1.2177	1	1	0.921946	0.963051	0.986086	1	1	0.197171	0.488533	1.11216	1	1	0.0358957	0.287906	1.26002	1	1
TG 55:4	TG	0.130812	0.272846	1.17328	1	1	0.122897	0.390262	1.07747	1	1	0.0465145	0.156999	1.10291	1	1	0.114226	0.399405	1.1634	1	1	0.051946	0.239846	1.22046	1	1	0.385097	0.724418	1.20896	1	1
PC P-36:2	PC	0.505138	0.703037	1.10976	1	1	0.300252	0.613919	1.0772	1	1	0.27505	0.471341	1.12835	1	1	0.22288	0.527054	1.03509	1	1	0.186984	0.472316	1.07648	1	1	0.762574	0.912358	1.08597	1	1
LPC O-18:0	LPC	0.826844	0.926923	1.01562	1	1	0.334666	0.636601	1.07581	1	1	0.406311	0.604994	1.07498	1	1	0.176324	0.484734	0.913806	1	1	0.984442	0.992736	0.972883	1	1	0.0443038	0.325173	1.29596	1	1
PC P-34:1	PC	0.0211937	0.060844	1.24575	1	1	0.13177	0.404407	1.07542	1	1	0.175841	0.361438	1.11526	1	1	0.915724	0.9608	0.984704	1	1	0.73046	0.871111	1.03008	1	1	0.241741	0.627963	1.18269	1	1
DG O-42:1	DG	6.73281e-08	1.07263e-06	2.92197	0.000104763	9.82991e-05	0.516143	0.765604	1.07532	1	1	0.164955	0.351122	1.22706	1	1	0.18786	0.494863	1.13216	1	1	0.0397624	0.210011	1.31687	1	1	0.518477	0.800111	1.12265	1	1
SM t32:0	SM	0.483257	0.683589	0.902057	1	1	0.578871	0.793589	1.07515	1	1	0.230784	0.422786	1.23855	1	1	0.749375	0.894581	0.931121	1	1	0.731434	0.871448	1.04528	1	1	0.212702	0.607273	1.2538	1	1
TG O-59:0	TG	1.06978e-06	8.84465e-06	2.33888	0.00166457	0.00146452	0.489894	0.748637	1.07472	1	1	0.673576	0.79733	1.0492	1	1	0.555566	0.785159	1.05272	1	1	0.622926	0.812247	1.04777	1	1	0.582936	0.842982	1.08539	1	1
PE O+P-42:5	PE	0.000961307	0.00387511	1.48594	1	1	0.14355	0.417661	1.07397	1	1	0.0469917	0.158266	1.19497	1	1	0.357031	0.647482	1.04791	1	1	0.0759683	0.29478	1.17622	1	1	0.699262	0.887	1.03989	1	1
PC P-36:1	PC	0.00906086	0.0289501	1.33514	1	1	0.148482	0.423145	1.07391	1	1	0.175841	0.361438	1.09707	1	1	0.872336	0.938697	0.939203	1	1	0.653779	0.822377	1.00227	1	1	0.241741	0.627963	1.20294	1	1
Hex2Cer.d34:1	Hex2Cer.d34:1	0.0384053	0.100944	1.1975	1	1	0.572326	0.790186	1.07389	1	1	0.0417307	0.14724	1.20705	1	1	0.250821	0.559137	1.07134	1	1	0.00529338	0.0531387	1.21506	1	1	0.0259323	0.2319	1.2767	1	1
TG 62:14	TG	0.764065	0.893899	0.84715	1	1	0.876343	0.942087	1.07368	1	1	0.168691	0.35615	0.824459	1	1	0.890892	0.94494	1.02295	1	1	0.283475	0.570618	0.820694	1	1	0.427768	0.750402	0.984883	1	1
PC O+P-42:10	PC	0.0109225	0.0343341	0.753208	1	1	0.640591	0.82655	1.07342	1	1	0.85447	0.921832	1.04663	1	1	0.189231	0.494863	0.877262	1	1	0.306586	0.585588	0.890128	1	1	0.492767	0.791021	1.02719	1	1
PC O+P-31:1	PC	0.88849	0.953893	1.01208	1	1	0.851625	0.931222	1.07271	1	1	0.650958	0.786405	1.11355	1	1	0.864902	0.938697	1.02018	1	1	0.880494	0.950496	1.04635	1	1	0.95394	0.98364	1.00682	1	1
PC O-34:1	PC	0.418015	0.623876	0.956236	1	1	0.158043	0.443089	1.07267	1	1	0.0415974	0.14724	1.14271	1	1	0.948303	0.979137	1.00275	1	1	0.152471	0.429792	1.08252	1	1	0.0093258	0.135616	1.2162	1	1
PC O-46:5	PC	6.75563e-08	1.07263e-06	2.53428	0.000105118	9.85647e-05	0.400755	0.686001	1.07265	1	1	0.0111899	0.0658467	1.27784	1	1	0.00815622	0.0995614	1.13729	1	1	0.000741812	0.0125463	1.30027	1	1	0.0019579	0.0621733	1.44238	1	1
1-acyl LPC 28:2	LPC	5.28683e-06	3.57665e-05	1.89525	0.0082263	0.00701562	0.410798	0.693571	1.07236	1	1	0.0254491	0.106448	1.25975	1	1	0.00618397	0.086687	1.21699	1	1	0.00196632	0.025286	1.29262	1	1	0.0122379	0.167036	1.35422	1	1
TG 56:7	TG	0.205255	0.379308	1.18849	1	1	0.505461	0.759751	1.07226	1	1	0.671393	0.79733	1.05742	1	1	0.752	0.894581	1.02783	1	1	0.770891	0.891826	1.03422	1	1	0.676352	0.88333	1.07082	1	1
PC O-48:5	PC	1.12068e-07	1.58526e-06	3.74312	0.000174378	0.000162387	0.33023	0.636601	1.07171	1	1	0.0118221	0.0685463	1.38064	1	1	0.00203897	0.0391684	1.24236	1	1	0.000562702	0.0104234	1.45996	0.875564	0.82886	0.00177886	0.0615557	1.55662	1	1
Hex2Cer.d33:1	Hex2Cer.d33:1	0.882714	0.951179	1.04861	1	1	0.890381	0.946333	1.07121	1	1	0.793604	0.882034	1.13848	1	1	0.786828	0.914342	1.049	1	1	0.644426	0.820647	1.10539	1	1	0.762574	0.912358	1.13395	1	1
TG O-61:1	TG	6.85428e-15	4.10202e-13	4.24909	1.06653e-11	1.04939e-11	0.554081	0.785303	1.07019	1	1	0.610008	0.761776	1.06945	1	1	0.817773	0.926201	1.02205	1	1	0.657974	0.826318	1.04947	1	1	0.223204	0.617205	1.20331	1	1
PC P-34:0	PC	0.149956	0.300685	1.1192	1	1	0.279985	0.594348	1.06996	1	1	0.311342	0.511021	1.0864	1	1	0.640931	0.839468	0.965577	1	1	0.720769	0.8647	1.02195	1	1	0.427768	0.750402	1.11373	1	1
TG 63:2	TG	7.0475e-07	6.48871e-06	4.09223	0.00109659	0.000978193	0.106558	0.36281	1.06924	1	1	0.161761	0.344795	0.898116	1	1	0.302645	0.606588	1.16889	1	1	0.209641	0.503366	1.06665	1	1	0.705707	0.887	0.94403	1	1
PE P-44:6	PE	0.0604923	0.147533	1.2366	1	1	0.283962	0.596283	1.0692	1	1	0.14226	0.318499	1.17204	1	1	0.0290318	0.210109	1.17572	1	1	0.0196168	0.137494	1.27217	1	1	0.99416	1	1.00086	1	1
DG 41:2	DG	0.66544	0.822418	1.25716	1	1	0.718759	0.870279	1.06864	1	1	0.72436	0.83197	0.96285	1	1	0.847706	0.934158	1.18443	1	1	0.881154	0.950496	1.21074	1	1	0.733958	0.905956	0.976129	1	1
PE O+P-34:4	PE	0.53401	0.732088	0.959474	1	1	0.275139	0.590504	1.06858	1	1	0.510594	0.691457	0.935786	1	1	0.747131	0.894581	0.939514	1	1	1	1	0.875068	1	1	0.364774	0.709599	0.647836	1	1
TG O-62:7	TG	0.00418182	0.0144277	1.66127	1	1	0.779407	0.89701	1.06854	1	1	0.972777	0.985443	1.04667	1	1	0.4398	0.716237	1.06613	1	1	0.438479	0.695934	1.08121	1	1	0.460818	0.778939	1.11688	1	1
DG 40:0	DG	0.373323	0.580311	1.04574	1	1	0.609157	0.816175	1.06842	1	1	0.546578	0.714085	0.971697	1	1	0.652191	0.84638	0.980183	1	1	0.486724	0.729617	0.985246	1	1	0.326183	0.686794	0.924342	1	1
PI 36:1	PI	0.412761	0.619939	1.00481	1	1	0.519151	0.767141	1.06799	1	1	0.657303	0.787953	1.04471	1	1	0.208356	0.517069	0.930863	1	1	0.616708	0.807597	0.95981	1	1	0.969877	0.986358	0.99734	1	1
1-acyl LPE 18:1	LPE	0.995941	0.997865	1.03637	1	1	0.602945	0.810715	1.06786	1	1	0.690528	0.808678	1.06698	1	1	0.0732734	0.327445	0.85491	1	1	0.554169	0.767159	0.912381	1	1	0.0759228	0.407365	1.23946	1	1
PC P-33:1	PC	0.87469	0.950431	1.02047	1	1	0.50201	0.759114	1.06779	1	1	0.161761	0.344795	1.15119	1	1	0.624195	0.830126	1.04008	1	1	0.162246	0.445246	1.11643	1	1	0.174001	0.56854	1.1481	1	1
PI 38:2	PI	0.321193	0.526634	1.13	1	1	0.339139	0.639979	1.06747	1	1	0.909718	0.955143	0.986418	1	1	0.15482	0.457117	0.853709	1	1	0.297667	0.583754	0.883649	1	1	0.664648	0.880914	1.08117	1	1
PC O+P-40:4	PC	0.453038	0.655746	1.06483	1	1	0.294064	0.610086	1.06734	1	1	0.180878	0.369757	1.12679	1	1	0.183782	0.494863	0.92574	1	1	0.977932	0.992736	1.00235	1	1	0.347491	0.707716	1.11154	1	1
TG 56:6	TG	0.0440745	0.113168	1.33514	1	1	0.393687	0.682002	1.06678	1	1	0.112967	0.27807	1.15775	1	1	0.866577	0.938697	1.011	1	1	0.366669	0.631124	1.08068	1	1	0.37608	0.724418	1.11115	1	1
Hex2Cer.d42:3	Hex2Cer.d42:3	0.850698	0.938785	1.03497	1	1	0.279985	0.594348	1.06667	1	1	0.0174325	0.0861108	1.24463	1	1	0.0177313	0.163254	1.1623	1	1	0.00726141	0.0660746	1.25467	1	1	0.0285069	0.245065	1.27875	1	1
PC O+P-35:3	PC	0.681617	0.837753	1.15315	1	1	0.981802	0.992479	1.06626	1	1	0.351841	0.554114	1.07013	1	1	0.368495	0.653981	0.938837	1	1	0.651968	0.822377	0.892486	1	1	0.593595	0.846834	0.782738	1	1
PC O-39:2	PC	0.000456432	0.00193517	1.58379	0.710209	0.543154	0.869339	0.937416	1.06588	1	1	0.657303	0.787953	1.17379	1	1	0.517835	0.763746	1.0623	1	1	0.234223	0.526664	1.16647	1	1	0.143708	0.528629	1.23885	1	1
SM4.t42:1	SM4.t42:1	0.146215	0.296237	1.18862	1	1	0.314591	0.627446	1.06489	1	1	0.0333692	0.127392	1.2205	1	1	0.498884	0.752193	0.951825	1	1	0.347113	0.616561	1.08221	1	1	0.879935	0.950159	0.990691	1	1
LPE O-18:1	LPE	0.963482	0.992522	1.09154	1	1	0.932681	0.970541	1.06479	1	1	0.882437	0.937891	1.0389	1	1	0.038878	0.243928	0.829184	1	1	0.224156	0.516721	0.863744	1	1	0.545708	0.818694	1.06544	1	1
PE P-42:7	PE	0.492224	0.692496	0.89874	1	1	0.325833	0.634538	1.06425	1	1	0.322341	0.520833	1.03637	1	1	0.284632	0.591558	1.05872	1	1	0.166188	0.447384	1.07379	1	1	0.545708	0.818694	1.36073	1	1
TG O-60:1	TG	6.8531e-07	6.42375e-06	3.13354	0.00106634	0.000953266	0.631926	0.821766	1.06416	1	1	0.793604	0.882034	1.09555	1	1	0.996773	0.996873	1.00416	1	1	0.338285	0.611063	1.0967	1	1	0.209881	0.607273	1.19606	1	1
LPC O-19:1	LPC	0.795289	0.909896	0.993721	1	1	0.759021	0.885999	1.06353	1	1	0.260096	0.453141	1.19305	1	1	0.898208	0.948176	1.01295	1	1	0.120288	0.382758	1.20122	1	1	0.162347	0.557642	1.26143	1	1
PC O-40:8	PC	0.00929103	0.0296178	0.585927	1	1	0.545173	0.782554	1.06346	1	1	0.850482	0.918993	0.975057	1	1	0.657138	0.849474	1.04317	1	1	0.740287	0.874629	0.959261	1	1	0.792656	0.923183	0.95649	1	1
TG 60:6	TG	0.0128588	0.0394641	1.60061	1	1	0.560289	0.785414	1.06339	1	1	0.690528	0.808678	0.906918	1	1	0.978113	0.991494	1.04132	1	1	0.462625	0.710607	1.15228	1	1	0.733958	0.905956	1.36907	1	1
DG O-37:2	DG	0.215397	0.395234	0.895066	1	1	0.249532	0.559223	1.06328	1	1	0.231321	0.422786	1.1324	1	1	0.899862	0.949278	0.99024	1	1	0.76854	0.891337	1.02686	1	1	0.644474	0.870983	1.05841	1	1
DG 40:8	DG	0.0678027	0.162309	0.447269	1	1	0.685789	0.854354	1.06282	1	1	0.190816	0.377762	0.807719	1	1	0.715488	0.872491	1.00192	1	1	0.332775	0.605611	0.858515	1	1	0.140819	0.522947	0.883076	1	1
SM4.t40:1	SM4.t40:1	0.161282	0.317912	0.825991	1	1	0.376301	0.666884	1.06277	1	1	0.148549	0.327862	1.14656	1	1	0.162593	0.47029	0.88914	1	1	0.820028	0.922605	0.993453	1	1	0.705707	0.887	0.949202	1	1
1-acyl LPC 21:2	LPC	0.621765	0.789125	1.0255	1	1	0.873138	0.940861	1.06258	1	1	0.768278	0.86689	1.18297	1	1	0.00463186	0.0727997	0.791455	1	1	0.248123	0.540852	0.889019	1	1	0.40884	0.738017	1.19501	1	1
PC O-42:5	PC	0.0101977	0.032317	1.27615	1	1	0.834482	0.920889	1.06184	1	1	0.0235924	0.100026	1.21017	1	1	0.15256	0.456506	1.05434	1	1	0.00250592	0.0309461	1.22239	1	1	0.0017226	0.0615557	1.40464	1	1
PC O-37:2	PC	0.906855	0.963185	1.03291	1	1	0.501023	0.759096	1.06122	1	1	0.186948	0.375828	1.15541	1	1	0.32911	0.63024	1.0437	1	1	0.135836	0.405637	1.13991	1	1	0.0560038	0.367687	1.26098	1	1
PC P-40:3	PC	0.263087	0.458928	1.11633	1	1	0.463891	0.735045	1.06101	1	1	0.377837	0.581517	1.08664	1	1	0.890891	0.94494	0.983497	1	1	0.18698	0.472316	1.04889	1	1	0.0451304	0.326747	1.22682	1	1
SM t36:1	SM	0.0165712	0.0493962	0.849882	1	1	0.447106	0.720635	1.06093	1	1	1	1	0.976589	1	1	0.0403841	0.246422	0.844394	1	1	0.111258	0.3707	0.833776	1	1	0.326183	0.686794	1.06725	1	1
DG 42:3	DG	0.531492	0.729279	1.12235	1	1	0.348201	0.650422	1.06086	1	1	0.936533	0.96827	0.955847	1	1	0.853851	0.936948	1.18202	1	1	0.994814	0.997378	1.31557	1	1	0.879935	0.950159	1.28768	1	1
TG 58:7	TG	0.0403494	0.105342	1.35628	1	1	0.542466	0.780486	1.06052	1	1	0.531547	0.706912	1.05863	1	1	0.652191	0.84638	1.06417	1	1	0.387294	0.647292	1.13055	1	1	0.171499	0.56854	1.25866	1	1
TG O-61:5	TG	1.05973e-05	6.56951e-05	3.64456	0.0164895	0.0138401	0.712121	0.870279	1.06049	1	1	0.526035	0.705612	1.12341	1	1	0.189194	0.494863	1.20887	1	1	0.234223	0.526664	1.25603	1	1	0.680747	0.884175	1.08898	1	1
1-acyl LPC 22:1	LPC	0.00282464	0.00996629	1.51477	1	1	0.0731818	0.30693	1.05917	1	1	0.487746	0.669843	1.01801	1	1	0.512774	0.761332	0.93206	1	1	0.616708	0.807597	0.913149	1	1	0.273464	0.656652	1.02919	1	1
SM d42:1	SM	0.000167759	0.00080815	1.7055	0.261033	0.207014	0.50769	0.759751	1.05906	1	1	0.14226	0.318499	1.12087	1	1	0.420996	0.70401	1.03977	1	1	0.301631	0.583754	1.06614	1	1	0.873432	0.950159	0.986155	1	1
PC O+P-44:9	PC	0.234349	0.420087	0.898983	1	1	0.603868	0.810715	1.05857	1	1	0.984281	0.995801	1.0026	1	1	0.106907	0.386174	1.14029	1	1	0.67456	0.836347	1.04903	1	1	0.307465	0.674824	1.14552	1	1
TG 67:5	TG	7.82424e-07	6.95687e-06	4.7151	0.00121745	0.00108209	0.264457	0.573912	1.05812	1	1	0.300594	0.500775	0.944565	1	1	0.27418	0.58282	1.20796	1	1	0.486724	0.729617	1.06188	1	1	0.791519	0.923183	0.915472	1	1
PC O-42:8	PC	0.0148712	0.0451945	0.702431	1	1	0.564084	0.78604	1.05792	1	1	0.286561	0.48361	1.12091	1	1	0.0112419	0.119811	1.20592	1	1	0.00876368	0.0783694	1.22949	1	1	0.513251	0.800111	1.09652	1	1
DG 40:9	DG	0.21265	0.390653	0.620318	1	1	0.962306	0.981225	1.05705	1	1	0.350702	0.55288	0.765566	1	1	0.780983	0.91232	1.0229	1	1	0.498377	0.736541	0.872898	1	1	0.289122	0.668318	0.841757	1	1
TG O-61:0	TG	0.000326864	0.00145314	3.26299	0.5086	0.394524	0.936527	0.973438	1.05615	1	1	0.763674	0.86232	1.09899	1	1	0.680952	0.860732	1.08671	1	1	0.508045	0.741574	1.14782	1	1	0.114987	0.467155	1.25744	1	1
LPC O-26:1	LPC	2.69245e-08	6.91823e-07	3.44713	4.18945e-05	4.03598e-05	0.50769	0.759751	1.0561	1	1	0.119132	0.286505	1.2116	1	1	0.145929	0.448745	1.07142	1	1	0.0393426	0.208932	1.20956	1	1	0.00410512	0.0863186	1.47182	1	1
TG 57:3	TG	0.147096	0.296866	1.29607	1	1	0.244088	0.554455	1.05603	1	1	0.577258	0.73204	1.00982	1	1	0.548735	0.782616	1.06143	1	1	0.511481	0.741725	1.1517	1	1	1	1	1.13364	1	1
PC O-48:6	PC	9.47552e-08	1.40418e-06	3.21803	0.000147439	0.000137585	0.554317	0.785303	1.05584	1	1	0.0574737	0.177791	1.2851	1	1	0.00709047	0.0927123	1.20006	1	1	0.00272986	0.0329277	1.37214	1	1	0.0258804	0.2319	1.44356	1	1
HexCer d42:1	HexCer	0.0148185	0.0451945	1.34863	1	1	0.718759	0.870279	1.05563	1	1	0.459664	0.650215	1.04263	1	1	0.692216	0.864436	0.944918	1	1	0.536888	0.760836	0.980011	1	1	0.364774	0.709599	1.03016	1	1
HexCer d35:1	HexCer	0.328805	0.536853	1.0315	1	1	0.0627303	0.28052	1.05554	1	1	0.104431	0.265948	1.05385	1	1	0.521223	0.767288	1.01433	1	1	0.644492	0.820647	1.01264	1	1	0.744521	0.912358	1.0112	1	1
PC O-38:1	PC	0.00649533	0.0212326	1.23775	1	1	0.44181	0.716848	1.05492	1	1	0.260623	0.453141	1.09468	1	1	0.878514	0.939497	0.982605	1	1	0.214402	0.504824	1.0715	1	1	0.0252597	0.2319	1.23459	1	1
PC O-44:5	PC	2.58623e-05	0.000146334	1.59516	0.0402418	0.0331555	0.772594	0.895128	1.05479	1	1	0.0517518	0.1656	1.18456	1	1	0.0882132	0.348392	1.05711	1	1	0.00726141	0.0660746	1.185	1	1	0.00322439	0.0748829	1.32334	1	1
LPE O-24:0	LPE	6.02003e-07	5.7822e-06	2.13256	0.000936717	0.000840396	0.996453	0.997735	1.05458	1	1	0.84666	0.916136	1.07098	1	1	0.727226	0.884034	0.999505	1	1	0.850479	0.939208	1.04592	1	1	0.307921	0.674824	1.12346	1	1
PC O+P-28:0	PC	0.305441	0.508376	0.901354	1	1	0.674708	0.847333	1.05457	1	1	0.243105	0.437308	1.18236	1	1	0.529319	0.771903	0.942965	1	1	0.392007	0.654466	1.08859	1	1	0.32898	0.690132	1.1906	1	1
PE P-40:7	PE	0.205255	0.379308	0.851281	1	1	0.405758	0.688505	1.05451	1	1	0.642466	0.780388	1.04926	1	1	0.823224	0.926201	1.01385	1	1	0.953348	0.981741	1.02538	1	1	0.663377	0.879978	0.940747	1	1
PC O+P-31:0	PC	0.475385	0.678623	0.92837	1	1	0.623915	0.821766	1.05419	1	1	0.199802	0.390567	1.18246	1	1	0.555117	0.785159	1.05282	1	1	0.138481	0.407329	1.16179	1	1	0.519353	0.800111	1.1697	1	1
PC P-33:2	PC	0.628892	0.792002	0.917726	1	1	0.765799	0.889241	1.05416	1	1	0.531547	0.706912	0.855994	1	1	0.468408	0.733242	0.927582	1	1	0.478616	0.725148	0.770225	1	1	0.121557	0.472856	0.507815	1	1
CE 18:1	CE	0.406981	0.613032	0.639836	1	1	0.627958	0.821766	1.05415	1	1	0.311342	0.511021	1.27177	1	1	0.657851	0.849474	1.04414	1	1	0.289352	0.575744	1.26169	1	1	0.705707	0.887	1.38157	1	1
Hex2Cer.d34:0	Hex2Cer.d34:0	0.024536	0.0692887	1.50082	1	1	0.550086	0.78454	1.05367	1	1	0.0548857	0.171835	1.28054	1	1	0.378308	0.662146	1.12953	1	1	0.0786673	0.300016	1.27602	1	1	0.105739	0.455762	1.31798	1	1
SM t39:1	SM	0.0846048	0.193596	0.89841	1	1	0.530027	0.773256	1.05339	1	1	0.546578	0.714085	1.03658	1	1	0.864298	0.938697	0.987574	1	1	0.769895	0.891337	0.964713	1	1	0.385097	0.724418	0.884375	1	1
Cer d32:1	Cer	0.466936	0.669484	1.06845	1	1	0.806825	0.90644	1.05315	1	1	0.900421	0.946659	1.04877	1	1	0.298983	0.604179	0.946024	1	1	0.551316	0.767159	0.968611	1	1	0.587526	0.846834	0.964105	1	1
DG O-42:2	DG	0.000362266	0.00157454	1.63669	0.563686	0.434357	0.214826	0.515847	1.05308	1	1	0.165789	0.352415	1.19736	1	1	0.0162818	0.150801	1.18486	1	1	0.00529338	0.0531387	1.35606	1	1	0.40099	0.738017	1.1582	1	1
SM4.d41:1	SM4.d41:1	0.604545	0.779347	1.0984	1	1	0.639907	0.82655	1.05308	1	1	0.0732147	0.210428	1.27737	1	1	0.0292084	0.210409	1.22934	1	1	0.0021607	0.0273338	1.45735	1	1	0.324161	0.686794	1.20477	1	1
HexCer d44:3	HexCer	0.857099	0.940921	1.08868	1	1	0.758384	0.885999	1.05266	1	1	0.62336	0.769673	1.05127	1	1	0.352316	0.643086	1.1237	1	1	0.584231	0.787068	1.05647	1	1	0.678106	0.88333	1.02242	1	1
PC O-40:7	PC	0.0387648	0.101717	0.758181	1	1	0.534928	0.778623	1.05225	1	1	0.841884	0.916136	1.01991	1	1	0.884542	0.942226	1.00932	1	1	0.853666	0.94206	1.01508	1	1	0.549762	0.820163	1.07646	1	1
LPE O-22:0	LPE	9.95313e-05	0.000494795	1.75347	0.154871	0.123817	0.558684	0.785414	1.05212	1	1	0.279896	0.473904	1.11213	1	1	0.811531	0.926201	0.983004	1	1	0.447132	0.701348	1.0612	1	1	0.166317	0.56854	1.1696	1	1
PE O+P-42:6	PE	0.000391423	0.00167323	1.37917	0.609055	0.467751	0.31287	0.624937	1.05204	1	1	0.161761	0.344795	1.10808	1	1	0.267359	0.576992	1.0381	1	1	0.0873452	0.314604	1.13059	1	1	0.364774	0.709599	1.06677	1	1
SM t32:1	SM	0.826844	0.926923	1.01058	1	1	0.745521	0.880145	1.05179	1	1	0.828884	0.905084	1.08209	1	1	0.228888	0.537179	0.894273	1	1	0.544049	0.7633	0.959079	1	1	0.677856	0.88333	1.00474	1	1
TG 56:8	TG	0.87469	0.950431	0.937211	1	1	0.960995	0.98053	1.05175	1	1	0.487746	0.669843	0.951745	1	1	0.847706	0.934158	1.01843	1	1	0.701337	0.851898	0.95425	1	1	0.571094	0.829713	0.967861	1	1
LPC O+P-28:2	LPC	0.00144137	0.00555021	5.17747	1	1	0.761749	0.887851	1.05162	1	1	0.800487	0.888415	1.21814	1	1	0.247485	0.558358	1.21371	1	1	0.0879787	0.314904	1.38803	1	1	0.12055	0.472856	1.51616	1	1
CE 22:6	CE	0.586212	0.768446	0.819787	1	1	0.400755	0.686001	1.05134	1	1	0.972777	0.985443	1.33268	1	1	0.703817	0.866408	1.02336	1	1	0.881154	0.950496	1.32651	1	1	0.385097	0.724418	1.85633	1	1
1-acyl LPE 20:0	LPE	0.0314053	0.0849856	1.45967	1	1	0.485174	0.747456	1.05127	1	1	0.690528	0.808678	0.90217	1	1	0.680686	0.860732	0.9962	1	1	0.901707	0.956178	0.962568	1	1	0.520895	0.800111	1.07559	1	1
Hex2Cer.d43:1	Hex2Cer.d43:1	0.00217132	0.00789388	5.59116	1	1	0.840033	0.924949	1.05015	1	1	0.107405	0.270862	1.43801	1	1	0.0351161	0.23451	1.32838	1	1	0.0172349	0.128313	1.51599	1	1	0.174773	0.56854	1.38791	1	1
Cer d46:1	Cer	1.96919e-06	1.47311e-05	1.51128	0.00306406	0.00265841	0.129507	0.402221	1.04999	1	1	0.269848	0.463447	1.10154	1	1	0.635331	0.837067	1.07567	1	1	0.545495	0.7633	1.09882	1	1	0.824696	0.933553	1.01578	1	1
PC P-32:0	PC	0.0155831	0.0469909	1.17011	1	1	0.326439	0.634577	1.04985	1	1	0.118547	0.286505	1.11281	1	1	0.558186	0.786062	1.02754	1	1	0.282819	0.570618	1.07152	1	1	0.138705	0.522947	1.13246	1	1
PC O-37:0	PC	8.12985e-08	1.22816e-06	1.88886	0.000126501	0.000118208	0.621407	0.821766	1.04943	1	1	0.975217	0.987272	1.00327	1	1	0.306336	0.607984	0.952336	1	1	0.387294	0.647292	0.955663	1	1	0.622664	0.857205	1.04924	1	1
TG O-62:5	TG	6.41061e-06	4.22666e-05	2.67295	0.00997491	0.00846842	0.468648	0.738821	1.04933	1	1	0.250591	0.443595	1.13913	1	1	0.12349	0.416812	1.16886	1	1	0.085994	0.312452	1.22854	1	1	0.141809	0.525369	1.2574	1	1
SM t42:2	SM	0.466936	0.669484	1.08507	1	1	0.371523	0.665235	1.04896	1	1	0.954643	0.977123	1.01237	1	1	0.17383	0.480425	0.923987	1	1	0.25531	0.545689	0.929948	1	1	0.257264	0.64254	1.13346	1	1
PE O+P-40:8	PE	0.128239	0.268922	0.839231	1	1	0.547033	0.782819	1.04881	1	1	0.574143	0.73204	1.05791	1	1	0.965612	0.985241	1.0353	1	1	0.720706	0.8647	1.06991	1	1	0.960763	0.986358	0.993465	1	1
1-acyl LPC 26:5	LPC	0.540791	0.738132	1.36053	1	1	0.642768	0.827506	1.04875	1	1	1	1	0.851003	1	1	0.687081	0.862175	1.06851	1	1	0.62589	0.812247	1.04856	1	1	0.496676	0.791021	1.446	1	1
PC 37:6	PC	0.567317	0.757858	0.899641	1	1	0.849683	0.929752	1.04859	1	1	0.412633	0.612649	0.949897	1	1	0.545189	0.782578	1.11538	1	1	0.894867	0.956178	1.04171	1	1	0.371447	0.719805	0.903358	1	1
PC O+P-43:6	PC	0.000985994	0.00396436	1.38821	1	1	0.558803	0.785414	1.04853	1	1	0.718649	0.830155	1.03391	1	1	0.475644	0.737988	0.954613	1	1	0.893091	0.955886	0.989652	1	1	0.255616	0.64254	1.12484	1	1
DG P-37:1	DG	0.0864559	0.196387	0.836786	1	1	0.725419	0.870279	1.04849	1	1	0.0990591	0.257322	1.25901	1	1	0.0543069	0.283117	1.20283	1	1	0.034636	0.191112	1.27724	1	1	0.705707	0.887	1.02552	1	1
PC O-42:6	PC	0.168006	0.328827	0.921254	1	1	0.556554	0.785414	1.04825	1	1	0.157393	0.342043	1.14956	1	1	0.00815622	0.0995614	1.13265	1	1	0.0120184	0.0981167	1.20941	1	1	0.106223	0.456584	1.223	1	1
PC 37:2	PC	0.979498	0.996356	1.01679	1	1	0.38478	0.674232	1.04784	1	1	0.160787	0.344795	1.12047	1	1	0.990454	0.995095	1.01999	1	1	0.845564	0.938443	1.0462	1	1	0.46461	0.778939	0.958482	1	1
CE 20:3	CE	0.460728	0.663176	0.756506	1	1	0.925615	0.967914	1.04715	1	1	0.546578	0.714085	1.25457	1	1	0.365274	0.652202	0.920462	1	1	0.850479	0.939208	1.16087	1	1	0.791519	0.923183	1.38567	1	1
PE O+P-38:4	PE	0.161816	0.317912	1.17759	1	1	0.415875	0.693571	1.04706	1	1	0.640936	0.780244	0.99583	1	1	0.199978	0.506785	0.888885	1	1	0.616708	0.807597	0.887343	1	1	0.820753	0.931504	0.889042	1	1
LPE 18:1	LPE	0.914922	0.965166	1.00253	1	1	0.548376	0.782819	1.0468	1	1	0.673836	0.79733	1.05289	1	1	0.373636	0.656924	0.930421	1	1	0.789846	0.901026	0.951986	1	1	0.112731	0.461605	1.20855	1	1
PI 38:4	PI	0.640812	0.803467	1.0536	1	1	0.47942	0.744073	1.04656	1	1	0.711078	0.823243	1.02673	1	1	0.184525	0.494863	0.933315	1	1	0.692454	0.84973	0.977321	1	1	0.688121	0.887	1.03131	1	1
Cer d46:2	Cer	0.00208553	0.00761755	1.77509	1	1	0.759021	0.885999	1.04649	1	1	0.845677	0.916136	1.03036	1	1	0.548737	0.782616	0.979017	1	1	0.58059	0.7842	0.975952	1	1	0.490891	0.791021	1.11796	1	1
PC O+P-41:4	PC	0.00179368	0.00672523	1.44034	1	1	0.792179	0.904721	1.04641	1	1	0.70464	0.820172	1.05852	1	1	0.167985	0.473589	0.908392	1	1	0.448382	0.701894	0.94542	1	1	0.328615	0.690132	1.15068	1	1
CE 21:3	CE	0.571358	0.757858	0.353343	1	1	0.896956	0.947336	1.04639	1	1	0.572805	0.73204	1.28604	1	1	0.509801	0.759819	1.03435	1	1	0.198657	0.491432	1.26824	1	1	0.820753	0.931504	1.39347	1	1
TG O-54:2	TG	0.11834	0.252242	1.39828	1	1	0.799947	0.90644	1.04616	1	1	0.44597	0.638977	0.956096	1	1	0.063763	0.305278	0.844612	1	1	0.345917	0.615139	0.888497	1	1	0.762574	0.912358	1.01957	1	1
LPC 24:0	LPC	3.39684e-08	7.5507e-07	5.11796	5.28549e-05	5.0579e-05	0.00177525	0.0394613	1.04595	1	1	0.000151861	0.00381122	0.836299	0.236296	0.227032	9.6307e-05	0.00321875	0.934425	0.149854	0.14552	8.86728e-05	0.00242061	0.771257	0.137975	0.133009	0.00410512	0.0863186	0.774916	1	1
PC O+P-32:2	PC	0.592723	0.768583	1.08426	1	1	0.619001	0.821766	1.04511	1	1	0.147179	0.327862	1.18016	1	1	0.871278	0.938697	1.0144	1	1	0.338704	0.611063	1.09516	1	1	0.352931	0.709599	1.2863	1	1
SM d34:1	SM	0.19807	0.369098	1.07053	1	1	0.296122	0.611096	1.04497	1	1	0.440685	0.63846	1.03988	1	1	0.186566	0.494863	0.94638	1	1	0.500024	0.736541	0.972135	1	1	0.939797	0.975533	1.03302	1	1
TG 52:0	TG	0.764065	0.893899	1.1257	1	1	0.208324	0.510475	1.04491	1	1	0.0153947	0.0793182	0.786844	1	1	0.0117316	0.121696	0.58236	1	1	0.00272986	0.0329277	0.539306	1	1	0.241741	0.627963	0.974173	1	1
TG 58:1	TG	0.000298013	0.00134408	2.38499	0.463708	0.361192	0.975173	0.988514	1.04474	1	1	0.487746	0.669843	0.948915	1	1	0.522922	0.767356	0.851302	1	1	0.710998	0.857607	0.93398	1	1	1	1	1.08632	1	1
HexCer d40:0	HexCer	0.586212	0.768446	0.918086	1	1	0.490752	0.748637	1.04468	1	1	0.781642	0.876249	0.965744	1	1	0.137433	0.440012	0.874545	1	1	0.158375	0.440056	0.854635	1	1	0.570053	0.829713	0.91765	1	1
PC O-38:4	PC	0.255786	0.449636	0.909051	1	1	0.45547	0.728378	1.04443	1	1	0.112133	0.276952	1.13099	1	1	0.680125	0.860732	0.978547	1	1	0.280936	0.570618	1.08299	1	1	0.107913	0.458777	1.17112	1	1
TG 52:5	TG	0.695267	0.847834	1.00933	1	1	0.799947	0.90644	1.04441	1	1	0.919173	0.960139	1.01457	1	1	0.365274	0.652202	1.06569	1	1	0.621218	0.810919	1.05793	1	1	0.958255	0.986358	0.991245	1	1
PC 34:0	PC	0.702801	0.851681	1.04049	1	1	0.94683	0.97632	1.04349	1	1	0.546578	0.714085	1.02831	1	1	0.0683824	0.316565	0.885246	1	1	0.123423	0.38641	0.907821	1	1	0.81788	0.931504	1.0291	1	1
TG O-62:6	TG	4.21766e-05	0.000228665	2.21165	0.0656268	0.0536065	0.700345	0.866245	1.04248	1	1	0.486237	0.669843	1.09509	1	1	0.474964	0.737988	1.06657	1	1	0.264373	0.5544	1.12644	1	1	0.2342	0.627963	1.20231	1	1
TG 68:0	TG	1.23225e-05	7.48974e-05	2.8587	0.0191737	0.0160315	0.360836	0.661321	1.04206	1	1	0.572805	0.73204	1.04228	1	1	0.137955	0.440352	1.0265	1	1	0.438847	0.695934	1.04867	1	1	0.520895	0.800111	1.12105	1	1
DG 41:0	DG	0.0195414	0.0569408	1.27818	1	1	0.334666	0.636601	1.04201	1	1	0.882437	0.937891	0.990401	1	1	0.657851	0.849474	1.02488	1	1	0.984442	0.992736	1.00383	1	1	0.257264	0.64254	0.915403	1	1
LPC P-16:0	LPC	0.955374	0.989063	1.00901	1	1	0.779407	0.89701	1.04192	1	1	0.290096	0.487988	1.11813	1	1	0.596731	0.81306	0.969365	1	1	0.511485	0.741725	1.04689	1	1	0.0642596	0.380596	1.16194	1	1
1-acyl LPC 22:2	LPC	0.029837	0.0815929	1.25634	1	1	0.712121	0.870279	1.04183	1	1	0.673836	0.79733	1.06119	1	1	0.884699	0.942226	1.03163	1	1	0.635129	0.817767	1.0662	1	1	0.0212492	0.218965	1.22796	1	1
TG O-62:4	TG	1.87235e-06	1.41426e-05	3.29061	0.00291338	0.00252955	0.615396	0.818424	1.04159	1	1	0.322341	0.520833	1.13113	1	1	0.194531	0.497846	1.17408	1	1	0.0687542	0.280056	1.26405	1	1	0.0924283	0.428657	1.31712	1	1
SM d36:1	SM	0.002323	0.00836712	0.799254	1	1	0.469565	0.739517	1.04121	1	1	0.641345	0.780244	1.02994	1	1	0.288747	0.593515	0.951789	1	1	0.567694	0.777581	0.970243	1	1	0.803092	0.929079	1.01912	1	1
PE P-42:8	PE	0.180915	0.34668	0.841177	1	1	0.50769	0.759751	1.04109	1	1	0.649275	0.785593	1.069	1	1	0.0214792	0.179686	1.24146	1	1	0.0831309	0.308715	1.24101	1	1	0.500227	0.79505	1.13314	1	1
LPC 26:2	LPC	1.3782e-07	1.86477e-06	2.33369	0.000214448	0.000198737	0.832379	0.920889	1.04078	1	1	0.190823	0.377762	1.20375	1	1	0.050199	0.270008	1.19815	1	1	0.0204913	0.13919	1.3051	1	1	0.00677512	0.113356	1.57426	1	1
PC O-46:6	PC	9.54382e-05	0.000477498	1.53051	0.148502	0.119011	0.627958	0.821766	1.04078	1	1	0.131118	0.304053	1.16237	1	1	0.0367085	0.240497	1.10188	1	1	0.0413079	0.214424	1.19024	1	1	0.0693821	0.389603	1.25426	1	1
Hex2Cer.d42:2	Hex2Cer.d42:2	0.0136134	0.0416976	1.23809	1	1	0.366783	0.665168	1.04056	1	1	0.0135696	0.073826	1.20966	1	1	0.0672025	0.314015	1.08936	1	1	0.00107686	0.0172741	1.2467	1	1	0.00733685	0.116491	1.3447	1	1
TG 44:4	TG	0.11362	0.244527	0.724757	1	1	0.1751	0.466533	1.04055	1	1	0.0417307	0.14724	0.802619	1	1	0.0660394	0.310445	0.729175	1	1	0.13321	0.401696	0.801783	1	1	0.385097	0.724418	1.15103	1	1
PC 36:3	PC	0.442385	0.643921	1.06801	1	1	0.260669	0.569664	1.03987	1	1	0.546578	0.714085	1.00764	1	1	0.214081	0.520209	0.957605	1	1	0.170201	0.453482	0.931295	1	1	0.186269	0.577632	0.900133	1	1
LPC 18:3	LPC	0.795289	0.909896	1.16708	1	1	0.0576439	0.267743	1.03977	1	1	0.0574737	0.177791	0.865255	1	1	0.336939	0.633185	0.795697	1	1	0.710998	0.857607	0.829433	1	1	0.597029	0.846834	0.693407	1	1
PC O-35:1	PC	0.401249	0.609115	0.942277	1	1	0.603415	0.810715	1.03977	1	1	0.216681	0.410665	1.12257	1	1	0.841801	0.932272	1.01148	1	1	0.149148	0.427211	1.11295	1	1	0.0612119	0.380596	1.19729	1	1
SM t34:2	SM	0.133425	0.276812	1.14059	1	1	0.395789	0.682002	1.03908	1	1	0.647566	0.784745	1.04274	1	1	0.444709	0.721551	0.920544	1	1	0.381557	0.643231	0.936937	1	1	0.47307	0.778939	1.13938	1	1
PE 36:3	PE	0.0792431	0.183486	0.77892	1	1	0.634281	0.821766	1.03892	1	1	0.84666	0.916136	0.946835	1	1	0.32911	0.63024	0.931333	1	1	0.454743	0.705464	0.912827	1	1	0.705707	0.887	1.02101	1	1
PC O+P-35:2	PC	0.485206	0.684744	1.16177	1	1	0.959447	0.98053	1.03874	1	1	0.616129	0.766958	1.09618	1	1	0.808147	0.925564	0.999617	1	1	0.840151	0.933935	1.01628	1	1	0.692902	0.887	1.00068	1	1
PE 38:1	PE	0.971593	0.992522	1.05425	1	1	0.235206	0.542999	1.03819	1	1	0.393574	0.593411	0.91952	1	1	0.698007	0.866108	1.09159	1	1	0.62589	0.812247	1.10664	1	1	0.939797	0.975533	1.17618	1	1
TG 54:7	TG	0.971593	0.992522	0.876174	1	1	0.975173	0.988514	1.03797	1	1	0.810659	0.894558	0.960734	1	1	0.454106	0.728021	1.06454	1	1	0.784771	0.899534	1.03778	1	1	0.930631	0.975533	0.983293	1	1
TG O-52:1	TG	0.725574	0.869795	1.15166	1	1	0.685789	0.854354	1.03797	1	1	0.279847	0.473904	0.931959	1	1	0.038878	0.243928	0.835715	1	1	0.178446	0.461999	0.864918	1	1	0.939797	0.975533	0.960981	1	1
PE P-42:4	PE	0.000716941	0.00297483	1.61878	1	0.847424	0.381115	0.670076	1.03751	1	1	0.241331	0.435124	1.11844	1	1	0.783814	0.914253	1.01822	1	1	0.269135	0.560888	1.12271	1	1	0.660951	0.877508	0.94555	1	1
SM t40:1	SM	0.947303	0.983981	0.997177	1	1	0.621663	0.821766	1.03722	1	1	0.741486	0.842155	1.02412	1	1	0.13952	0.440352	0.920521	1	1	0.268229	0.56022	0.939273	1	1	0.792483	0.923183	1.0215	1	1
SM d43:0	SM	0.00312373	0.0108736	1.56176	1	1	0.54323	0.780486	1.03662	1	1	0.349465	0.552049	1.13559	1	1	0.526793	0.770386	1.06403	1	1	0.592198	0.793678	1.08336	1	1	0.428614	0.751039	0.877109	1	1
PC P-34:2	PC	0.842731	0.934632	0.982715	1	1	0.627958	0.821766	1.03661	1	1	0.215955	0.409787	1.1334	1	1	0.119716	0.412121	1.07877	1	1	0.204089	0.497526	1.11523	1	1	0.820753	0.931504	1.02412	1	1
PC 36:2	PC	0.41859	0.623876	1.07084	1	1	0.253207	0.562843	1.03626	1	1	0.459664	0.650215	1.01468	1	1	0.663531	0.854681	0.97921	1	1	0.494905	0.735503	0.953637	1	1	0.307921	0.674824	0.923674	1	1
DG 38:0	DG	0.331219	0.537972	0.672582	1	1	0.793084	0.904721	1.03579	1	1	0.223541	0.417061	0.849786	1	1	0.202743	0.511294	0.864215	1	1	0.150843	0.427211	0.84223	1	1	0.326183	0.686794	0.864016	1	1
LPG 20:3	LPG	0.173196	0.336867	0.822431	1	1	0.525458	0.770606	1.03575	1	1	0.0704995	0.20352	0.850744	1	1	0.179775	0.490754	0.960937	1	1	0.0752566	0.293482	0.893637	1	1	0.762574	0.912358	1.13776	1	1
LPE O+P-26:2	LPE	2.72903e-06	1.9936e-05	4.08202	0.00424637	0.00366782	0.722024	0.870279	1.03538	1	1	0.115022	0.280523	1.23284	1	1	0.378091	0.662146	1.07173	1	1	0.137711	0.4066	1.25924	1	1	0.034687	0.281109	1.45854	1	1
PE P-42:5	PE	0.0014752	0.00563981	1.40129	1	1	0.376301	0.666884	1.03529	1	1	0.223541	0.417061	1.07173	1	1	0.426253	0.709358	1.03262	1	1	0.162246	0.445246	1.11295	1	1	0.850239	0.939122	1.00451	1	1
Hex2Cer.d44:1	Hex2Cer.d44:1	2.98771e-07	3.27484e-06	5.29421	0.000464888	0.00042306	0.749174	0.882448	1.03523	1	1	0.0465145	0.156999	1.47647	1	1	0.00655347	0.0886714	1.32459	1	1	0.00122173	0.0187404	1.66713	1	1	0.290349	0.668318	1.44093	1	1
TG O-64:5	TG	6.95413e-07	6.44085e-06	4.80692	0.00108206	0.000965928	0.755004	0.885999	1.03507	1	1	0.217511	0.411737	1.18548	1	1	0.291637	0.596531	1.11186	1	1	0.0645693	0.272276	1.25144	1	1	0.079201	0.414939	1.30359	1	1
PC O-31:1	PC	0.0393671	0.103123	0.677452	1	1	0.560289	0.785414	1.03465	1	1	0.75874	0.858618	0.971773	1	1	0.553974	0.784701	1.04339	1	1	0.503159	0.736541	1.00288	1	1	0.879935	0.950159	1.0514	1	1
TG 58:9	TG	0.454567	0.656737	1.06454	1	1	0.779407	0.89701	1.03437	1	1	0.561817	0.721276	0.943566	1	1	0.946878	0.978314	1.00479	1	1	0.7137	0.859973	0.953808	1	1	0.743434	0.912289	1.06158	1	1
TG O-62:3	TG	7.76975e-07	6.95687e-06	3.80594	0.00120897	0.00107533	0.365387	0.665168	1.03418	1	1	0.14226	0.318499	1.14319	1	1	0.237116	0.549855	1.11534	1	1	0.0398158	0.210011	1.27243	1	1	0.0228486	0.228205	1.41458	1	1
DG 40:7	DG	0.0725275	0.170473	0.622994	1	1	0.897412	0.947336	1.03392	1	1	0.487746	0.669843	0.822246	1	1	0.674949	0.859427	1.01605	1	1	0.58059	0.7842	0.931835	1	1	0.307921	0.674824	0.920388	1	1
PC O+P-36:3	PC	0.326181	0.533814	1.14281	1	1	0.376301	0.666884	1.03348	1	1	0.423965	0.625892	1.07684	1	1	0.635331	0.837067	1.01388	1	1	0.486724	0.729617	1.00597	1	1	0.777895	0.923183	1.03365	1	1
DG 39:0	DG	0.0883396	0.199212	1.18179	1	1	0.490752	0.748637	1.03345	1	1	0.261596	0.453783	0.902198	1	1	0.860004	0.937748	0.981149	1	1	0.29531	0.583125	0.899919	1	1	0.225741	0.617205	0.866842	1	1
PC P-32:1	PC	0.19807	0.369098	1.15535	1	1	0.672762	0.845572	1.03344	1	1	0.368836	0.568789	1.11224	1	1	0.60218	0.815485	1.04159	1	1	0.191364	0.478718	1.12097	1	1	0.0541169	0.358323	1.32978	1	1
SM t38:0	SM	0.0827859	0.19037	0.79369	1	1	0.747722	0.881406	1.03106	1	1	0.516728	0.694325	1.06063	1	1	0.743132	0.894321	0.973875	1	1	0.858285	0.945109	1.02036	1	1	0.809156	0.931504	0.96578	1	1
SM t34:0	SM	0.346634	0.555472	1.09205	1	1	0.390861	0.678772	1.03053	1	1	0.228812	0.422786	1.10502	1	1	0.435425	0.71243	0.926172	1	1	0.571718	0.778296	1.00734	1	1	0.364774	0.709599	1.16781	1	1
PC O-32:0	PC	0.357161	0.567663	0.954862	1	1	0.806825	0.90644	1.0296	1	1	0.198646	0.388796	1.09954	1	1	0.487859	0.744225	1.00138	1	1	0.281471	0.570618	1.07268	1	1	0.0955364	0.43695	1.16113	1	1
LPE P-16:0	LPE	0.795289	0.909896	1.03918	1	1	0.71766	0.870279	1.02904	1	1	0.620651	0.769673	1.04766	1	1	0.301293	0.606588	0.935231	1	1	0.974879	0.992736	0.997438	1	1	0.775129	0.922801	0.97217	1	1
LPC O-19:0	LPC	0.987823	0.997865	1.03093	1	1	0.679264	0.848943	1.02894	1	1	0.741486	0.842155	1.11312	1	1	0.538839	0.77849	0.952276	1	1	0.528518	0.755164	1.06867	1	1	0.0664225	0.385647	1.30722	1	1
PC 35:1	PC	0.103491	0.227125	1.1483	1	1	0.643714	0.827506	1.02889	1	1	0.660656	0.790755	1.03711	1	1	0.983381	0.993302	1.00115	1	1	0.64376	0.820647	1.03243	1	1	0.904847	0.964998	0.989287	1	1
PE O+P-36:2	PE	0.406981	0.613032	1.08694	1	1	0.548376	0.782819	1.02861	1	1	0.468372	0.660133	1.07868	1	1	0.103841	0.378398	0.879647	1	1	0.705761	0.855935	0.96643	1	1	0.787087	0.923183	0.967168	1	1
DG 38:1	DG	0.306529	0.508484	0.725805	1	1	0.33023	0.636601	1.02839	1	1	0.546578	0.714085	0.966171	1	1	0.0660394	0.310445	1.02246	1	1	0.129883	0.396271	1.05016	1	1	0.850239	0.939122	0.983015	1	1
PE O+P-36:3	PE	0.733193	0.873577	0.97162	1	1	0.634281	0.821766	1.02798	1	1	0.550443	0.717328	1.06914	1	1	0.430825	0.710884	0.921977	1	1	0.911076	0.962092	0.989459	1	1	0.604912	0.854645	0.932383	1	1
SM d43:1	SM	0.000153953	0.000743948	1.65594	0.239551	0.190132	0.715522	0.870279	1.02685	1	1	0.243536	0.437577	1.10914	1	1	0.384342	0.668198	1.05141	1	1	0.234869	0.527353	1.08472	1	1	0.658284	0.876164	0.963089	1	1
PC O-33:1	PC	0.0455779	0.116261	0.86191	1	1	0.968083	0.984534	1.02655	1	1	0.269848	0.463447	1.1199	1	1	0.978113	0.991494	0.997523	1	1	0.289352	0.575744	1.08092	1	1	0.0759228	0.407365	1.14737	1	1
PC O-29:0	PC	0.882714	0.951179	0.986653	1	1	0.904452	0.952184	1.02643	1	1	0.279847	0.473904	1.10877	1	1	0.798912	0.9181	1.01507	1	1	0.30135	0.583754	1.07621	1	1	0.650439	0.870983	0.893003	1	1
S1P_d18_0	S1P_d18_0	0.0809988	0.186994	1.23122	1	1	0.524931	0.770559	1.02634	1	1	0.393574	0.593411	1.04168	1	1	0.478079	0.737988	0.994441	1	1	0.200351	0.492489	1.04343	1	1	0.112731	0.461605	1.25264	1	1
LPC P-22:1	LPC	0.680291	0.836785	0.989416	1	1	0.369056	0.665235	1.02596	1	1	0.0364733	0.136424	1.08194	1	1	0.503487	0.754745	1.01762	1	1	0.0314514	0.179921	1.07849	1	1	0.00322439	0.0748829	1.13478	1	1
SM d38:2	SM	0.0248666	0.0699682	0.864524	1	1	0.953911	0.97779	1.02565	1	1	0.994602	0.999097	1.00049	1	1	0.154742	0.457117	0.932626	1	1	0.24414	0.535314	0.93783	1	1	0.276554	0.658986	1.08952	1	1
TG O-59:4	TG	0.00439609	0.0150336	1.9385	1	1	0.917507	0.961824	1.02547	1	1	0.990924	0.996045	1.04259	1	1	0.123444	0.416812	1.23591	1	1	0.201846	0.494603	1.24131	1	1	0.733958	0.905956	1.11643	1	1
DG P-36:1	DG	0.511661	0.709577	0.976379	1	1	0.300252	0.613919	1.02536	1	1	0.707372	0.820172	0.946339	1	1	0.382115	0.666349	0.992009	1	1	1	1	0.981273	1	1	0.47307	0.778939	1.03285	1	1
PE P-40:6	PE	0.401249	0.609115	0.869666	1	1	0.578391	0.793589	1.02495	1	1	0.771455	0.869844	0.969936	1	1	0.352953	0.643086	0.965179	1	1	0.454743	0.705464	0.952722	1	1	0.511281	0.800111	0.910297	1	1
SM d37:2	SM	0.00144462	0.00555021	0.739933	1	1	0.740021	0.878987	1.02495	1	1	0.457112	0.650215	1.06474	1	1	0.878191	0.939497	0.99092	1	1	0.727053	0.868889	1.02385	1	1	0.504988	0.798539	1.06322	1	1
PC 35:3	PC	0.594541	0.769639	1.06457	1	1	0.724409	0.870279	1.02426	1	1	0.955144	0.977123	0.99528	1	1	0.287553	0.593123	0.941679	1	1	0.0848648	0.310648	0.895949	1	1	0.175289	0.56854	0.864416	1	1
PC 37:3	PC	0.985594	0.997865	0.997941	1	1	0.733297	0.874337	1.02371	1	1	0.778519	0.874009	1.02741	1	1	0.192051	0.497846	0.91769	1	1	0.35076	0.621537	0.92314	1	1	0.306411	0.674824	0.886325	1	1
SM d42:2	SM	0.0962075	0.21355	1.09697	1	1	0.672762	0.845572	1.02351	1	1	0.440616	0.63846	1.0446	1	1	0.780804	0.91232	0.982619	1	1	0.963707	0.985883	0.999959	1	1	0.24963	0.64254	1.07512	1	1
TG 70:0	TG	2.13354e-05	0.000123412	4.62249	0.0331979	0.02748	0.449209	0.722673	1.02324	1	1	0.465576	0.656787	1.16108	1	1	0.415406	0.69878	0.99289	1	1	0.208434	0.503366	1.18129	1	1	0.0773301	0.410667	1.61067	1	1
Cer d38:2	Cer	0.0108124	0.034057	0.738763	1	1	0.897412	0.947336	1.02316	1	1	0.368836	0.568789	0.977257	1	1	0.216986	0.520887	0.886364	1	1	0.249918	0.540852	0.928116	1	1	0.969877	0.986358	1.03167	1	1
PE P-37:1	PE	0.593231	0.768583	1.00666	1	1	0.69891	0.865158	1.02298	1	1	0.487746	0.669843	1.10667	1	1	0.336939	0.633185	0.84761	1	1	0.891422	0.955886	0.976461	1	1	0.850239	0.939122	0.913892	1	1
DG O-40:0	DG	0.00117668	0.00461189	4.09687	1	1	0.797851	0.90644	1.02284	1	1	0.497376	0.680666	1.12466	1	1	0.109888	0.392168	1.20618	1	1	0.0687325	0.280056	1.30986	1	1	0.442979	0.76877	1.19485	1	1
PC P-30:0	PC	0.0413524	0.10724	1.2212	1	1	0.953911	0.97779	1.02275	1	1	0.47359	0.66209	1.08148	1	1	0.878514	0.939497	1.00553	1	1	0.313674	0.590893	1.0611	1	1	0.174001	0.56854	1.12667	1	1
CE 20:2	CE	0.818927	0.924039	0.49163	1	1	0.321474	0.628427	1.02242	1	1	0.119132	0.286505	1.37238	1	1	0.382115	0.666349	1.0587	1	1	0.166188	0.447384	1.37478	1	1	0.850239	0.939122	1.68037	1	1
TG O-57:1	TG	8.56061e-06	5.45914e-05	2.58845	0.0133203	0.0112401	0.842322	0.924949	1.02231	1	1	0.812028	0.894841	1.02991	1	1	0.996873	0.996873	0.973563	1	1	0.646326	0.821636	1.04929	1	1	0.453365	0.772657	1.09541	1	1
Cer d44:1	Cer	3.53712e-07	3.64487e-06	2.20045	0.000550376	0.000497319	0.776823	0.89701	1.02216	1	1	0.413418	0.613231	1.08664	1	1	0.921946	0.963051	0.987328	1	1	0.611844	0.807597	1.0457	1	1	0.718668	0.901085	1.04517	1	1
CE 22:3	CE	0.406981	0.613032	1.22808	1	1	0.725419	0.870279	1.02206	1	1	0.279847	0.473904	1.25134	1	1	0.756846	0.897601	0.873455	1	1	0.672647	0.83464	1.10839	1	1	0.820753	0.931504	1.51472	1	1
PC O-44:6	PC	0.57229	0.757858	1.07554	1	1	0.813718	0.907631	1.02167	1	1	0.381082	0.581907	1.09513	1	1	0.0320439	0.220621	1.1168	1	1	0.0432193	0.218342	1.15401	1	1	0.212702	0.607273	1.15834	1	1
TG O-60:3	TG	8.94784e-06	5.65969e-05	2.6584	0.0139228	0.0117396	0.883357	0.945326	1.02118	1	1	0.516728	0.694325	1.08398	1	1	0.340898	0.633737	1.11535	1	1	0.110361	0.369294	1.22246	1	1	0.174024	0.56854	1.25828	1	1
TG 51:4	TG	0.842731	0.934632	0.999281	1	1	0.793084	0.904721	1.02112	1	1	0.947573	0.977123	0.991799	1	1	0.205536	0.512522	1.13888	1	1	0.296911	0.583754	1.11467	1	1	0.450096	0.76877	0.993802	1	1
PC O-36:3	PC	0.947271	0.983981	1.04572	1	1	0.431327	0.707212	1.02079	1	1	0.130298	0.302603	1.12542	1	1	0.629753	0.834664	1.03599	1	1	0.454743	0.705464	1.08105	1	1	0.406098	0.738017	1.17797	1	1
1-acyl LPC 19:1	LPC	0.0784017	0.182624	1.13819	1	1	0.784611	0.899548	1.02061	1	1	0.410412	0.609933	1.07577	1	1	0.282567	0.591558	0.938338	1	1	0.799438	0.909133	1.01988	1	1	0.0241573	0.2319	1.23323	1	1
CE 18:2	CE	0.593231	0.768583	0.625742	1	1	0.44181	0.716848	1.02052	1	1	0.175841	0.361438	1.23236	1	1	0.878514	0.939497	1.04232	1	1	0.244607	0.535314	1.23493	1	1	0.791519	0.923183	1.38783	1	1
SM d38:1	SM	0.191458	0.36154	0.90672	1	1	0.739342	0.878851	1.02045	1	1	0.989909	0.996045	1.00084	1	1	0.332496	0.632473	0.95545	1	1	0.432021	0.695166	0.961565	1	1	0.793439	0.923404	0.981995	1	1
TG 51:3	TG	0.177621	0.342052	1.16558	1	1	0.806825	0.90644	1.02041	1	1	0.657018	0.787953	1.04831	1	1	0.239777	0.550413	1.09446	1	1	0.285304	0.573558	1.10236	1	1	0.914005	0.968136	1.01464	1	1
LPE 17:0	LPE	0.406981	0.613032	0.871356	1	1	0.85681	0.933574	1.02011	1	1	0.58028	0.735274	1.07146	1	1	0.860004	0.937748	0.996556	1	1	0.366241	0.631086	1.08961	1	1	0.3112	0.680622	1.14528	1	1
SM4.d40:1	SM4.d40:1	0.544926	0.739237	0.890056	1	1	0.718759	0.870279	1.02002	1	1	0.190816	0.377762	1.11703	1	1	0.709644	0.870825	0.965489	1	1	0.25531	0.545689	1.09457	1	1	0.705707	0.887	1.0477	1	1
1-acyl LPC 18:1	LPC	0.0283288	0.0777629	1.13437	1	1	0.720483	0.870279	1.02	1	1	0.285947	0.483098	1.06904	1	1	0.458845	0.729278	0.969652	1	1	0.487876	0.730641	1.03905	1	1	0.0378061	0.294131	1.16559	1	1
TG O-62:0	TG	1.60778e-06	1.22633e-05	4.48416	0.0025017	0.00217532	0.809358	0.90732	1.01972	1	1	0.959874	0.980672	1.03646	1	1	0.548217	0.782616	1.05787	1	1	0.64821	0.822377	1.08908	1	1	0.820753	0.931504	1.23436	1	1
PC 40:4	PC	0.0665277	0.160243	1.11941	1	1	0.736073	0.876975	1.01958	1	1	0.0979466	0.257322	1.15707	1	1	0.95873	0.98338	1.01165	1	1	0.364946	0.631086	1.09077	1	1	0.908489	0.964998	1.0127	1	1
PE O+P-40:9	PE	0.0510334	0.128909	0.740584	1	1	0.826895	0.917793	1.01954	1	1	0.85533	0.921832	0.978683	1	1	0.280672	0.589373	1.08987	1	1	0.758994	0.887779	1.0344	1	1	0.259352	0.645683	0.837415	1	1
PC O-34:0	PC	0.600498	0.776059	1.03662	1	1	0.765336	0.889241	1.0195	1	1	0.763445	0.86232	1.02293	1	1	0.306238	0.607984	0.946173	1	1	0.92992	0.972011	0.994364	1	1	0.243001	0.629911	1.10888	1	1
LPC O-16:1	LPC	0.518229	0.714861	1.03734	1	1	0.786238	0.899548	1.01943	1	1	0.882437	0.937891	1.00829	1	1	0.0427358	0.249052	0.779596	1	1	0.332775	0.605611	0.825074	1	1	0.192601	0.588777	1.25382	1	1
PC 39:3	PC	0.83139	0.931349	0.99017	1	1	0.462648	0.734713	1.01918	1	1	0.817358	0.89817	1.01982	1	1	0.480901	0.739015	0.978628	1	1	0.298928	0.583754	0.963846	1	1	0.335915	0.698775	0.906317	1	1
TG 55:2	TG	0.133425	0.276812	1.30193	1	1	0.596763	0.809558	1.01915	1	1	0.741486	0.842155	0.896093	1	1	0.774794	0.909185	0.975685	1	1	0.799874	0.909133	1.00706	1	1	0.879935	0.950159	1.09345	1	1
PC O+P-40:5	PC	0.302574	0.505155	0.920452	1	1	0.71318	0.870279	1.0189	1	1	0.131426	0.304313	1.10949	1	1	0.52103	0.767288	0.972465	1	1	0.257582	0.548287	1.07134	1	1	0.0877229	0.419595	1.14631	1	1
LPC O-19:2	LPC	0.939174	0.980117	1.04177	1	1	0.245895	0.555315	1.01887	1	1	0.436641	0.634374	1.04726	1	1	0.250821	0.559137	0.89672	1	1	0.511485	0.741725	0.972562	1	1	0.559433	0.829713	1.03981	1	1
TG O-48:0	TG	0.16526	0.323859	0.745064	1	1	0.44958	0.722673	1.01887	1	1	0.325112	0.523679	0.95876	1	1	0.330106	0.63024	0.941913	1	1	0.533006	0.760181	0.95717	1	1	0.733958	0.905956	0.965308	1	1
PI 40:4	PI	0.0922061	0.205922	1.11395	1	1	0.869339	0.937416	1.01837	1	1	0.864514	0.925161	0.99795	1	1	0.250821	0.559137	0.946014	1	1	0.891422	0.955886	1.01897	1	1	0.357776	0.709599	1.0926	1	1
HexCer d42:3	HexCer	8.06017e-05	0.000412554	0.639751	0.125416	0.100994	0.615396	0.818424	1.0175	1	1	0.279847	0.473904	0.893892	1	1	0.0209728	0.177357	0.789892	1	1	0.0568348	0.249816	0.780575	1	1	1	1	0.933601	1	1
PC O-40:5	PC	0.440328	0.643921	0.940456	1	1	0.756398	0.885999	1.01741	1	1	0.0840118	0.233433	1.13769	1	1	0.394666	0.675497	1.04021	1	1	0.00947898	0.0830228	1.1734	1	1	0.0161686	0.188574	1.24912	1	1
PE O+P-36:4	PE	0.834779	0.93179	0.991016	1	1	0.692338	0.859759	1.01739	1	1	0.640936	0.780244	1.07613	1	1	0.263993	0.571733	0.9146	1	1	0.963707	0.985883	0.978862	1	1	0.345135	0.703839	0.947507	1	1
TG O-62:8	TG	0.627079	0.792002	1.12024	1	1	0.862345	0.935058	1.01731	1	1	0.954643	0.977123	1.00952	1	1	0.206075	0.513044	1.13388	1	1	0.32547	0.600903	1.12928	1	1	0.464987	0.778939	1.14013	1	1
CE 24:3	CE	0.0525946	0.131571	0.510791	1	1	0.890381	0.946333	1.0172	1	1	0.47359	0.66209	1.30328	1	1	0.60218	0.815485	0.82247	1	1	0.589526	0.790779	1.15076	1	1	0.650439	0.870983	1.91287	1	1
TG 57:1	TG	0.000376581	0.00162316	1.89625	0.58596	0.450767	0.939753	0.974188	1.01696	1	1	0.501791	0.68177	0.911236	1	1	0.996873	0.996873	0.982666	1	1	0.759976	0.887779	0.995267	1	1	0.869951	0.950159	0.971175	1	1
DG 38:4	DG	0.0662852	0.159907	0.66215	1	1	0.932681	0.970541	1.01645	1	1	0.381082	0.581907	0.955861	1	1	0.417195	0.700276	0.919648	1	1	0.313674	0.590893	0.971616	1	1	0.385097	0.724418	0.951316	1	1
TG 57:2	TG	0.11834	0.252242	1.39003	1	1	0.738801	0.878851	1.01622	1	1	0.657303	0.787953	0.954309	1	1	0.853851	0.936948	1.09175	1	1	0.912009	0.962092	1.1355	1	1	0.909802	0.964998	1.04874	1	1
1-acyl LPE 17:0	LPE	0.479489	0.681356	0.921356	1	1	0.542466	0.780486	1.01616	1	1	0.608726	0.760785	1.01069	1	1	0.686442	0.862069	0.959806	1	1	0.980671	0.992736	1.002	1	1	0.112731	0.461605	1.1774	1	1
PC O+P-30:0	PC	0.629123	0.792002	0.968997	1	1	0.864813	0.936429	1.01575	1	1	0.309065	0.511021	1.14469	1	1	0.789193	0.915723	0.953369	1	1	0.345649	0.615139	1.03638	1	1	0.558859	0.829713	1.09191	1	1
LPE O+P-16:1	LPE	0.381189	0.589593	0.902161	1	1	0.840851	0.924949	1.01572	1	1	0.629459	0.77426	1.04689	1	1	0.338984	0.633737	0.939784	1	1	0.923476	0.969253	1.00799	1	1	0.595648	0.846834	0.945602	1	1
PI 38:5	PI	0.430392	0.636218	1.06927	1	1	0.692338	0.859759	1.01482	1	1	0.516728	0.694325	0.987458	1	1	0.313809	0.616328	0.94224	1	1	0.663186	0.826857	0.970095	1	1	0.939797	0.975533	1.0659	1	1
TG 54:0	TG	0.336308	0.5434	1.2399	1	1	0.485174	0.747456	1.01388	1	1	0.0440679	0.1534	0.793793	1	1	0.0660394	0.310445	0.697485	1	1	0.0257745	0.156661	0.656877	1	1	0.345135	0.703839	0.944736	1	1
PC O-40:6	PC	0.00930791	0.0296178	0.772709	1	1	0.808976	0.90732	1.01348	1	1	0.202387	0.394135	1.10046	1	1	0.098604	0.369175	1.07625	1	1	0.017363	0.128652	1.15106	1	1	0.133	0.508473	1.14681	1	1
TG 66:0	TG	3.30764e-05	0.000181862	2.21102	0.0514669	0.0421393	0.609508	0.816175	1.01347	1	1	0.720448	0.831615	1.04694	1	1	0.309373	0.612448	0.972579	1	1	0.42739	0.694174	1.07839	1	1	0.827181	0.934155	1.21126	1	1
HexCer d43:2	HexCer	0.0709235	0.167461	0.844193	1	1	0.672762	0.845572	1.01322	1	1	0.693824	0.809895	0.952537	1	1	0.543524	0.782353	0.939614	1	1	0.536888	0.760836	0.908625	1	1	0.791519	0.923183	0.879396	1	1
PE O+P-40:7	PE	0.36679	0.576466	0.904862	1	1	0.853576	0.932686	1.01254	1	1	0.818049	0.898295	0.980248	1	1	0.846096	0.934158	0.988324	1	1	0.908735	0.961899	0.990718	1	1	0.520161	0.800111	0.927905	1	1
PE O+P-36:1	PE	0.0997777	0.220219	1.13099	1	1	0.894355	0.947336	1.01214	1	1	0.564366	0.723405	1.06399	1	1	0.422134	0.70401	0.942301	1	1	0.960696	0.985883	0.995545	1	1	0.907351	0.964998	0.986	1	1
PS 40:6	PS	0.196393	0.368178	1.2193	1	1	0.8874	0.946333	1.01183	1	1	0.44407	0.638977	0.903726	1	1	0.921978	0.963051	1.02067	1	1	0.561479	0.77307	0.961686	1	1	0.701318	0.887	0.930163	1	1
TG O-62:2	TG	3.80049e-06	2.63998e-05	3.27751	0.00591357	0.00506606	0.662247	0.838451	1.01181	1	1	0.345089	0.54569	1.09763	1	1	0.563817	0.790635	1.03143	1	1	0.120011	0.382758	1.17245	1	1	0.0499179	0.33918	1.35031	1	1
TG O-64:9	TG	0.876734	0.951179	1.01065	1	1	0.94837	0.977261	1.01173	1	1	0.638399	0.780244	0.937389	1	1	0.135652	0.436105	1.25146	1	1	0.522609	0.750166	1.1415	1	1	0.329123	0.690132	1.23633	1	1
TG 65:1	TG	3.40667e-06	2.43155e-05	3.62271	0.00530078	0.00456494	0.84839	0.92899	1.01164	1	1	0.972777	0.985443	0.936315	1	1	0.468408	0.733242	1.22674	1	1	0.68216	0.841746	1.14722	1	1	0.212702	0.607273	0.901648	1	1
DG 44:2	DG	0.000348461	0.00152734	2.53602	0.542205	0.419198	0.180827	0.472885	1.01155	1	1	0.311342	0.511021	1.19989	1	1	0.277634	0.584573	1.43563	1	1	0.204958	0.497526	1.64247	1	1	0.156743	0.555563	1.33087	1	1
CE 19:3	CE	0.931083	0.973778	1.01433	1	1	0.765799	0.889241	1.01132	1	1	0.381082	0.581907	1.34032	1	1	0.0604703	0.297759	1.17807	1	1	0.0369255	0.198124	1.4227	1	1	0.879935	0.950159	1.37024	1	1
S1P_d18_1	S1P_d18_1	0.0525946	0.131571	0.917182	1	1	0.634281	0.821766	1.01129	1	1	0.215006	0.408984	1.0771	1	1	0.66923	0.85607	0.944395	1	1	0.25531	0.545689	1.03549	1	1	0.0590075	0.376294	1.26537	1	1
SM d37:1	SM	0.00640617	0.0209853	0.741027	1	1	0.885928	0.946333	1.01102	1	1	0.841125	0.916136	0.983566	1	1	0.402464	0.68597	0.951647	1	1	0.530239	0.756928	0.959645	1	1	0.970606	0.986385	0.997218	1	1
SM d35:1	SM	0.0140051	0.0428132	0.844724	1	1	0.672762	0.845572	1.01076	1	1	0.502126	0.68177	1.00699	1	1	0.417195	0.700276	0.974446	1	1	0.616708	0.807597	0.991692	1	1	0.782295	0.923183	0.980537	1	1
2-acyl LPC 18:2	LPC	0.869206	0.948002	1.01003	1	1	0.883258	0.945326	1.0107	1	1	0.818981	0.898684	1.0193	1	1	0.90362	0.952597	0.993282	1	1	0.897765	0.956178	0.991595	1	1	0.564342	0.829713	0.94886	1	1
PC O+P-32:1	PC	0.0982597	0.217485	1.14976	1	1	0.321474	0.628427	1.01059	1	1	0.223541	0.417061	0.994039	1	1	0.698007	0.866108	0.962767	1	1	0.52835	0.755164	0.955885	1	1	0.273464	0.656652	1.03845	1	1
PC 42:6	PC	0.311295	0.514317	1.09043	1	1	0.69522	0.86265	1.01056	1	1	0.561297	0.721276	1.05574	1	1	0.461485	0.731979	1.03631	1	1	0.324459	0.600903	1.09553	1	1	0.564989	0.829713	0.937879	1	1
SM d41:1	SM	0.0165712	0.0493962	1.20175	1	1	0.832902	0.920889	1.00993	1	1	0.474267	0.662441	1.0408	1	1	0.973021	0.98891	1.00133	1	1	0.832181	0.929559	1.00962	1	1	0.213682	0.608944	0.933464	1	1
SM t41:2	SM	0.97211	0.992522	1.00168	1	1	0.876698	0.942087	1.00984	1	1	0.939499	0.970691	1.00599	1	1	0.264188	0.571733	0.939172	1	1	0.707125	0.856921	0.97324	1	1	0.55749	0.829713	0.948649	1	1
PC 44:8	PC	0.823298	0.926923	1.0341	1	1	0.631926	0.821766	1.00925	1	1	0.934252	0.96827	1.06264	1	1	0.516893	0.763746	0.997324	1	1	0.520629	0.748705	1.00047	1	1	0.165543	0.567368	0.826513	1	1
PE P-36:2	PE	0.658063	0.817848	0.944765	1	1	0.705504	0.869172	1.00919	1	1	0.786614	0.879922	1.03488	1	1	0.277634	0.584573	0.881615	1	1	0.659424	0.826857	0.951885	1	1	0.47307	0.778939	0.91796	1	1
LPC O-17:0	LPC	0.0775186	0.180838	0.883855	1	1	0.94683	0.97632	1.00898	1	1	0.489553	0.671733	1.07575	1	1	0.0867607	0.346153	0.875978	1	1	0.750096	0.882199	0.975116	1	1	0.0152752	0.185971	1.31555	1	1
PI 34:2	PI	0.473189	0.676109	0.837077	1	1	0.820625	0.912719	1.00895	1	1	0.47359	0.66209	0.96703	1	1	0.0695792	0.316565	0.930633	1	1	0.100059	0.345214	0.916341	1	1	0.303078	0.674824	0.87729	1	1
PC 38:4	PC	0.37881	0.58708	1.05089	1	1	0.457806	0.729116	1.00839	1	1	0.608726	0.760785	1.06957	1	1	0.512774	0.761332	0.973553	1	1	0.83015	0.929559	1.00941	1	1	0.95984	0.986358	1.00436	1	1
CE 16:0	CE	0.680291	0.836785	0.905785	1	1	0.925615	0.967914	1.00836	1	1	0.811196	0.894558	1.15073	1	1	0.553974	0.784701	0.919721	1	1	0.789846	0.901026	1.10847	1	1	0.939797	0.975533	1.44298	1	1
Hex2Cer.d34:2	Hex2Cer.d34:2	0.389931	0.596591	1.11487	1	1	0.321474	0.628427	1.00819	1	1	0.690528	0.808678	1.04889	1	1	0.823224	0.926201	1.01818	1	1	0.901707	0.956178	1.03883	1	1	0.224392	0.617205	1.14969	1	1
TG O-58:1	TG	7.42609e-07	6.75731e-06	3.25768	0.0011555	0.00103	0.946019	0.97632	1.00759	1	1	0.673836	0.79733	0.983411	1	1	0.591305	0.807789	0.938863	1	1	0.932656	0.972011	1.00229	1	1	0.406098	0.738017	1.12971	1	1
DG O-36:2	DG	0.00610631	0.0201346	0.820831	1	1	0.982265	0.992479	1.00748	1	1	0.918456	0.960139	0.965674	1	1	0.591305	0.807789	0.968723	1	1	0.536888	0.760836	1.01717	1	1	0.290349	0.668318	1.37711	1	1
PC O-30:1	PC	0.0902562	0.202946	0.687978	1	1	0.883357	0.945326	1.00737	1	1	0.741486	0.842155	0.918615	1	1	0.390711	0.674746	0.921146	1	1	0.345917	0.615139	0.885779	1	1	0.597029	0.846834	0.888816	1	1
PC O+P-34:3	PC	0.680291	0.836785	1.05906	1	1	0.745521	0.880145	1.00726	1	1	0.730475	0.838214	1.04049	1	1	0.288175	0.593123	1.06376	1	1	0.380195	0.642328	1.04391	1	1	0.677856	0.88333	0.943073	1	1
TG O-50:2	TG	0.733221	0.873577	0.791552	1	1	0.869339	0.937416	1.00698	1	1	0.673836	0.79733	0.946578	1	1	0.13537	0.436099	0.86442	1	1	0.387294	0.647292	0.904564	1	1	0.850239	0.939122	1.05265	1	1
TG 62:0	TG	7.40284e-05	0.000383626	2.42092	0.115188	0.0932018	0.834482	0.920889	1.00648	1	1	0.624741	0.769673	0.932707	1	1	0.792864	0.915884	0.94326	1	1	0.932656	0.972011	0.973665	1	1	0.733958	0.905956	1.10227	1	1
Cer d48:2	Cer	0.0536151	0.133694	1.55261	1	1	0.996453	0.997735	1.0064	1	1	0.972777	0.985443	1.06644	1	1	0.613144	0.824591	0.994731	1	1	0.759976	0.887779	1.02936	1	1	0.425824	0.750402	1.13572	1	1
PC O-34:2	PC	0.628892	0.792002	1.04148	1	1	0.490752	0.748637	1.00591	1	1	0.311342	0.511021	1.09566	1	1	0.95312	0.980208	1.02482	1	1	0.963707	0.985883	1.04347	1	1	0.850239	0.939122	1.12696	1	1
PC P-37:2	PC	0.18764	0.356493	1.14433	1	1	0.9115	0.956368	1.00566	1	1	0.250591	0.443595	1.08957	1	1	0.890892	0.94494	0.980712	1	1	0.283475	0.570618	1.09324	1	1	0.290349	0.668318	1.17423	1	1
TG 56:0	TG	0.0014752	0.00563981	1.98224	1	1	0.718759	0.870279	1.00543	1	1	0.223541	0.417061	0.873995	1	1	0.231935	0.541878	0.819834	1	1	0.120048	0.382758	0.826163	1	1	0.47307	0.778939	0.976812	1	1
PC P-35:1	PC	0.306529	0.508484	1.13841	1	1	0.779407	0.89701	1.00523	1	1	0.624741	0.769673	1.04377	1	1	0.990619	0.995095	0.982322	1	1	0.40173	0.664285	1.03165	1	1	0.364774	0.709599	1.08606	1	1
1-acyl LPC 19:0	LPC	0.0902562	0.202946	0.89408	1	1	0.960995	0.98053	1.00461	1	1	0.232315	0.422786	1.14232	1	1	0.940639	0.975106	1.01185	1	1	0.214402	0.504824	1.14405	1	1	0.0823719	0.418859	1.21797	1	1
PE 40:8	PE	0.593231	0.768583	0.947647	1	1	0.897412	0.947336	1.00458	1	1	0.119132	0.286505	0.83479	1	1	0.181391	0.492573	0.877057	1	1	0.174287	0.45732	0.828027	1	1	0.642407	0.870983	0.929465	1	1
PC O+P-30:1	PC	0.278263	0.477867	1.10547	1	1	0.955459	0.978088	1.00456	1	1	0.427199	0.628281	1.09256	1	1	0.661752	0.853095	0.960965	1	1	0.774098	0.894871	1.01561	1	1	0.780645	0.923183	1.04024	1	1
PE P-38:3	PE	0.401249	0.609115	1.1672	1	1	0.7321	0.873579	1.00447	1	1	0.918456	0.960139	0.94212	1	1	0.0784469	0.33442	0.844987	1	1	0.40173	0.664285	0.843403	1	1	0.677856	0.88333	0.857935	1	1
PC 33:2	PC	0.539189	0.736592	0.938998	1	1	0.745521	0.880145	1.00362	1	1	0.936533	0.96827	1.05727	1	1	0.983687	0.993302	1.00156	1	1	0.653199	0.822377	1.03986	1	1	0.718478	0.901085	0.956452	1	1
TG 59:1	TG	6.72539e-06	4.37854e-05	3.09748	0.0104647	0.00886406	0.883357	0.945326	1.00344	1	1	0.610646	0.76196	0.926979	1	1	0.792864	0.915884	0.93188	1	1	0.999481	1	0.999926	1	1	0.811659	0.931504	1.04382	1	1
PC 32:0	PC	0.149956	0.300685	1.08399	1	1	0.95539	0.978088	1.0033	1	1	0.84976	0.918851	1.01312	1	1	0.171222	0.47785	0.940075	1	1	0.470926	0.719804	0.960744	1	1	0.463146	0.778939	1.06804	1	1
SM d40:1	SM	0.979486	0.996356	0.998183	1	1	0.943935	0.97632	1.00323	1	1	0.838627	0.914439	1.01172	1	1	0.738276	0.891416	0.986775	1	1	0.744304	0.878708	0.984404	1	1	0.186269	0.577632	0.940885	1	1
SM d41:0	SM	0.19807	0.369098	1.18462	1	1	0.813718	0.907631	1.00304	1	1	0.678957	0.802169	1.05955	1	1	0.553974	0.784701	0.970653	1	1	0.789846	0.901026	1.00598	1	1	0.273464	0.656652	0.884507	1	1
PE P-36:3	PE	0.636133	0.798244	0.981532	1	1	0.759021	0.885999	1.00257	1	1	0.624741	0.769673	1.04681	1	1	0.194531	0.497846	0.874328	1	1	0.740256	0.874629	0.928879	1	1	0.307921	0.674824	0.915968	1	1
CE 15:0	CE	0.354095	0.5651	1.10161	1	1	0.610847	0.817264	1.00237	1	1	0.972777	0.985443	1.05833	1	1	0.965075	0.985241	0.982824	1	1	0.556158	0.769229	1.07122	1	1	0.627574	0.861876	1.06909	1	1
PC O-30:2	PC	0.0242186	0.0685167	0.653052	1	1	0.627958	0.821766	1.00232	1	1	0.577258	0.73204	0.929158	1	1	0.150324	0.455068	0.854972	1	1	0.503159	0.736541	0.866349	1	1	0.733958	0.905956	0.930834	1	1
HexCer d45:1	HexCer	0.971593	0.992522	0.979676	1	1	0.647005	0.827506	1.00216	1	1	0.896751	0.946659	1.01092	1	1	0.403823	0.68597	1.02976	1	1	0.359385	0.629733	1.03794	1	1	0.927733	0.975533	0.990208	1	1
PC O+P-41:5	PC	0.571826	0.757858	1.06656	1	1	0.982274	0.992479	1.00194	1	1	0.580821	0.73536	1.06243	1	1	0.345958	0.640084	0.919266	1	1	0.892518	0.955886	1.01172	1	1	0.755208	0.912358	1.09283	1	1
LPC P-15:1	LPC	0.129616	0.271444	0.848734	1	1	0.989151	0.994907	1.00125	1	1	0.299723	0.500775	1.11816	1	1	0.761716	0.899878	1.02351	1	1	0.0876109	0.314833	1.15135	1	1	0.40539	0.738017	1.0967	1	1
Hex2Cer.d40:2	Hex2Cer.d40:2	0.544926	0.739237	1.12582	1	1	0.820625	0.912719	1.00121	1	1	0.900421	0.946659	0.988941	1	1	0.13952	0.440352	1.0909	1	1	0.474006	0.723092	1.08386	1	1	0.175183	0.56854	1.27702	1	1
PC O-37:1	PC	0.551706	0.747132	0.909774	1	1	0.566292	0.78604	1.00117	1	1	0.592896	0.747607	0.986348	1	1	0.291748	0.596531	0.888708	1	1	0.589526	0.790779	0.933089	1	1	0.255421	0.64254	1.21699	1	1
TG O-54:1	TG	0.00591978	0.01964	1.64864	1	1	0.524931	0.770559	1.00039	1	1	0.155048	0.33742	0.87635	1	1	0.0419394	0.249052	0.830751	1	1	0.126621	0.391694	0.832865	1	1	0.850239	0.939122	0.925174	1	1
TG O-60:0	TG	9.86415e-07	8.29655e-06	3.29974	0.00153486	0.00135336	0.847643	0.92899	1.00007	1	1	0.621705	0.769673	0.986315	1	1	0.853294	0.936948	1.04858	1	1	0.972675	0.992447	1.05701	1	1	0.820753	0.931504	1.1752	1	1
DG P-36:2	DG	0.0577571	0.141975	0.770945	1	1	0.745521	0.880145	0.999062	1	1	0.776115	0.871939	0.809972	1	1	0.0139944	0.13525	0.761735	1	1	0.182678	0.466765	0.735103	1	1	0.427768	0.750402	0.838743	1	1
PC O-30:0	PC	0.947271	0.983981	1.05347	1	1	0.542466	0.780486	0.999002	1	1	0.972777	0.985443	1.04504	1	1	0.971861	0.98891	1.0084	1	1	0.478616	0.725148	1.08321	1	1	0.364774	0.709599	1.20058	1	1
LPC O-16:0	LPC	0.208918	0.385162	0.931862	1	1	0.869339	0.937416	0.998786	1	1	0.543184	0.714085	1.06724	1	1	0.038143	0.243928	0.856047	1	1	0.6152	0.807597	0.951297	1	1	0.0200784	0.213986	1.32444	1	1
PC O+P-39:7	PC	0.277759	0.477562	0.803075	1	1	0.671367	0.845572	0.998757	1	1	0.896854	0.946659	0.995307	1	1	0.347317	0.640954	0.961924	1	1	0.613067	0.807597	0.936908	1	1	0.107897	0.458777	0.74048	1	1
PC P-31:0	PC	0.171167	0.333336	1.19414	1	1	0.989792	0.994907	0.998725	1	1	0.690703	0.808678	1.05026	1	1	0.340898	0.633737	1.08507	1	1	0.307471	0.585588	1.09954	1	1	0.469158	0.778939	1.09831	1	1
S1P_d16_1	S1P_d16_1	0.00174648	0.00656405	0.755181	1	1	0.983954	0.993531	0.998563	1	1	0.659476	0.78995	1.03841	1	1	0.512774	0.761332	0.927627	1	1	0.929409	0.972011	1.00696	1	1	0.885442	0.955442	0.985362	1	1
PC P-38:4	PC	0.88439	0.952326	1.01302	1	1	0.972369	0.988247	0.998226	1	1	0.551925	0.718109	1.05499	1	1	0.759458	0.899327	0.984281	1	1	0.643753	0.820647	1.04076	1	1	0.9424	0.977583	1.00816	1	1
SM t38:2	SM	0.234349	0.420087	0.904378	1	1	0.760161	0.886665	0.997325	1	1	0.943803	0.974491	1.05883	1	1	0.186056	0.494863	0.859016	1	1	0.671584	0.83464	0.95122	1	1	0.364774	0.709599	1.08257	1	1
1-acyl LPC 21:1	LPC	0.051366	0.129329	1.30768	1	1	0.647005	0.827506	0.996591	1	1	0.776115	0.871939	1.02749	1	1	0.686442	0.862069	0.961155	1	1	0.901707	0.956178	1.03406	1	1	0.10252	0.453186	1.21191	1	1
LPC P-17:0	LPC	0.695267	0.847834	0.993945	1	1	0.725419	0.870279	0.996257	1	1	0.432511	0.630138	1.06195	1	1	0.934404	0.970582	0.99742	1	1	0.260781	0.549087	1.05964	1	1	0.22689	0.617205	1.0039	1	1
Cer d45:1	Cer	6.51116e-05	0.000342276	1.41711	0.101314	0.0821058	0.982265	0.992479	0.996162	1	1	0.393574	0.593411	1.05859	1	1	0.340898	0.633737	1.05867	1	1	0.239376	0.531339	1.085	1	1	0.996295	1	1.00043	1	1
TG 58:10	TG	0.858681	0.940921	0.902976	1	1	0.834482	0.920889	0.995405	1	1	0.430675	0.630138	0.873973	1	1	0.946878	0.978314	0.989381	1	1	0.478616	0.725148	0.904534	1	1	0.762574	0.912358	0.986293	1	1
CE 22:4	CE	0.331219	0.537972	0.408336	1	1	0.659833	0.836075	0.995351	1	1	0.090088	0.242941	1.38753	1	1	0.145929	0.448745	1.14094	1	1	0.0488863	0.232621	1.46378	1	1	0.650439	0.870983	1.58286	1	1
CE 21:2	CE	0.485834	0.684744	0.593804	1	1	0.820625	0.912719	0.995132	1	1	0.406311	0.604994	1.27515	1	1	0.241248	0.550413	1.04171	1	1	0.13321	0.401696	1.3054	1	1	0.650439	0.870983	1.46856	1	1
CE 22:5	CE	0.111317	0.241574	0.814293	1	1	0.862345	0.935058	0.994525	1	1	0.322341	0.520833	1.24561	1	1	0.591305	0.807789	0.985636	1	1	0.0873452	0.314604	1.26628	1	1	0.545708	0.818694	1.47814	1	1
SM d44:0	SM	1.98709e-07	2.41555e-06	3.29363	0.000309191	0.000283955	0.538692	0.780451	0.994198	1	1	0.951248	0.977123	0.928076	1	1	0.461316	0.731979	1.04417	1	1	0.786197	0.899534	0.941645	1	1	0.236112	0.627963	0.828265	1	1
CE 17:2	CE	0.963482	0.992522	1.012	1	1	0.308626	0.621244	0.993965	1	1	0.608726	0.760785	1.20276	1	1	0.517835	0.763746	0.867783	1	1	0.984442	0.992736	1.13142	1	1	0.406098	0.738017	1.63426	1	1
LPE O-16:0	LPE	0.412761	0.619939	1.13784	1	1	0.536589	0.778855	0.993814	1	1	0.393574	0.593411	0.986584	1	1	0.0583544	0.292901	0.8446	1	1	0.140062	0.407357	0.859281	1	1	0.609846	0.857205	0.921148	1	1
PC P-35:2	PC	0.748593	0.883771	1.01268	1	1	0.474122	0.742934	0.9938	1	1	0.640936	0.780244	1.01507	1	1	0.698007	0.866108	1.02675	1	1	0.359385	0.629733	1.01766	1	1	0.909802	0.964998	0.837313	1	1
LPE O+P-17:1	LPE	0.390716	0.597204	0.812023	1	1	0.649235	0.828719	0.99373	1	1	0.990924	0.996045	1.04287	1	1	0.658604	0.849741	0.961667	1	1	0.994724	0.997378	1.00013	1	1	0.408043	0.738017	0.852253	1	1
PC 40:6	PC	0.565388	0.756443	0.954731	1	1	0.897412	0.947336	0.993028	1	1	0.237322	0.429387	0.864277	1	1	0.382115	0.666349	0.973248	1	1	0.143588	0.415283	0.895396	1	1	0.300234	0.674824	0.854722	1	1
SM d42:0	SM	0.00018467	0.000868114	1.74747	0.287346	0.226405	0.799947	0.90644	0.992932	1	1	0.793604	0.882034	0.952932	1	1	0.965612	0.985241	1.03503	1	1	0.68216	0.841746	1.01857	1	1	0.364774	0.709599	0.978537	1	1
PE 32:0	PE	0.443792	0.645364	0.914351	1	1	0.71529	0.870279	0.992557	1	1	0.155048	0.33742	0.837064	1	1	0.011225	0.119811	0.792232	1	1	0.049523	0.234218	0.771911	1	1	0.597029	0.846834	1.03842	1	1
HexCer d42:2	HexCer	0.000244557	0.00111593	0.701506	0.380531	0.297381	0.572326	0.790186	0.992387	1	1	0.561817	0.721276	0.921513	1	1	0.11244	0.396728	0.850872	1	1	0.554169	0.767159	0.8623	1	1	0.47307	0.778939	0.959302	1	1
LPC O+P-23:0	LPC	2.53983e-08	6.91823e-07	4.44815	3.95198e-05	3.82499e-05	0.00531041	0.0765092	0.992247	1	1	0.00430065	0.0367682	0.728673	1	1	0.205536	0.512522	0.780901	1	1	0.0717699	0.282719	0.628979	1	1	0.0285069	0.245065	0.665135	1	1
DG O-36:1	DG	0.216385	0.395647	0.963536	1	1	0.855362	0.932686	0.992197	1	1	0.300594	0.500775	0.887364	1	1	0.25407	0.563628	0.938579	1	1	0.56291	0.77307	0.912065	1	1	0.597029	0.846834	0.941456	1	1
SM d38:3	SM	1.07432e-06	8.84465e-06	0.589049	0.00167164	0.00146967	0.889966	0.946333	0.99163	1	1	0.781438	0.876249	1.02189	1	1	0.841353	0.932272	0.989682	1	1	0.871323	0.947716	0.989214	1	1	0.385487	0.724418	1.08092	1	1
TG O-52:3	TG	0.995941	0.997865	0.958645	1	1	0.7321	0.873579	0.991495	1	1	0.828884	0.905084	0.954881	1	1	0.131316	0.430162	0.858467	1	1	0.519882	0.748323	0.914653	1	1	0.909802	0.964998	1.12679	1	1
PE P-34:1	PE	0.357161	0.567663	1.10513	1	1	0.806825	0.90644	0.991266	1	1	0.358902	0.557635	1.09855	1	1	0.214081	0.520209	0.875186	1	1	0.966519	0.988111	1.00376	1	1	0.637749	0.870983	1.06059	1	1
LPC P-19:1	LPC	7.40284e-05	0.000383626	0.655847	0.115188	0.0932018	0.35279	0.651175	0.990937	1	1	0.003723	0.0344821	1.40754	1	1	0.0218598	0.181892	1.12763	1	1	0.000643364	0.011123	1.5276	1	0.943814	0.241741	0.627963	1.21022	1	1
PE P-41:5	PE	0.765677	0.895112	1.03659	1	1	0.643791	0.827506	0.990812	1	1	0.739737	0.842155	1.05835	1	1	0.876321	0.939497	0.991651	1	1	0.749119	0.882199	1.11871	1	1	0.611603	0.857205	0.896481	1	1
TG O-60:7	TG	0.659813	0.819369	0.930398	1	1	0.933116	0.970541	0.990787	1	1	0.334508	0.533293	0.884663	1	1	0.144212	0.448745	0.868024	1	1	0.243101	0.535314	0.87278	1	1	0.990591	1	1.00154	1	1
Hex2Cer.d36:2	Hex2Cer.d36:2	0.060064	0.146718	1.43015	1	1	0.703723	0.869172	0.990226	1	1	0.739907	0.842155	0.915049	1	1	0.311639	0.614588	1.07316	1	1	0.318056	0.595522	1.08724	1	1	0.146169	0.536032	1.24805	1	1
PE P-36:1	PE	0.614517	0.785048	1.05333	1	1	0.779407	0.89701	0.989953	1	1	0.657303	0.787953	1.02938	1	1	0.0477877	0.263314	0.827311	1	1	0.554169	0.767159	0.919139	1	1	0.820753	0.931504	0.953884	1	1
LPG 18:1	LPG	0.11362	0.244527	0.906498	1	1	0.50769	0.759751	0.989311	1	1	0.311342	0.511021	0.941946	1	1	0.0284595	0.208882	0.896327	1	1	0.114206	0.374905	0.916598	1	1	0.307921	0.674824	1.11169	1	1
PC O+P-34:2	PC	0.11834	0.252242	1.2337	1	1	0.474122	0.742934	0.989263	1	1	0.673836	0.79733	1.00561	1	1	0.698007	0.866108	1.01678	1	1	0.494905	0.735503	0.976008	1	1	0.879935	0.950159	1.01566	1	1
LPG 16:1	LPG	0.987221	0.997865	1.0503	1	1	0.566292	0.78604	0.989242	1	1	0.864514	0.925161	1.1541	1	1	0.965612	0.985241	1.07946	1	1	0.769895	0.891337	1.13419	1	1	0.175385	0.56854	1.29581	1	1
SM d35:2	SM	0.0262077	0.07282	0.857708	1	1	0.863192	0.935325	0.989222	1	1	0.861691	0.925161	1.01189	1	1	0.517835	0.763746	0.963242	1	1	0.782907	0.89838	0.985376	1	1	0.820753	0.931504	0.999441	1	1
LPC 23:0	LPC	6.03029e-08	9.95762e-07	3.3623	9.38312e-05	8.8404e-05	0.014298	0.129347	0.989156	1	1	0.000617081	0.0108308	0.77148	0.960178	0.907109	0.000604928	0.0140488	0.885827	0.941267	0.901342	0.000150855	0.00350344	0.72188	0.23473	0.224925	0.00410512	0.0863186	0.700799	1	1
PC O-37:3	PC	0.995941	0.997865	1.0236	1	1	0.759021	0.885999	0.989021	1	1	0.485884	0.669843	1.09213	1	1	0.492789	0.748776	0.941495	1	1	0.953348	0.981741	1.02012	1	1	0.605289	0.854645	1.08357	1	1
1-acyl LPC 17:0	LPC	0.702801	0.851681	0.962548	1	1	0.447106	0.720635	0.988544	1	1	0.900421	0.946659	1.06134	1	1	0.580522	0.802926	0.962233	1	1	0.52465	0.752401	1.05405	1	1	0.0872432	0.419595	1.20571	1	1
LPC P-14:0	LPC	0.136077	0.280075	0.817407	1	1	0.621663	0.821766	0.988392	1	1	0.776115	0.871939	0.950862	1	1	0.143768	0.448745	0.854811	1	1	0.663186	0.826857	0.884423	1	1	0.650439	0.870983	0.827318	1	1
1-acyl LPC 18:2	LPC	0.890697	0.953893	1.00676	1	1	0.826969	0.917793	0.988205	1	1	0.958594	0.980008	1.00333	1	1	0.550588	0.784537	0.974577	1	1	0.7749	0.895133	0.985196	1	1	0.968771	0.986358	0.997009	1	1
1-acyl LPC 18:0	LPC	0.384346	0.590368	0.989177	1	1	0.627958	0.821766	0.98815	1	1	0.954643	0.977123	1.00763	1	1	0.108935	0.389663	0.931591	1	1	0.607587	0.803233	0.977744	1	1	0.185199	0.577632	1.10622	1	1
PC O-34:3	PC	0.14428	0.293081	1.43241	1	1	0.490752	0.748637	0.988134	1	1	0.624741	0.769673	0.969014	1	1	0.449393	0.727634	1.09424	1	1	0.860681	0.945109	1.03242	1	1	1	1	1.04506	1	1
Cer d36:1	Cer	0.000551867	0.00232711	0.691361	0.858705	0.655618	0.876343	0.942087	0.987758	1	1	0.190816	0.377762	0.920045	1	1	0.0419394	0.249052	0.860894	1	1	0.0474141	0.229014	0.873708	1	1	0.762574	0.912358	0.938153	1	1
CE 25:1	CE	0.00292006	0.0102797	1.45169	1	1	0.44181	0.716848	0.987727	1	1	0.090088	0.242941	1.52046	1	1	0.191849	0.497846	1.25924	1	1	0.0357651	0.193904	1.75514	1	1	0.571094	0.829713	1.75986	1	1
TG 58:0	TG	0.000144602	0.000703127	2.52239	0.225001	0.178873	0.939753	0.974188	0.987614	1	1	0.509832	0.691026	0.905392	1	1	0.369441	0.653981	0.825588	1	1	0.224862	0.517582	0.864371	1	1	0.326183	0.686794	0.99321	1	1
SM d34:0	SM	0.0195414	0.0569408	1.19037	1	1	0.932681	0.970541	0.987395	1	1	0.802006	0.889466	0.984327	1	1	0.591305	0.807789	0.967762	1	1	0.710998	0.857607	0.992288	1	1	0.820753	0.931504	1.07967	1	1
PE O+P-35:2	PE	0.898797	0.956586	1.02987	1	1	0.806825	0.90644	0.986885	1	1	0.459664	0.650215	1.12602	1	1	0.640931	0.839468	0.920656	1	1	0.431555	0.695166	1.08855	1	1	0.917958	0.971662	0.98258	1	1
TG O-50:1	TG	0.849179	0.938785	0.988849	1	1	0.57965	0.793957	0.986382	1	1	0.640936	0.780244	0.98431	1	1	0.182372	0.494374	0.893719	1	1	0.696413	0.851898	0.968385	1	1	0.879935	0.950159	1.07657	1	1
TG 53:2	TG	0.22019	0.40072	1.22732	1	1	0.50201	0.759114	0.986116	1	1	0.637423	0.780244	0.940847	1	1	0.721349	0.877575	0.971282	1	1	0.478616	0.725148	0.981919	1	1	0.738445	0.909755	0.9454	1	1
CE 21:0	CE	0.201639	0.374404	1.14221	1	1	0.602945	0.810715	0.985977	1	1	0.175841	0.361438	1.27916	1	1	0.890892	0.94494	0.861314	1	1	0.162246	0.445246	1.21781	1	1	0.623486	0.857205	1.66958	1	1
TG O-60:6	TG	0.0330439	0.0888019	1.43465	1	1	0.989358	0.994907	0.985805	1	1	0.954643	0.977123	0.970421	1	1	0.872336	0.938697	1.04301	1	1	0.799874	0.909133	1.0718	1	1	0.183402	0.577632	1.21203	1	1
PC O-33:2	PC	0.733221	0.873577	0.910029	1	1	0.560289	0.785414	0.985752	1	1	0.72436	0.83197	0.9856	1	1	0.646551	0.843987	1.0538	1	1	0.963707	0.985883	1.00147	1	1	0.174001	0.56854	0.834699	1	1
PC O-32:1	PC	0.0341851	0.0917104	0.851609	1	1	0.806005	0.90644	0.98558	1	1	0.528439	0.706912	1.05132	1	1	0.922821	0.963051	1.00507	1	1	0.168977	0.453326	1.10143	1	1	0.0376363	0.294131	1.22509	1	1
1-acyl LPC 20:4	LPC	0.542598	0.739237	1.05813	1	1	0.857377	0.933574	0.985544	1	1	0.924174	0.963817	1.00948	1	1	0.565588	0.790705	0.962972	1	1	0.870907	0.947716	1.0062	1	1	0.967758	0.986358	0.995853	1	1
DG 37:2	DG	0.643409	0.804778	0.899628	1	1	0.890381	0.946333	0.985361	1	1	0.41929	0.619578	0.885429	1	1	0.22587	0.5317	0.933655	1	1	0.394472	0.656469	0.986853	1	1	0.791519	0.923183	0.982815	1	1
SM d36:3	SM	0.0275781	0.0763552	0.825627	1	1	0.822374	0.91401	0.985215	1	1	0.260935	0.453141	1.1036	1	1	0.778031	0.911609	1.01719	1	1	0.408727	0.672133	1.06413	1	1	0.705724	0.887	1.0407	1	1
PE O+P-37:4	PE	0.650719	0.810015	1.12686	1	1	0.996453	0.997735	0.984974	1	1	0.406311	0.604994	1.03795	1	1	0.205536	0.512522	0.848359	1	1	0.974072	0.992571	0.901177	1	1	0.545708	0.818694	0.867749	1	1
PC 38:3	PC	0.764065	0.893899	1.06922	1	1	0.968083	0.984534	0.984745	1	1	0.487746	0.669843	0.922634	1	1	0.038878	0.243928	0.887716	1	1	0.0459793	0.22569	0.861717	1	1	0.0231456	0.228205	0.820151	1	1
1-acyl LPC 20:3	LPC	0.607385	0.779778	1.07019	1	1	0.996453	0.997735	0.984646	1	1	0.7099	0.82249	0.959471	1	1	0.336939	0.633185	0.907561	1	1	0.330512	0.605611	0.91058	1	1	0.0541169	0.358323	0.835055	1	1
PC 43:5	PC	0.000742693	0.00307349	2.15269	1	0.877121	0.667713	0.843998	0.983688	1	1	0.556942	0.721276	1.10482	1	1	0.679563	0.860732	1.07352	1	1	0.925438	0.970338	1.07543	1	1	0.101707	0.453186	0.835695	1	1
PC O-33:0	PC	0.604323	0.779347	0.953838	1	1	0.842287	0.924949	0.983482	1	1	0.530837	0.706912	1.06791	1	1	0.7323	0.887336	1.0225	1	1	0.207864	0.503012	1.11184	1	1	0.216642	0.614017	1.14577	1	1
CE 20:4	CE	0.331219	0.537972	0.590688	1	1	0.799947	0.90644	0.982859	1	1	0.368836	0.568789	1.34394	1	1	0.990619	0.995095	1.2566	1	1	0.313674	0.590893	1.50066	1	1	0.364774	0.709599	1.3598	1	1
Hex2Cer.d32:1	Hex2Cer.d32:1	0.756317	0.890862	1.05275	1	1	0.321474	0.628427	0.982723	1	1	0.381082	0.581907	0.980897	1	1	0.66923	0.85607	1.00468	1	1	0.759976	0.887779	1.01801	1	1	0.762574	0.912358	0.999391	1	1
2-acyl LPE 20:3	LPE	0.847994	0.938785	0.96584	1	1	0.884127	0.945499	0.98267	1	1	0.822202	0.900948	1.03468	1	1	0.329854	0.63024	0.89721	1	1	0.635619	0.817767	0.934312	1	1	0.918658	0.971742	0.983177	1	1
PC 36:1	PC	0.0330439	0.0888019	1.18689	1	1	0.989358	0.994907	0.9826	1	1	0.35896	0.557635	0.9412	1	1	0.194531	0.497846	0.948913	1	1	0.423981	0.689357	0.942516	1	1	0.406098	0.738017	0.926919	1	1
TG 62:13	TG	0.779633	0.899424	1.12939	1	1	0.647005	0.827506	0.982396	1	1	0.0704995	0.20352	0.792157	1	1	0.817129	0.926201	1.02502	1	1	0.30135	0.583754	0.881152	1	1	0.650439	0.870983	1.11063	1	1
1-acyl LPC 22:5	LPC	0.224043	0.405833	1.21869	1	1	0.960995	0.98053	0.982154	1	1	0.882437	0.937891	0.964744	1	1	0.990619	0.995095	0.994977	1	1	0.932656	0.972011	0.997434	1	1	0.0759228	0.407365	0.825522	1	1
DG O-34:1	DG	0.123212	0.260486	0.830378	1	1	0.496364	0.75277	0.981694	1	1	0.345089	0.54569	0.875299	1	1	0.081143	0.337893	0.865785	1	1	0.519882	0.748323	0.8487	1	1	1	1	1.02093	1	1
DG 34:2	DG	0.0423764	0.109089	0.638148	1	1	0.666285	0.842878	0.981679	1	1	0.155048	0.33742	0.84832	1	1	0.295351	0.599173	0.930612	1	1	0.129883	0.396271	0.910715	1	1	0.162347	0.557642	0.893555	1	1
LPC O-14:0	LPC	0.0647957	0.156556	0.716114	1	1	0.772594	0.895128	0.981566	1	1	1	1	0.915583	1	1	0.0112193	0.119811	0.795574	1	1	0.182678	0.466765	0.809241	1	1	0.545708	0.818694	1.04984	1	1
PE O+P-34:2	PE	0.227943	0.410509	1.12826	1	1	0.94683	0.97632	0.980988	1	1	0.315484	0.517274	1.0962	1	1	0.395053	0.675497	0.907727	1	1	0.637352	0.818927	1.03704	1	1	0.609871	0.857205	1.05615	1	1
PC 37:4	PC	0.518229	0.714861	1.05914	1	1	0.94683	0.97632	0.980986	1	1	0.808714	0.894558	0.975884	1	1	0.703817	0.866408	1.03721	1	1	0.571718	0.778296	1.04874	1	1	0.766249	0.91503	1.03383	1	1
PC P-39:5	PC	0.57229	0.757858	0.89101	1	1	0.339139	0.639979	0.980822	1	1	0.811196	0.894558	1.07747	1	1	0.847706	0.934158	1.09208	1	1	0.494905	0.735503	1.17848	1	1	0.688468	0.887	1.06073	1	1
TG 60:7	TG	0.0242186	0.0685167	1.59839	1	1	0.44181	0.716848	0.980667	1	1	0.741486	0.842155	0.728088	1	1	0.497746	0.751205	1.23528	1	1	0.394472	0.656469	1.28277	1	1	0.762574	0.912358	1.60792	1	1
HexCer d41:1	HexCer	0.650719	0.810015	0.933572	1	1	0.897412	0.947336	0.980167	1	1	0.972777	0.985443	0.916309	1	1	0.15256	0.456506	0.863067	1	1	0.56291	0.77307	0.859122	1	1	0.705707	0.887	0.90321	1	1
SM d39:3	SM	7.54339e-06	4.89063e-05	0.536133	0.0117375	0.00993464	0.816973	0.910609	0.979964	1	1	0.763301	0.86232	0.969557	1	1	0.706639	0.869194	0.973585	1	1	0.557859	0.770895	0.951624	1	1	0.978264	0.992941	0.997305	1	1
1-acyl LPC 16:0	LPC	0.0827859	0.19037	0.947348	1	1	0.260669	0.569664	0.979675	1	1	0.356838	0.555894	0.985929	1	1	0.00760663	0.0965814	0.925889	1	1	0.162246	0.445246	0.959544	1	1	0.0495837	0.33918	1.1007	1	1
SM d36:2	SM	0.00252418	0.00898769	0.812239	1	1	0.721182	0.870279	0.979623	1	1	0.564405	0.723405	0.963432	1	1	0.210539	0.51917	0.941307	1	1	0.21241	0.504824	0.936809	1	1	0.893129	0.960406	1.01135	1	1
PE O-38:2	PE	0.740894	0.878013	1.07987	1	1	0.996453	0.997735	0.97899	1	1	0.793604	0.882034	1.02414	1	1	0.897091	0.94764	0.983481	1	1	0.870907	0.947716	1.0219	1	1	0.967556	0.986358	1.00576	1	1
LPE O+P-16:0	LPE	0.771838	0.897593	0.991033	1	1	0.348201	0.650422	0.978218	1	1	0.368836	0.568789	0.987261	1	1	0.13537	0.436099	0.864028	1	1	0.319959	0.595522	0.874612	1	1	0.345135	0.703839	0.943056	1	1
PC O-32:2	PC	0.442385	0.643921	0.760196	1	1	0.953911	0.97779	0.978129	1	1	0.546578	0.714085	0.865047	1	1	0.909507	0.957506	0.943562	1	1	0.373178	0.636693	0.844625	1	1	0.162347	0.557642	0.850825	1	1
PC O+P-41:6	PC	0.0206531	0.0596218	0.750256	1	1	0.785063	0.899548	0.977973	1	1	0.425171	0.626483	1.13558	1	1	0.385187	0.668918	0.949196	1	1	0.733251	0.872277	1.1188	1	1	0.542556	0.818694	1.11706	1	1
TG 57:8	TG	0.551706	0.747132	1.0884	1	1	0.918554	0.961824	0.977962	1	1	0.459664	0.650215	0.836349	1	1	0.934404	0.970582	1.07525	1	1	0.83015	0.929559	1.01613	1	1	0.650439	0.870983	1.12841	1	1
PC O-35:2	PC	0.78745	0.904928	1.04333	1	1	1	1	0.977501	1	1	0.918456	0.960139	1.03256	1	1	0.721349	0.877575	1.0255	1	1	0.963707	0.985883	1.02342	1	1	0.939797	0.975533	1.05711	1	1
TG 52:1	TG	0.362499	0.573803	1.21627	1	1	0.339139	0.639979	0.97679	1	1	0.0334036	0.127392	0.794223	1	1	0.0159361	0.148483	0.709197	1	1	0.00414882	0.0448303	0.702773	1	1	0.257264	0.64254	0.843828	1	1
PE 36:1	PE	0.321193	0.526634	0.820096	1	1	0.953911	0.97779	0.976645	1	1	0.356838	0.555894	0.888142	1	1	0.219919	0.523232	0.906023	1	1	0.29531	0.583125	0.889569	1	1	0.705707	0.887	1.01415	1	1
CE 24:2	CE	0.235889	0.421889	0.810794	1	1	0.602945	0.810715	0.976515	1	1	0.161761	0.344795	1.35644	1	1	0.344887	0.639623	0.958476	1	1	0.111258	0.3707	1.35769	1	1	0.427768	0.750402	2.03132	1	1
2-acyl LPC 18:0	LPC	0.430392	0.636218	0.986858	1	1	0.725419	0.870279	0.976169	1	1	0.864514	0.925161	0.998462	1	1	0.102185	0.375	0.911232	1	1	0.462625	0.710607	0.968419	1	1	0.224526	0.617205	1.12361	1	1
DG P-36:3	DG	0.78745	0.904928	1.04161	1	1	0.890381	0.946333	0.976079	1	1	0.918456	0.960139	0.962058	1	1	0.744952	0.894321	0.94552	1	1	0.984442	0.992736	0.950964	1	1	0.496676	0.791021	0.926129	1	1
Cer d44:2	Cer	0.000170278	0.000815239	1.60234	0.264953	0.209953	0.376301	0.666884	0.975839	1	1	0.561817	0.721276	0.997228	1	1	0.22288	0.527054	0.949009	1	1	0.545495	0.7633	0.982185	1	1	0.597029	0.846834	1.11528	1	1
1-acyl LPC 30:3	LPC	0.66544	0.822418	0.950505	1	1	0.883357	0.945326	0.975793	1	1	0.130298	0.302603	1.12944	1	1	0.823224	0.926201	0.942205	1	1	0.319959	0.595522	1.05695	1	1	0.22689	0.617205	1.09154	1	1
HexCer t42:1	HexCer	0.11087	0.240941	1.38053	1	1	0.658112	0.836075	0.975558	1	1	0.0670351	0.196434	0.807405	1	1	0.00493395	0.0740884	0.710298	1	1	0.00606225	0.0582275	0.686999	1	1	0.650439	0.870983	0.886572	1	1
1-acyl LPC 15:0	LPC	0.216385	0.395647	0.913823	1	1	0.0837281	0.326519	0.975431	1	1	0.311342	0.511021	1.00656	1	1	0.482956	0.739015	0.952007	1	1	0.953348	0.981741	1.02206	1	1	0.273464	0.656652	1.19952	1	1
PC P-38:5	PC	0.244029	0.433953	0.93626	1	1	0.630024	0.821766	0.975424	1	1	0.356838	0.555894	1.03268	1	1	0.850883	0.936948	0.990314	1	1	0.209641	0.503366	1.05172	1	1	0.605831	0.854645	1.05763	1	1
DG 38:5	DG	0.138771	0.284115	0.674078	1	1	0.725419	0.870279	0.97449	1	1	0.260096	0.453141	0.888789	1	1	0.348905	0.640954	0.924189	1	1	0.313674	0.590893	0.936337	1	1	0.307921	0.674824	0.898254	1	1
SM t42:3	SM	0.17455	0.338653	0.912325	1	1	0.776612	0.89701	0.97441	1	1	0.184098	0.371058	0.863076	1	1	0.00495193	0.0740884	0.81618	1	1	0.0164579	0.124919	0.791048	1	1	0.929941	0.975533	0.990057	1	1
PC P-33:0	PC	0.256605	0.449636	1.1397	1	1	0.78541	0.899548	0.974069	1	1	0.682911	0.806229	1.0507	1	1	0.444709	0.721551	1.07377	1	1	0.204958	0.497526	1.12095	1	1	0.610914	0.857205	1.06367	1	1
TG 57:6	TG	0.0864559	0.196387	1.35115	1	1	0.932681	0.970541	0.973953	1	1	0.55496	0.7208	1.07905	1	1	0.288175	0.593123	1.12937	1	1	0.158375	0.440056	1.23884	1	1	0.303243	0.674824	1.17476	1	1
PC 34:2	PC	0.955374	0.989063	1.02879	1	1	0.968083	0.984534	0.97362	1	1	0.406311	0.604994	0.889566	1	1	0.492789	0.748776	0.950179	1	1	0.140062	0.407357	0.880071	1	1	0.241741	0.627963	0.853136	1	1
PE O-36:2	PE	0.687764	0.841321	1.0121	1	1	0.897412	0.947336	0.973542	1	1	0.828884	0.905084	0.927128	1	1	0.517835	0.763746	0.904841	1	1	0.503159	0.736541	0.874497	1	1	0.545708	0.818694	0.869859	1	1
SM d42:3	SM	0.0322157	0.0870271	0.905569	1	1	0.572326	0.790186	0.973201	1	1	0.59917	0.754295	0.964066	1	1	0.393566	0.675497	0.959444	1	1	0.399489	0.664107	0.951687	1	1	0.199165	0.592545	1.07569	1	1
SM d33:1	SM	0.588358	0.768583	0.965111	1	1	0.496364	0.75277	0.97316	1	1	0.393574	0.593411	0.956336	1	1	0.202743	0.511294	0.939555	1	1	0.283475	0.570618	0.939312	1	1	0.376311	0.724418	0.933299	1	1
SM d40:2	SM	0.247687	0.439812	0.934792	1	1	0.513098	0.76241	0.973055	1	1	0.828884	0.905084	0.971188	1	1	0.872336	0.938697	0.978768	1	1	0.607587	0.803233	0.96556	1	1	0.450096	0.76877	0.968585	1	1
DG P-33:0	DG	0.128239	0.268922	1.10742	1	1	0.786238	0.899548	0.972512	1	1	0.829533	0.905156	0.987278	1	1	0.482956	0.739015	1.05767	1	1	0.912009	0.962092	1.02667	1	1	0.181297	0.577632	0.911864	1	1
PE P-37:2	PE	0.191071	0.361247	0.848918	1	1	0.9115	0.956368	0.972396	1	1	0.454865	0.650215	1.12039	1	1	0.853851	0.936948	0.951929	1	1	0.182678	0.466765	1.14705	1	1	0.656866	0.876164	1.07948	1	1
CE 26:2	CE	0.000492591	0.0020828	1.49827	0.766472	0.585691	0.224851	0.529302	0.971551	1	1	0.0144567	0.0773013	1.4704	1	1	0.027897	0.208691	1.13668	1	1	0.0075488	0.0682903	1.6041	1	1	0.162347	0.557642	2.13429	1	1
PC O+P-33:2	PC	0.571358	0.757858	1.11181	1	1	0.625449	0.821766	0.971531	1	1	0.816282	0.897621	0.988341	1	1	0.928987	0.966892	0.970447	1	1	0.538528	0.762465	0.937792	1	1	0.475236	0.781678	0.859811	1	1
PC O+P-37:3	PC	0.480577	0.68228	1.0188	1	1	0.808286	0.90732	0.971354	1	1	0.931014	0.96827	0.987021	1	1	0.315584	0.618449	0.912494	1	1	0.618256	0.808394	0.94187	1	1	0.407907	0.738017	0.865781	1	1
DG 40:5	DG	0.22019	0.40072	0.711762	1	1	0.759021	0.885999	0.97107	1	1	0.44597	0.638977	0.944843	1	1	0.674949	0.859427	0.971068	1	1	0.769895	0.891337	1.07193	1	1	0.705707	0.887	1.03104	1	1
SM d41:2	SM	0.0710882	0.167596	1.1081	1	1	0.481576	0.745605	0.971015	1	1	0.895978	0.946659	0.994319	1	1	0.894344	0.94764	1.00481	1	1	0.904784	0.958369	1.00413	1	1	0.536272	0.818694	0.972641	1	1
TG 57:5	TG	0.448453	0.649713	1.18803	1	1	0.490752	0.748637	0.970991	1	1	0.406311	0.604994	0.903998	1	1	0.823224	0.926201	1.08066	1	1	0.387294	0.647292	1.17612	1	1	0.879935	0.950159	1.31306	1	1
1-acyl LPC 22:4	LPC	0.256605	0.449636	1.19332	1	1	0.989358	0.994907	0.970856	1	1	0.741486	0.842155	1.01601	1	1	0.884699	0.942226	0.962957	1	1	0.873369	0.948996	1.01793	1	1	0.605687	0.854645	0.935145	1	1
PE O+P-34:3	PE	0.424467	0.62962	0.910605	1	1	0.953911	0.97779	0.970832	1	1	0.703044	0.820042	1.04578	1	1	0.585902	0.807497	0.910898	1	1	0.915842	0.965481	1.01055	1	1	0.57517	0.832525	0.924173	1	1
PC 44:7	PC	0.146048	0.296237	1.19681	1	1	0.15319	0.434384	0.970675	1	1	0.990244	0.996045	0.847551	1	1	0.234286	0.54655	0.969373	1	1	0.131228	0.399592	0.868124	1	1	0.950279	0.983406	0.85036	1	1
SM d36:0	SM	0.00475153	0.0161076	0.71285	1	1	0.745521	0.880145	0.970453	1	1	0.175841	0.361438	0.871271	1	1	0.0443671	0.255686	0.822523	1	1	0.0717699	0.282719	0.792487	1	1	0.939797	0.975533	0.930416	1	1
TG 56:9	TG	0.963482	0.992522	0.875099	1	1	0.519151	0.767141	0.970298	1	1	0.215006	0.408984	0.836578	1	1	0.866166	0.938697	0.992575	1	1	0.52835	0.755164	0.914759	1	1	0.87004	0.950159	0.9648	1	1
SM d39:2	SM	0.0451055	0.115434	0.847346	1	1	0.648137	0.827998	0.970109	1	1	0.691339	0.808815	0.971366	1	1	0.59768	0.81364	0.971702	1	1	0.630899	0.816704	0.972242	1	1	0.823724	0.933514	1.01611	1	1
DG P-32:0	DG	0.373323	0.580311	1.01056	1	1	0.718759	0.870279	0.970108	1	1	0.900421	0.946659	1.00807	1	1	0.60218	0.815485	1.0761	1	1	0.963707	0.985883	1.0694	1	1	0.406098	0.738017	0.824818	1	1
PC O-38:5	PC	0.0478236	0.121392	0.850246	1	1	0.672762	0.845572	0.970106	1	1	0.486676	0.669843	1.0575	1	1	0.310705	0.613523	0.94973	1	1	0.643604	0.820647	1.03655	1	1	0.123207	0.47689	1.16117	1	1
TG 65:0	TG	0.000306135	0.00137275	1.76131	0.476345	0.370423	0.86767	0.937416	0.969809	1	1	0.954643	0.977123	0.978973	1	1	0.249987	0.559137	1.0854	1	1	0.192656	0.481177	1.1328	1	1	0.140819	0.522947	0.900022	1	1
TG 67:0	TG	1.98412e-06	1.47718e-05	1.69807	0.0030873	0.0026746	0.692199	0.859759	0.969698	1	1	0.598549	0.754123	0.949658	1	1	0.0402444	0.246422	1.15748	1	1	0.260146	0.549087	1.10275	1	1	0.833872	0.939122	0.972934	1	1
PE P-34:2	PE	0.492224	0.692496	0.918675	1	1	0.953911	0.97779	0.969461	1	1	0.873164	0.932494	1.02049	1	1	0.502729	0.754336	0.896232	1	1	0.839705	0.933935	0.978018	1	1	0.547015	0.818694	0.910427	1	1
Hex2Cer.d42:1	Hex2Cer.d42:1	9.14591e-07	7.73426e-06	1.93238	0.0014231	0.00125848	0.718759	0.870279	0.969382	1	1	0.723315	0.83197	1.03298	1	1	0.241248	0.550413	1.03532	1	1	0.241729	0.533518	1.10271	1	1	0.650439	0.870983	1.15718	1	1
DG 36:1	DG	0.133425	0.276812	0.672284	1	1	0.953911	0.97779	0.969208	1	1	0.119132	0.286505	0.789101	1	1	0.039625	0.245643	0.843945	1	1	0.0459793	0.22569	0.81966	1	1	0.257264	0.64254	0.882344	1	1
LPE O-18:0	LPE	0.0962075	0.21355	1.27598	1	1	0.496364	0.75277	0.968644	1	1	0.215006	0.408984	0.872819	1	1	0.145929	0.448745	0.861335	1	1	0.289352	0.575744	0.858673	1	1	1	1	0.899099	1	1
TG 40:0	TG	0.0190162	0.0557235	0.310549	1	1	0.410798	0.693571	0.968599	1	1	0.175841	0.361438	0.844052	1	1	0.098937	0.369175	0.656875	1	1	0.234223	0.526664	0.725505	1	1	0.496676	0.791021	0.824772	1	1
PC O+P-40:6	PC	0.000348461	0.00152734	0.82016	0.542205	0.419198	0.530744	0.773256	0.96838	1	1	0.640936	0.780244	0.943931	1	1	0.440053	0.716237	0.969096	1	1	0.974072	0.992571	0.97316	1	1	0.545708	0.818694	0.99282	1	1
TG O-58:2	TG	7.7609e-06	5.01077e-05	2.54327	0.012076	0.0102133	0.793084	0.904721	0.968267	1	1	0.84666	0.916136	0.963812	1	1	0.575165	0.797664	0.955739	1	1	0.942997	0.97625	1.03704	1	1	0.212702	0.607273	1.16353	1	1
SM d43:2	SM	0.33537	0.543014	1.1247	1	1	0.626303	0.821766	0.967589	1	1	0.877587	0.935932	0.987616	1	1	0.960961	0.984368	0.997484	1	1	0.954266	0.982036	1.00379	1	1	0.734197	0.905956	1.02706	1	1
DG 40:6	DG	0.11834	0.252242	0.684697	1	1	0.685789	0.854354	0.966233	1	1	0.279847	0.473904	0.904208	1	1	0.640931	0.839468	0.998885	1	1	0.545495	0.7633	1.05876	1	1	0.241741	0.627963	0.984389	1	1
PC 42:8	PC	0.197033	0.368934	0.951277	1	1	0.567383	0.786852	0.966187	1	1	0.678793	0.802169	1.03813	1	1	0.851593	0.936948	1.01667	1	1	0.287015	0.575744	1.0951	1	1	0.623486	0.857205	1.02558	1	1
TG O-60:4	TG	0.00103343	0.00411258	1.93919	1	1	0.862345	0.935058	0.965956	1	1	0.741486	0.842155	1.01277	1	1	0.336939	0.633185	1.15307	1	1	0.137519	0.4066	1.21462	1	1	0.172605	0.56854	1.27569	1	1
PE O+P-40:5	PE	0.0117963	0.0367837	1.30989	1	1	0.890381	0.946333	0.965385	1	1	0.783589	0.8778	0.975817	1	1	0.934404	0.970582	0.969609	1	1	0.871582	0.947716	1.01464	1	1	0.677856	0.88333	0.942126	1	1
PC O+P-38:4	PC	0.505138	0.703037	0.98683	1	1	0.904452	0.952184	0.96407	1	1	0.793604	0.882034	0.940412	1	1	0.0523726	0.27531	0.908229	1	1	0.319959	0.595522	0.905856	1	1	0.939797	0.975533	0.964194	1	1
SM d39:1	SM	0.628892	0.792002	1.04447	1	1	0.565201	0.78604	0.964032	1	1	0.693803	0.809895	0.973122	1	1	0.79861	0.9181	0.986659	1	1	0.883204	0.951707	0.991641	1	1	0.102338	0.453186	0.89605	1	1
PE O-38:1	PE	0.0922061	0.205922	1.20053	1	1	0.680342	0.849608	0.963626	1	1	0.409564	0.609256	0.919845	1	1	0.0937485	0.363788	0.88195	1	1	0.278063	0.569298	0.909742	1	1	0.923071	0.975084	0.988653	1	1
TG O-55:0	TG	0.000175859	0.000834258	2.0274	0.273637	0.216131	0.597997	0.810202	0.963513	1	1	0.495612	0.678849	0.957234	1	1	0.951632	0.980208	0.968437	1	1	0.944763	0.977427	1.0065	1	1	0.654375	0.873997	1.0588	1	1
SM d35:0	SM	0.367886	0.576466	0.831093	1	1	0.390861	0.678772	0.963412	1	1	0.356838	0.555894	0.924767	1	1	0.369441	0.653981	0.902479	1	1	0.486724	0.729617	0.908578	1	1	0.47307	0.778939	0.891379	1	1
PI 40:5	PI	0.384346	0.590368	1.03408	1	1	0.611543	0.817492	0.963297	1	1	0.499218	0.68177	0.945605	1	1	0.284754	0.591558	0.934981	1	1	0.635924	0.817767	0.965813	1	1	0.117703	0.472856	0.878433	1	1
2-acyl LPC 16:0	LPC	0.177621	0.342052	0.94179	1	1	0.186691	0.477782	0.962412	1	1	0.260096	0.453141	0.962443	1	1	0.00815622	0.0995614	0.902915	1	1	0.178446	0.461999	0.939972	1	1	0.097984	0.440348	1.12661	1	1
DG 39:2	DG	0.544926	0.739237	0.824779	1	1	0.47963	0.744073	0.962204	1	1	0.195488	0.385525	0.858552	1	1	0.835445	0.929201	1.05302	1	1	0.373178	0.636693	0.983	1	1	0.69836	0.887	0.937213	1	1
CE 26:1	CE	1.49629e-05	8.98931e-05	2.99911	0.0232823	0.0194219	0.110472	0.366512	0.961659	1	1	0.00532032	0.0401865	1.69158	1	1	0.0326775	0.223992	1.11791	1	1	0.00154746	0.0216924	1.86393	1	1	0.0892582	0.419595	2.6678	1	1
PC P-36:3	PC	0.287677	0.488141	0.920873	1	1	0.468648	0.738821	0.960866	1	1	0.62576	0.770318	1.04344	1	1	0.114511	0.399506	0.916193	1	1	0.861408	0.94524	0.985128	1	1	0.47307	0.778939	1.10398	1	1
PE 36:2	PE	0.136077	0.280075	0.766318	1	1	0.939753	0.974188	0.960805	1	1	0.368836	0.568789	0.883884	1	1	0.241248	0.550413	0.910712	1	1	0.191364	0.478718	0.889298	1	1	0.705707	0.887	0.926973	1	1
LPE 20:3	LPE	0.87469	0.950431	1.03756	1	1	0.405758	0.688505	0.960636	1	1	0.673836	0.79733	0.969424	1	1	0.0745398	0.331383	0.877567	1	1	0.138252	0.407329	0.878443	1	1	0.826197	0.934155	0.976961	1	1
PC O-36:0	PC	0.00431812	0.0147995	1.35945	1	1	0.653406	0.832678	0.960249	1	1	0.155048	0.33742	0.883796	1	1	0.22288	0.527054	0.914033	1	1	0.27768	0.569263	0.913418	1	1	0.815461	0.931504	0.97682	1	1
PE P-41:6	PE	0.41859	0.623876	0.803311	1	1	0.9115	0.956368	0.960172	1	1	0.904678	0.950492	0.985057	1	1	0.959365	0.98338	1.04472	1	1	0.953348	0.981741	1.04436	1	1	0.186269	0.577632	0.823726	1	1
PE O+P-38:7	PE	0.278551	0.477867	0.865066	1	1	0.712121	0.870279	0.960124	1	1	0.426158	0.627343	0.930155	1	1	0.361138	0.649631	0.977999	1	1	0.387294	0.647292	0.967945	1	1	0.331333	0.691092	0.889354	1	1
TG 60:0	TG	5.97426e-05	0.000315117	2.7408	0.0929595	0.0754549	0.883357	0.945326	0.960015	1	1	0.531547	0.706912	0.922892	1	1	0.835445	0.929201	0.873695	1	1	0.616708	0.807597	0.932249	1	1	0.326183	0.686794	1.02631	1	1
PC 37:1	PC	0.505113	0.703037	1.14695	1	1	0.966816	0.984534	0.959706	1	1	0.553044	0.718911	1.04102	1	1	0.24749	0.558358	0.987078	1	1	0.754293	0.885797	1.05031	1	1	0.851608	0.939122	1.05199	1	1
PC 41:4	PC	0.380736	0.589478	1.07903	1	1	0.643594	0.827506	0.959703	1	1	0.866361	0.9265	0.979236	1	1	0.37328	0.656924	0.935526	1	1	0.542408	0.7633	0.937104	1	1	0.632607	0.868021	1.03714	1	1
TG 60:8	TG	0.0423764	0.109089	1.45628	1	1	0.474122	0.742934	0.959681	1	1	0.561817	0.721276	0.749253	1	1	0.640931	0.839468	1.28208	1	1	0.56291	0.77307	1.34035	1	1	0.22689	0.617205	1.9157	1	1
TG 53:5	TG	0.389931	0.596591	1.096	1	1	0.897412	0.947336	0.959631	1	1	0.954643	0.977123	0.878528	1	1	0.449393	0.727634	1.13322	1	1	0.462625	0.710607	1.15549	1	1	1	1	1.23593	1	1
PC O+P-40:8	PC	0.0466894	0.118707	0.865488	1	1	0.634281	0.821766	0.959569	1	1	0.990924	0.996045	0.933335	1	1	0.548737	0.782616	0.950735	1	1	0.820028	0.922605	0.950255	1	1	0.850239	0.939122	1.01695	1	1
TG 54:8	TG	0.779633	0.899424	0.803621	1	1	0.566292	0.78604	0.959518	1	1	0.250591	0.443595	0.802081	1	1	0.744952	0.894321	1.0294	1	1	0.740256	0.874629	0.941639	1	1	0.705707	0.887	0.918392	1	1
CE 18:0	CE	0.89075	0.953893	0.459522	1	1	0.975173	0.988514	0.959163	1	1	0.47359	0.66209	1.38312	1	1	0.928173	0.966691	1.11815	1	1	0.313674	0.590893	1.52606	1	1	0.909802	0.964998	1.66103	1	1
SM d40:0	SM	0.795289	0.909896	0.965346	1	1	0.84143	0.924949	0.959026	1	1	0.612797	0.763421	0.93923	1	1	0.257349	0.566385	0.90448	1	1	0.289352	0.575744	0.91192	1	1	0.273464	0.656652	0.856276	1	1
Cer d44:0	Cer	0.000112828	0.000557333	1.55734	0.17556	0.140132	0.813718	0.907631	0.958841	1	1	0.673836	0.79733	0.944788	1	1	0.458845	0.729278	1.08173	1	1	0.901707	0.956178	1.04204	1	1	0.294847	0.673688	0.891931	1	1
PG 34:1	PG	0.316255	0.520732	0.766768	1	1	0.862345	0.935058	0.958489	1	1	0.821142	0.900421	0.969924	1	1	0.756846	0.897601	0.941427	1	1	0.901707	0.956178	1.00699	1	1	0.909802	0.964998	1.02245	1	1
TG 55:1	TG	0.130812	0.272846	1.30087	1	1	0.712121	0.870279	0.95826	1	1	0.183215	0.369757	0.828917	1	1	0.348905	0.640954	0.901538	1	1	0.307471	0.585588	0.898804	1	1	0.613109	0.857205	0.900349	1	1
DG 42:4	DG	0.28202	0.483285	0.884961	1	1	0.380875	0.670076	0.957859	1	1	0.724498	0.83197	0.782647	1	1	0.757933	0.898206	1.34376	1	1	0.578952	0.7842	1.41485	1	1	0.762574	0.912358	1.49395	1	1
LPE 18:0	LPE	0.882714	0.951179	0.952015	1	1	0.566292	0.78604	0.957854	1	1	0.406311	0.604994	0.934101	1	1	0.181391	0.492573	0.936871	1	1	0.478616	0.725148	0.953519	1	1	0.290349	0.668318	1.07604	1	1
LPE 22:6	LPE	0.717955	0.864658	0.942155	1	1	0.69891	0.865158	0.957386	1	1	0.249988	0.443595	0.885879	1	1	0.559236	0.786062	0.98349	1	1	0.319959	0.595522	0.926977	1	1	0.762574	0.912358	0.962596	1	1
TG 60:12	TG	1	1	1.01798	1	1	0.634281	0.821766	0.956502	1	1	0.148549	0.327862	0.776371	1	1	0.872336	0.938697	0.951903	1	1	0.416485	0.682159	0.830296	1	1	0.571094	0.829713	0.959626	1	1
SM4.d34:2	SM4.d34:2	0.406981	0.613032	1.15904	1	1	0.452438	0.72502	0.955768	1	1	0.786197	0.879922	1.03723	1	1	0.369441	0.653981	0.907924	1	1	0.881154	0.950496	1.01031	1	1	0.879935	0.950159	1.06356	1	1
PE O+P-32:1	PE	0.842731	0.934632	1.03684	1	1	0.932681	0.970541	0.955457	1	1	0.869451	0.929166	1.02131	1	1	0.291748	0.596531	0.887726	1	1	0.848996	0.939208	0.977421	1	1	0.821622	0.93181	0.965293	1	1
DG 34:1	DG	0.0758247	0.177152	0.68356	1	1	0.560289	0.785414	0.95474	1	1	0.0858542	0.235192	0.811273	1	1	0.0563004	0.290077	0.874251	1	1	0.0357651	0.193904	0.87367	1	1	0.186269	0.577632	0.900073	1	1
PC 40:5	PC	0.0551248	0.136368	1.11085	1	1	0.14848	0.423145	0.954399	1	1	0.381082	0.581907	0.994576	1	1	0.458844	0.729278	0.955739	1	1	0.867134	0.947716	0.988976	1	1	0.439872	0.768171	0.934175	1	1
HexCer t42:2	HexCer	0.803149	0.916202	1.21635	1	1	0.759021	0.885999	0.954212	1	1	0.148549	0.327862	0.78293	1	1	0.00300802	0.0531873	0.718356	1	1	0.00986266	0.0847862	0.678962	1	1	0.879935	0.950159	1.05185	1	1
Cer d42:1	Cer	0.0413524	0.10724	1.25628	1	1	0.679264	0.848943	0.954164	1	1	0.856071	0.921832	1.01787	1	1	0.596731	0.81306	0.951783	1	1	0.83015	0.929559	1.01779	1	1	0.778842	0.923183	1.03511	1	1
1-acyl LPE 22:6	LPE	0.650719	0.810015	0.908661	1	1	0.679264	0.848943	0.954026	1	1	0.317464	0.518337	0.891972	1	1	0.408252	0.689947	0.977451	1	1	0.30135	0.583754	0.945022	1	1	0.791519	0.923183	1.08938	1	1
LPC P-15:0	LPC	0.261811	0.457213	0.835293	1	1	0.670235	0.845572	0.953715	1	1	0.716071	0.828406	0.947006	1	1	0.47802	0.737988	0.938201	1	1	0.696554	0.851898	0.949256	1	1	0.879935	0.950159	1.01302	1	1
PC 35:0	PC	0.687764	0.841321	0.974606	1	1	0.813718	0.907631	0.953553	1	1	0.459664	0.650215	1.15869	1	1	0.640931	0.839468	1.04999	1	1	0.470583	0.719804	1.12656	1	1	0.820753	0.931504	1.17572	1	1
PE O-34:1	PE	0.858681	0.940921	1.02672	1	1	0.524931	0.770559	0.952706	1	1	0.741486	0.842155	1.04606	1	1	0.32911	0.63024	0.921221	1	1	0.881154	0.950496	0.966366	1	1	0.762574	0.912358	1.05323	1	1
PC P-32:2	PC	0.922998	0.968433	1.03312	1	1	0.560289	0.785414	0.952285	1	1	0.954643	0.977123	0.911466	1	1	0.984365	0.993302	0.985212	1	1	0.901707	0.956178	0.93238	1	1	0.597029	0.846834	0.809937	1	1
Cer d44:3	Cer	0.362499	0.573803	1.15115	1	1	0.14355	0.417661	0.952071	1	1	0.090088	0.242941	0.918382	1	1	0.081143	0.337893	0.901624	1	1	0.209641	0.503366	0.918758	1	1	0.677856	0.88333	1.13828	1	1
Cer d41:0	Cer	0.239935	0.42814	1.16043	1	1	0.496364	0.75277	0.951834	1	1	0.356838	0.555894	0.923314	1	1	0.533173	0.772455	0.97992	1	1	0.901707	0.956178	0.983018	1	1	0.406098	0.738017	0.839078	1	1
SM t40:2	SM	0.130812	0.272846	0.865553	1	1	0.44181	0.716848	0.951778	1	1	0.161761	0.344795	0.853414	1	1	0.0284595	0.208882	0.825075	1	1	0.0385624	0.20549	0.814444	1	1	0.531991	0.813141	0.927604	1	1
Cer d38:1	Cer	0.0283365	0.0777629	0.70907	1	1	0.457806	0.729116	0.95152	1	1	0.0778691	0.219104	0.881282	1	1	0.102185	0.375	0.870721	1	1	0.084966	0.310648	0.879749	1	1	0.151292	0.538276	0.926579	1	1
LPC O+P-20:2	LPC	0.384346	0.590368	1.12946	1	1	0.0488922	0.247001	0.951474	1	1	0.0250291	0.105258	0.659865	1	1	0.440053	0.716237	0.714698	1	1	0.0551643	0.247365	0.564005	1	1	0.00583914	0.106891	0.611311	1	1
DG 42:7	DG	0.518229	0.714861	0.785984	1	1	0.279985	0.594348	0.951361	1	1	0.14226	0.318499	0.768512	1	1	0.216986	0.520887	0.957414	1	1	0.486724	0.729617	1.06047	1	1	0.791519	0.923183	1.30348	1	1
TG O-60:5	TG	0.0108124	0.034057	1.57933	1	1	0.84839	0.92899	0.951236	1	1	0.990924	0.996045	0.960616	1	1	0.463613	0.733242	1.11745	1	1	0.503159	0.736541	1.14489	1	1	0.269836	0.656652	1.2101	1	1
PE P-40:4	PE	0.0262077	0.07282	1.34933	1	1	0.806825	0.90644	0.951224	1	1	0.605927	0.760726	0.943358	1	1	0.733119	0.887336	0.950974	1	1	0.860681	0.945109	0.990154	1	1	0.496676	0.791021	0.909495	1	1
LPG 16:0	LPG	0.136077	0.280075	0.862988	1	1	0.0760778	0.311567	0.951224	1	1	0.0858542	0.235192	0.929393	1	1	0.00156215	0.0332974	0.89076	1	1	0.0335375	0.188391	0.921209	1	1	0.856569	0.943257	1.01563	1	1
PC 38:6	PC	0.650719	0.810015	1.00701	1	1	0.84143	0.924949	0.950898	1	1	0.190816	0.377762	0.784797	1	1	0.95312	0.980208	0.958251	1	1	0.170201	0.453482	0.817926	1	1	0.112731	0.461605	0.736259	1	1
PC O+P-40:7	PC	0.0180027	0.0531541	0.821353	1	1	0.772594	0.895128	0.95068	1	1	0.215006	0.408984	0.876141	1	1	0.15482	0.457117	0.954058	1	1	0.162246	0.445246	0.907965	1	1	0.939797	0.975533	0.913861	1	1
PC 34:1	PC	0.0114599	0.0358784	1.1888	1	1	0.640629	0.82655	0.95067	1	1	0.168691	0.35615	0.87369	1	1	0.260656	0.569636	0.932657	1	1	0.313674	0.590893	0.889664	1	1	0.850239	0.939122	0.902266	1	1
LPC O+P-21:0	LPC	0.00431812	0.0147995	1.68333	1	1	0.334666	0.636601	0.94983	1	1	0.155048	0.33742	0.761648	1	1	0.585902	0.807497	0.758683	1	1	0.672647	0.83464	0.665156	1	1	0.199165	0.592545	0.749271	1	1
DG 36:0	DG	0.301741	0.504306	0.776582	1	1	0.578391	0.793589	0.949573	1	1	0.0465145	0.156999	0.802305	1	1	0.0320439	0.220621	0.858544	1	1	0.0217563	0.142239	0.797131	1	1	0.174001	0.56854	0.889929	1	1
LPG 18:2	LPG	0.000961307	0.00387511	0.746034	1	1	0.431327	0.707212	0.948493	1	1	0.311342	0.511021	0.922059	1	1	0.3214	0.622234	0.954736	1	1	0.307471	0.585588	0.956523	1	1	0.705707	0.887	0.993885	1	1
PE O+P-39:7	PE	0.287677	0.488141	0.811653	1	1	0.602945	0.810715	0.948106	1	1	0.431214	0.630138	0.923128	1	1	0.817129	0.926201	1.02815	1	1	0.740256	0.874629	1.0035	1	1	0.302934	0.674824	0.880692	1	1
DG 36:5	DG	0.0678027	0.162309	0.602605	1	1	0.621663	0.821766	0.948051	1	1	0.14226	0.318499	0.795442	1	1	0.866166	0.938697	0.970482	1	1	0.439207	0.695934	0.906515	1	1	0.0698917	0.389603	0.776141	1	1
DG O-38:2	DG	0.695267	0.847834	0.982998	1	1	0.615396	0.818424	0.947403	1	1	0.393574	0.593411	0.902737	1	1	0.984365	0.993302	1.03833	1	1	0.710998	0.857607	1.05247	1	1	0.749791	0.912358	0.950257	1	1
TG 57:7	TG	0.498659	0.699651	1.21637	1	1	0.584485	0.798472	0.947347	1	1	0.33359	0.532375	0.889962	1	1	0.835445	0.929201	1.07968	1	1	0.994814	0.997378	1.07032	1	1	0.850239	0.939122	1.08642	1	1
DG O-34:0	DG	0.0864559	0.196387	0.822138	1	1	0.415875	0.693571	0.94696	1	1	0.168691	0.35615	0.799225	1	1	0.103841	0.378398	0.857406	1	1	0.22915	0.522047	0.780796	1	1	0.450096	0.76877	0.877601	1	1
TG 60:13	TG	0.811028	0.92082	0.847979	1	1	0.560289	0.785414	0.946594	1	1	0.0858542	0.235192	0.738245	1	1	0.756846	0.897601	0.92641	1	1	0.239376	0.531339	0.78507	1	1	0.496676	0.791021	0.945665	1	1
SM d34:2	SM	0.283089	0.48352	1.08021	1	1	0.30442	0.619186	0.946548	1	1	0.112839	0.27807	0.902809	1	1	0.0367856	0.240497	0.908553	1	1	0.0273178	0.164263	0.887479	1	1	0.257264	0.64254	0.952433	1	1
LPE O+P-18:0	LPE	0.500761	0.701968	1.15402	1	1	0.42541	0.703153	0.946219	1	1	0.345089	0.54569	0.849566	1	1	0.081352	0.337893	0.861446	1	1	0.239376	0.531339	0.821627	1	1	1	1	0.876347	1	1
TG O-50:0	TG	0.282515	0.48352	0.837956	1	1	0.0972532	0.349232	0.946086	1	1	0.0235924	0.100026	0.80361	1	1	0.0262665	0.204354	0.828718	1	1	0.0826395	0.307624	0.797545	1	1	0.47307	0.778939	0.865655	1	1
2-acyl LPC 19:0	LPC	0.987823	0.997865	0.966594	1	1	0.201966	0.499616	0.945673	1	1	0.84666	0.916136	1.04905	1	1	0.302645	0.606588	0.979228	1	1	0.891422	0.955886	1.07201	1	1	0.122886	0.476835	1.17399	1	1
PI 37:4	PI	0.834779	0.93179	0.867699	1	1	0.308626	0.621244	0.945646	1	1	0.223541	0.417061	0.905268	1	1	0.533173	0.772455	0.929036	1	1	0.642969	0.820647	0.956094	1	1	0.407859	0.738017	1.11498	1	1
CE 24:6	CE	0.174341	0.338653	1.28405	1	1	0.189042	0.480635	0.945305	1	1	0.193648	0.382382	0.942674	1	1	0.743388	0.894321	1.08377	1	1	0.73247	0.872015	1.18471	1	1	0.275013	0.658339	1.15438	1	1
CE 17:0	CE	0.511661	0.709577	0.603455	1	1	0.542466	0.780486	0.94487	1	1	0.502126	0.68177	1.29413	1	1	0.395053	0.675497	1.00212	1	1	0.117216	0.379186	1.38639	1	1	0.791519	0.923183	1.74126	1	1
PE P-38:6	PE	0.346634	0.555472	0.858089	1	1	0.634281	0.821766	0.94383	1	1	0.323434	0.521955	0.902034	1	1	0.194531	0.497846	0.947915	1	1	0.319959	0.595522	0.933099	1	1	0.361549	0.709599	0.88102	1	1
Hex2Cer.d41:2	Hex2Cer.d41:2	0.00499187	0.0168856	1.79472	1	1	0.746442	0.880563	0.942724	1	1	0.400881	0.60326	0.972676	1	1	0.113084	0.398096	1.08694	1	1	0.079008	0.300578	1.12077	1	1	0.259928	0.646083	1.11365	1	1
CE 25:2	CE	0.11834	0.252242	0.893326	1	1	0.659833	0.836075	0.942586	1	1	0.345089	0.54569	1.35113	1	1	0.430825	0.710884	1.14398	1	1	0.22915	0.522047	1.49706	1	1	0.733958	0.905956	1.61598	1	1
LPC O+P-26:0	LPC	2.0091e-08	6.91823e-07	11.7047	3.12616e-05	3.05585e-05	0.116555	0.373936	0.942009	1	1	0.0119383	0.0685463	0.72139	1	1	0.110677	0.392285	0.832277	1	1	0.0137549	0.108094	0.687639	1	1	0.0156569	0.185971	0.748206	1	1
DG 33:2	DG	0.0384053	0.100944	0.760063	1	1	0.420989	0.696871	0.941729	1	1	0.130298	0.302603	0.882697	1	1	0.646551	0.843987	1.01515	1	1	0.359385	0.629733	0.990872	1	1	0.140819	0.522947	0.930408	1	1
Hex2Cer.d41:1	Hex2Cer.d41:1	0.000257901	0.00117337	1.93286	0.401294	0.31335	0.598279	0.810202	0.9417	1	1	1	1	0.996301	1	1	0.340485	0.633737	1.03804	1	1	0.339305	0.611063	1.07355	1	1	0.545708	0.818694	1.13197	1	1
TG 55:8	TG	0.898797	0.956586	0.867051	1	1	0.420989	0.696871	0.941056	1	1	0.190816	0.377762	0.792298	1	1	0.817129	0.926201	1.09415	1	1	0.779852	0.895535	0.990778	1	1	0.733958	0.905956	1.04394	1	1
TG 55:0	TG	0.00460287	0.0156719	1.49198	1	1	0.602945	0.810715	0.941046	1	1	0.166774	0.354026	0.852048	1	1	0.860004	0.937748	0.954348	1	1	0.332775	0.605611	0.912575	1	1	0.199165	0.592545	0.862822	1	1
PC O+P-38:7	PC	0.287677	0.488141	0.937063	1	1	0.752262	0.884746	0.940909	1	1	0.175841	0.361438	0.833299	1	1	0.32524	0.626329	0.929736	1	1	0.0974045	0.339824	0.832949	1	1	0.0966009	0.43695	0.763803	1	1
PE O-36:1	PE	0.156775	0.311947	1.13929	1	1	0.584485	0.798472	0.940662	1	1	0.546578	0.714085	0.935594	1	1	0.145929	0.448745	0.869957	1	1	0.366241	0.631086	0.902548	1	1	0.969877	0.986358	0.931187	1	1
LPC O+P-23:1	LPC	7.42609e-07	6.75731e-06	2.4937	0.0011555	0.00103	0.0362586	0.208957	0.940436	1	1	0.019703	0.089643	0.672948	1	1	0.3214	0.622234	0.732072	1	1	0.0922648	0.324805	0.585404	1	1	0.0102326	0.143348	0.670982	1	1
Cer d40:1	Cer	0.565388	0.756443	0.899289	1	1	0.296122	0.611096	0.940349	1	1	0.232315	0.422786	0.938766	1	1	0.171363	0.47785	0.913492	1	1	0.373178	0.636693	0.940986	1	1	0.427768	0.750402	0.959732	1	1
PC O-37:5	PC	0.194547	0.365158	0.830878	1	1	0.786238	0.899548	0.940089	1	1	0.936533	0.96827	0.943229	1	1	0.3214	0.622234	0.827468	1	1	0.58059	0.7842	0.80801	1	1	0.879935	0.950159	1.08621	1	1
1-acyl LPC 26:4	LPC	0.362971	0.573966	1.1517	1	1	0.546687	0.782819	0.939967	1	1	0.875669	0.934527	0.975551	1	1	0.0969347	0.369175	1.22661	1	1	0.171029	0.454909	1.17863	1	1	0.0642596	0.380596	1.28478	1	1
TG O-51:0	TG	0.609147	0.781395	0.905408	1	1	0.236384	0.544909	0.93959	1	1	0.172939	0.361199	0.894205	1	1	0.333804	0.633185	0.919244	1	1	0.479799	0.726232	0.91938	1	1	0.387126	0.72662	0.85884	1	1
SM d43:3	SM	0.85172	0.939246	1.01932	1	1	0.100894	0.355183	0.939388	1	1	0.33359	0.532375	0.946434	1	1	0.477544	0.737988	0.963813	1	1	0.714065	0.859973	0.977315	1	1	0.441932	0.76877	1.06309	1	1
HexCer d38:1	HexCer	2.95877e-05	0.000163838	0.597667	0.0460385	0.0378131	0.799947	0.90644	0.939339	1	1	0.206708	0.39856	0.804911	1	1	0.00979951	0.112948	0.762339	1	1	0.0357651	0.193904	0.738863	1	1	0.22689	0.617205	0.743439	1	1
TG 50:3	TG	0.367886	0.576466	1.15696	1	1	0.431327	0.707212	0.9391	1	1	0.43025	0.630138	0.910237	1	1	0.915724	0.9608	0.993373	1	1	0.672647	0.83464	0.989025	1	1	0.364774	0.709599	0.917741	1	1
TG 57:9	TG	0.687764	0.841321	0.985405	1	1	0.659833	0.836075	0.938966	1	1	0.161761	0.344795	0.724857	1	1	0.762815	0.899878	1.07374	1	1	0.446937	0.701348	0.979532	1	1	0.909802	0.964998	1.24661	1	1
1-acyl LPC 24:3	LPC	0.0444888	0.114044	1.37149	1	1	0.485174	0.747456	0.93862	1	1	0.624741	0.769673	0.943542	1	1	0.241248	0.550413	0.962519	1	1	0.83015	0.929559	1.00019	1	1	0.304851	0.674824	1.14986	1	1
1-acyl LPE 20:3	LPE	0.971593	0.992522	1.02747	1	1	0.228266	0.534108	0.938111	1	1	0.322341	0.520833	0.971352	1	1	0.038878	0.243928	0.865662	1	1	0.170201	0.453482	0.888904	1	1	0.541998	0.818694	1.07272	1	1
PC O+P-39:4	PC	0.0787469	0.183154	0.825571	1	1	0.362489	0.663568	0.937086	1	1	0.931788	0.96827	0.941665	1	1	0.15091	0.455071	0.860327	1	1	0.840151	0.933935	0.920106	1	1	0.90189	0.964998	0.978569	1	1
PI 36:4	PI	0.89075	0.953893	0.969855	1	1	0.211557	0.513545	0.936676	1	1	0.148549	0.327862	0.889804	1	1	0.0867607	0.346153	0.872962	1	1	0.387294	0.647292	0.894746	1	1	0.68379	0.886661	0.949327	1	1
1-acyl LPC 26:3	LPC	0.00238885	0.00854493	1.57943	1	1	0.578391	0.793589	0.936594	1	1	0.75874	0.858618	1.04965	1	1	0.817129	0.926201	1.05795	1	1	0.470583	0.719804	1.11441	1	1	0.160991	0.557642	1.21253	1	1
PC O+P-37:4	PC	0.218407	0.398408	0.919273	1	1	0.462648	0.734713	0.936542	1	1	0.797344	0.885558	0.931867	1	1	0.0365947	0.240497	0.838218	1	1	0.217846	0.508402	0.847961	1	1	0.787	0.923183	0.935612	1	1
PC P-29:0	PC	0.224043	0.405833	1.23808	1	1	0.647005	0.827506	0.93588	1	1	0.546578	0.714085	1.02123	1	1	0.709644	0.870825	1.04897	1	1	0.446937	0.701348	1.04522	1	1	0.623486	0.857205	0.821626	1	1
TG O-52:0	TG	0.43096	0.636218	1.24255	1	1	0.0130913	0.12125	0.93514	1	1	0.00532032	0.0401865	0.789546	1	1	0.011225	0.119811	0.826737	1	1	0.0286039	0.168412	0.777704	1	1	0.520895	0.800111	0.862635	1	1
CE 26:3	CE	0.00273207	0.00966158	1.26001	1	1	0.806825	0.90644	0.935112	1	1	0.269848	0.463447	1.28634	1	1	0.295351	0.599173	1.06732	1	1	0.214402	0.504824	1.35114	1	1	0.677856	0.88333	1.7301	1	1
LPC O-17:1	LPC	0.771838	0.897593	1.08565	1	1	0.436551	0.713522	0.9351	1	1	0.954643	0.977123	1.04853	1	1	0.0452023	0.257637	0.691044	1	1	0.607587	0.803233	0.804729	1	1	0.0453466	0.326747	1.5597	1	1
LPC 24:1	LPC	1.56337e-07	2.04421e-06	3.0706	0.000243261	0.000224813	0.0588242	0.272412	0.934812	1	1	0.113837	0.27807	0.666209	1	1	0.219919	0.523232	0.788654	1	1	0.166188	0.447384	0.624412	1	1	0.0156569	0.185971	0.729472	1	1
CE 20:1	CE	0.538188	0.735871	0.54543	1	1	0.276046	0.590823	0.934782	1	1	0.0394994	0.142933	1.35744	1	1	0.216986	0.520887	1.04173	1	1	0.0488863	0.232621	1.44711	1	1	0.879935	0.950159	1.89612	1	1
TG 57:0	TG	0.000170278	0.000815239	2.04819	0.264953	0.209953	0.659833	0.836075	0.934776	1	1	0.272412	0.467336	0.880237	1	1	0.829329	0.927038	0.939565	1	1	0.506212	0.740287	0.939537	1	1	0.199165	0.592545	0.891614	1	1
PE O+P-34:1	PE	0.362299	0.573803	1.05266	1	1	0.367832	0.665235	0.934497	1	1	0.936533	0.96827	0.986924	1	1	0.211205	0.51917	0.901589	1	1	0.779852	0.895535	0.95311	1	1	0.820753	0.931504	0.953273	1	1
LPE P-17:0	LPE	0.779633	0.899424	0.85242	1	1	0.357416	0.655825	0.934296	1	1	0.707372	0.820172	1.01609	1	1	0.680686	0.860732	1.04474	1	1	0.809935	0.915886	1.15927	1	1	0.677856	0.88333	1.01746	1	1
LPC P-16:1	LPC	0.498659	0.699651	0.954618	1	1	0.394239	0.682002	0.934261	1	1	0.183215	0.369757	0.901719	1	1	0.257349	0.566385	0.939185	1	1	0.503159	0.736541	0.943386	1	1	0.47307	0.778939	0.974202	1	1
LPE 18:2	LPE	0.177621	0.342052	0.912226	1	1	0.376301	0.666884	0.934098	1	1	0.502126	0.68177	0.952702	1	1	0.216986	0.520887	0.914936	1	1	0.319959	0.595522	0.91256	1	1	0.571094	0.829713	1.07485	1	1
HexCer d40:1	HexCer	0.000771955	0.00318611	0.677197	1	0.910907	0.530744	0.773256	0.934051	1	1	0.406311	0.604994	0.855754	1	1	0.0514273	0.273109	0.83087	1	1	0.209641	0.503366	0.812739	1	1	0.820753	0.931504	0.848529	1	1
PC O+P-37:5	PC	0.995941	0.997865	1.02644	1	1	0.415875	0.693571	0.933633	1	1	0.900421	0.946659	0.924044	1	1	0.159418	0.463653	0.891768	1	1	0.653779	0.822377	0.903477	1	1	0.623486	0.857205	0.856631	1	1
LPC P-18:3	LPC	0.562754	0.756443	0.930428	1	1	0.562303	0.78604	0.933292	1	1	0.332007	0.532375	0.879679	1	1	0.457951	0.729278	0.935398	1	1	0.336926	0.611063	0.90142	1	1	0.140341	0.522947	0.799639	1	1
TG 46:5	TG	0.252364	0.446225	0.822322	1	1	0.228266	0.534108	0.933134	1	1	0.0440679	0.1534	0.676974	1	1	0.0896852	0.350628	0.737769	1	1	0.120288	0.382758	0.746901	1	1	0.571094	0.829713	0.958166	1	1
SM d32:1	SM	0.912378	0.965166	0.990688	1	1	0.218131	0.52137	0.932937	1	1	0.108729	0.271126	0.893982	1	1	0.05231	0.27531	0.89311	1	1	0.109602	0.367543	0.893552	1	1	0.0823719	0.418859	0.876131	1	1
DG 38:6	DG	0.0741611	0.173787	0.576967	1	1	0.50769	0.759751	0.932577	1	1	0.14226	0.318499	0.7789	1	1	0.543524	0.782353	0.94712	1	1	0.326326	0.600903	0.882158	1	1	0.151292	0.538276	0.829701	1	1
DG 40:4	DG	0.406981	0.613032	0.810785	1	1	0.621663	0.821766	0.932402	1	1	0.232315	0.422786	0.851402	1	1	0.284632	0.591558	0.969392	1	1	0.431555	0.695166	1.03459	1	1	0.650439	0.870983	1.05625	1	1
PE 38:6	PE	0.473188	0.676109	0.812089	1	1	0.718758	0.870279	0.932189	1	1	0.0993546	0.25766	0.808306	1	1	0.918834	0.962765	1.00047	1	1	0.519882	0.748323	0.930693	1	1	0.406098	0.738017	0.871979	1	1
PC O-35:3	PC	0.301572	0.504306	1.15645	1	1	0.574365	0.792298	0.931875	1	1	0.919413	0.960139	0.984733	1	1	0.591008	0.807789	0.956374	1	1	0.725972	0.868889	0.96484	1	1	0.545708	0.818694	0.96778	1	1
TG 55:5	TG	0.128239	0.268922	1.29778	1	1	0.9115	0.956368	0.931747	1	1	0.516728	0.694325	0.855418	1	1	0.692216	0.864436	1.12849	1	1	0.345917	0.615139	1.21041	1	1	0.406098	0.738017	1.44148	1	1
Cer d42:2	Cer	0.858681	0.940921	1.02565	1	1	0.192695	0.484384	0.931471	1	1	0.345089	0.54569	0.977721	1	1	0.0784469	0.33442	0.90761	1	1	0.380195	0.642328	0.977429	1	1	0.445714	0.76877	1.07867	1	1
PE P-32:1	PE	0.168765	0.329898	1.38231	1	1	0.505385	0.759751	0.93113	1	1	0.634922	0.779747	1.07847	1	1	0.194878	0.497915	0.847822	1	1	0.722322	0.86523	1.03237	1	1	0.489095	0.791021	1.3396	1	1
PE P-37:6	PE	0.722336	0.869223	0.683443	1	1	0.509196	0.760374	0.931126	1	1	0.504036	0.683766	0.984642	1	1	0.575179	0.797664	1.16785	1	1	0.831814	0.929559	1.10835	1	1	0.0916026	0.426747	0.771335	1	1
1-acyl LPC 17:1	LPC	0.777327	0.899424	1.02638	1	1	0.148482	0.423145	0.930898	1	1	0.546578	0.714085	0.957739	1	1	0.1493	0.453731	0.918335	1	1	0.679877	0.841598	0.968191	1	1	0.186269	0.577632	1.13009	1	1
DG O-40:1	DG	0.000595006	0.0024955	1.59597	0.925829	0.705677	0.615396	0.818424	0.930417	1	1	0.842889	0.916136	0.980529	1	1	0.804973	0.92302	0.98116	1	1	0.616708	0.807597	1.08325	1	1	0.741764	0.912058	1.04384	1	1
PC P-37:3	PC	0.971593	0.992522	1.01281	1	1	0.211557	0.513545	0.928448	1	1	0.954643	0.977123	0.984998	1	1	0.098937	0.369175	0.902973	1	1	0.942997	0.97625	0.963484	1	1	0.762505	0.912358	1.04136	1	1
TG 59:0	TG	9.09939e-05	0.000459697	2.17752	0.141587	0.113651	0.7321	0.873579	0.92832	1	1	0.169581	0.35706	0.834873	1	1	0.95312	0.980208	0.963203	1	1	0.545495	0.7633	0.939269	1	1	0.241741	0.627963	0.843698	1	1
CE 21:4	CE	0.593231	0.768583	0.946212	1	1	0.890381	0.946333	0.928296	1	1	0.0817826	0.228463	1.4268	1	1	0.0252259	0.199246	1.06414	1	1	0.00240037	0.0298797	1.58255	1	1	0.427768	0.750402	2.06369	1	1
1-acyl LPE 18:2	LPE	0.205255	0.379308	0.914039	1	1	0.283962	0.596283	0.928261	1	1	0.311342	0.511021	0.941704	1	1	0.098937	0.369175	0.887876	1	1	0.22915	0.522047	0.89364	1	1	0.571094	0.829713	1.09697	1	1
Cer d41:1	Cer	0.947271	0.983981	1.01553	1	1	0.300252	0.613919	0.928019	1	1	0.502126	0.68177	0.94611	1	1	0.277634	0.584573	0.929812	1	1	0.607587	0.803233	0.968613	1	1	0.762574	0.912358	0.985137	1	1
PE O+P-40:6	PE	0.586212	0.768446	1.04796	1	1	0.468648	0.738821	0.927715	1	1	0.864514	0.925161	0.920808	1	1	0.618659	0.826294	0.940502	1	1	0.779852	0.895535	0.956645	1	1	0.650439	0.870983	0.955227	1	1
DG 35:3	DG	0.0347551	0.0922848	0.592798	1	1	0.7321	0.873579	0.927517	1	1	0.14226	0.318499	0.778376	1	1	0.774794	0.909185	1.01316	1	1	0.345917	0.615139	0.956774	1	1	0.427768	0.750402	0.926623	1	1
PE 35:2	PE	0.0709235	0.167461	0.704812	1	1	0.536589	0.778855	0.927419	1	1	0.223541	0.417061	0.821059	1	1	0.786828	0.914342	0.962142	1	1	0.701337	0.851898	0.901015	1	1	0.677856	0.88333	0.908045	1	1
SM d37:0	SM	0.0128588	0.0394641	0.570525	1	1	0.718759	0.870279	0.927221	1	1	0.624741	0.769673	0.823906	1	1	0.159418	0.463653	0.766382	1	1	0.446937	0.701348	0.757999	1	1	0.571094	0.829713	0.702677	1	1
PG 36:2	PG	0.0185034	0.0543231	0.648109	1	1	0.855362	0.932686	0.926995	1	1	0.815986	0.897621	0.968661	1	1	0.959365	0.98338	0.867938	1	1	0.912009	0.962092	0.972605	1	1	0.520895	0.800111	1.03339	1	1
SM d41:3	SM	0.00117503	0.00461189	0.737987	1	1	0.212661	0.51462	0.926565	1	1	0.190816	0.377762	0.919568	1	1	0.622975	0.830126	0.972701	1	1	0.486724	0.729617	0.959239	1	1	0.939797	0.975533	0.964616	1	1
PE O-34:2	PE	0.914922	0.965166	1.09466	1	1	0.640629	0.82655	0.926493	1	1	0.707372	0.820172	0.95761	1	1	0.860004	0.937748	0.974471	1	1	0.486724	0.729617	0.92677	1	1	0.0966009	0.43695	0.82716	1	1
PE P-39:6	PE	0.239935	0.42814	0.798076	1	1	0.530744	0.773256	0.92594	1	1	0.242767	0.437205	0.875064	1	1	0.42171	0.70401	0.986304	1	1	0.423981	0.689357	0.946352	1	1	0.112731	0.461605	0.819993	1	1
DG 34:3	DG	0.0577571	0.141975	0.65127	1	1	0.457806	0.729116	0.925878	1	1	0.103805	0.264787	0.789933	1	1	0.575165	0.797664	0.971506	1	1	0.27768	0.569263	0.949135	1	1	0.174001	0.56854	0.905478	1	1
PC 39:5	PC	0.536586	0.734972	1.06909	1	1	0.508291	0.759751	0.925287	1	1	0.547813	0.714499	0.987793	1	1	0.814246	0.926201	1.02053	1	1	0.681786	0.841746	1.01672	1	1	0.0977455	0.440348	0.841713	1	1
PE O+P-35:3	PE	0.37881	0.58708	0.87569	1	1	0.490752	0.748637	0.925253	1	1	0.972777	0.985443	0.962201	1	1	0.872336	0.938697	0.919821	1	1	0.769895	0.891337	0.978595	1	1	0.571094	0.829713	0.832502	1	1
DG 37:0	DG	0.424467	0.62962	0.887156	1	1	0.718759	0.870279	0.924821	1	1	0.103805	0.264787	0.810841	1	1	0.15482	0.457117	0.896209	1	1	0.108369	0.364195	0.843163	1	1	0.273464	0.656652	0.822244	1	1
1-acyl LPE 18:0	LPE	0.931083	0.973778	0.982861	1	1	0.321474	0.628427	0.924816	1	1	0.311342	0.511021	0.923025	1	1	0.063763	0.305278	0.91553	1	1	0.244607	0.535314	0.942679	1	1	0.0892582	0.419595	1.12396	1	1
PE O+P-32:2	PE	0.141505	0.288574	1.26691	1	1	0.31287	0.624937	0.924811	1	1	0.793604	0.882034	1.05582	1	1	0.197241	0.500663	0.91644	1	1	0.720706	0.8647	1.05798	1	1	0.326183	0.686794	1.19369	1	1
TG O-57:0	TG	8.01371e-10	4.02236e-08	2.3905	1.24693e-06	1.22289e-06	0.259726	0.569664	0.922953	1	1	0.185451	0.3733	0.921646	1	1	0.623147	0.830126	0.957267	1	1	0.993612	0.997378	1.00082	1	1	0.60852	0.857205	1.06895	1	1
PE P-37:3	PE	0.771838	0.897593	1.08464	1	1	0.415875	0.693571	0.922746	1	1	0.741486	0.842155	0.93293	1	1	0.395053	0.675497	0.87181	1	1	1	1	0.901114	1	1	0.45897	0.778939	0.849332	1	1
SM d38:0	SM	0.102469	0.2252	0.763616	1	1	0.602945	0.810715	0.922674	1	1	0.322341	0.520833	0.851531	1	1	0.178844	0.489071	0.837752	1	1	0.214402	0.504824	0.822653	1	1	0.47307	0.778939	0.842907	1	1
SM d40:3	SM	1.63321e-07	2.10022e-06	0.62899	0.000254127	0.000234529	0.16749	0.457911	0.922332	1	1	0.0983407	0.257322	0.889883	1	1	0.408381	0.689947	0.959441	1	1	0.20728	0.50238	0.927116	1	1	0.742073	0.912058	0.975263	1	1
2-acyl LPE 16:0	LPE	0.764065	0.893899	0.933133	1	1	0.420989	0.696871	0.922105	1	1	0.226955	0.422786	0.893767	1	1	0.063763	0.305278	0.913239	1	1	0.143588	0.415283	0.919816	1	1	0.326183	0.686794	1.07123	1	1
PE 38:3	PE	0.586212	0.768446	0.868418	1	1	0.84839	0.92899	0.921266	1	1	0.139743	0.318499	0.872275	1	1	0.27418	0.58282	0.883239	1	1	0.13321	0.401696	0.88666	1	1	0.50397	0.798539	0.924133	1	1
SM t33:2	SM	0.0163856	0.0492201	0.796454	1	1	0.592039	0.80385	0.921215	1	1	0.645789	0.783813	1.03641	1	1	0.279771	0.588275	0.843431	1	1	0.677873	0.839786	0.953415	1	1	0.514259	0.800111	1.29426	1	1
SM d31:1	SM	0.37881	0.58708	0.880151	1	1	0.420989	0.696871	0.921167	1	1	0.707372	0.820172	0.951679	1	1	0.548737	0.782616	0.959851	1	1	0.891422	0.955886	0.997232	1	1	0.677856	0.88333	0.973217	1	1
1-acyl LPE 16:0	LPE	0.621687	0.789125	0.926457	1	1	0.381116	0.670076	0.920786	1	1	0.206708	0.39856	0.891876	1	1	0.13952	0.440352	0.929961	1	1	0.283475	0.570618	0.934733	1	1	0.241741	0.627963	1.07177	1	1
LPC 24:5	LPC	0.194547	0.365158	1.476	1	1	0.283962	0.596283	0.919996	1	1	0.459664	0.650215	0.635821	1	1	0.27418	0.58282	0.816539	1	1	0.174287	0.45732	0.655482	1	1	0.939797	0.975533	0.619631	1	1
SM d33:0	SM	0.995941	0.997865	0.990326	1	1	0.317151	0.628427	0.919887	1	1	0.432511	0.630138	0.90064	1	1	0.68356	0.862069	0.938955	1	1	0.870907	0.947716	0.935572	1	1	0.939797	0.975533	0.934632	1	1
Hex2Cer.d40:1	Hex2Cer.d40:1	0.0229665	0.0652113	1.28688	1	1	0.381116	0.670076	0.91986	1	1	0.393574	0.593411	0.923295	1	1	0.435425	0.71243	0.996265	1	1	0.571718	0.778296	1.01743	1	1	0.879935	0.950159	1.08239	1	1
CE 19:1	CE	0.511661	0.709577	0.427839	1	1	0.975173	0.988514	0.919756	1	1	0.0517518	0.1656	1.41199	1	1	0.0957719	0.367953	1.04078	1	1	0.0067159	0.0633329	1.54611	1	1	0.650439	0.870983	2.06954	1	1
HexCer d36:1	HexCer	0.000231468	0.00105931	0.575736	0.360165	0.281697	0.69681	0.863934	0.919601	1	1	0.122691	0.292355	0.770576	1	1	0.140158	0.441202	0.848645	1	1	0.133777	0.402624	0.793554	1	1	0.6838	0.886661	0.927308	1	1
TG O-48:1	TG	0.81134	0.92082	0.984484	1	1	0.475654	0.744073	0.919536	1	1	0.170779	0.358883	0.765528	1	1	0.310488	0.613523	0.869809	1	1	0.283385	0.570618	0.793791	1	1	0.324085	0.686794	0.709015	1	1
CE 24:1	CE	0.00163833	0.00623285	1.31862	1	1	0.16951	0.457911	0.918963	1	1	0.0185373	0.0879393	1.5356	1	1	0.263993	0.571733	1.09851	1	1	0.0196168	0.137494	1.70919	1	1	0.112731	0.461605	2.36036	1	1
CE 25:3	CE	0.364819	0.576302	0.923044	1	1	0.930865	0.970541	0.918402	1	1	0.33162	0.532375	1.15351	1	1	0.121517	0.415433	1.09446	1	1	0.0867554	0.313933	1.23566	1	1	0.791519	0.923183	1.09756	1	1
CE 19:2	CE	0.995941	0.997865	0.448649	1	1	0.813718	0.907631	0.918236	1	1	0.0944883	0.25004	1.52126	1	1	0.0237319	0.19538	1.13614	1	1	0.0102403	0.0875491	1.69325	1	1	0.47307	0.778939	2.17151	1	1
HexCer d41:2	HexCer	0.161816	0.317912	0.828137	1	1	0.590609	0.80261	0.917491	1	1	0.130298	0.302603	0.78315	1	1	0.0896852	0.350628	0.834632	1	1	0.0445813	0.221625	0.758476	1	1	0.364774	0.709599	0.812014	1	1
PE P-35:1	PE	0.995941	0.997865	0.991831	1	1	0.705504	0.869172	0.916555	1	1	0.900421	0.946659	0.950844	1	1	0.166507	0.472869	0.816999	1	1	0.984442	0.992736	0.916074	1	1	0.850239	0.939122	0.882063	1	1
LPC O-15:0	LPC	0.051366	0.129329	0.727459	1	1	0.272145	0.585696	0.91644	1	1	0.657303	0.787953	0.956104	1	1	0.0188914	0.170902	0.818304	1	1	0.387294	0.647292	0.890894	1	1	0.406098	0.738017	1.11567	1	1
LPE 16:0	LPE	0.658063	0.817848	0.920102	1	1	0.371523	0.665235	0.916245	1	1	0.175841	0.361438	0.879047	1	1	0.168922	0.473589	0.93169	1	1	0.186984	0.472316	0.92152	1	1	0.741963	0.912058	1.02821	1	1
LPE 20:4	LPE	0.748593	0.883771	1.05182	1	1	0.161484	0.449062	0.915987	1	1	0.936533	0.96827	0.980969	1	1	0.823224	0.926201	0.972159	1	1	0.494905	0.735503	1.0127	1	1	0.326183	0.686794	1.07294	1	1
TG 50:4	TG	0.89075	0.953893	0.929464	1	1	0.436551	0.713522	0.915354	1	1	0.392615	0.593411	0.88065	1	1	0.646551	0.843987	1.02424	1	1	0.901707	0.956178	1.02654	1	1	0.290349	0.668318	0.938306	1	1
TG 41:0	TG	0.0741611	0.173787	0.690211	1	1	0.153542	0.434384	0.914664	1	1	0.00655352	0.0465629	0.719366	1	1	0.129324	0.430162	0.886518	1	1	0.0677635	0.277474	0.75791	1	1	0.199165	0.592545	0.84776	1	1
PC O+P-39:6	PC	0.198546	0.369543	0.838115	1	1	0.261324	0.570294	0.914397	1	1	0.255457	0.45016	0.897343	1	1	0.0708056	0.319344	0.915793	1	1	0.300052	0.583754	0.932683	1	1	0.851608	0.939122	0.915582	1	1
TG 61:1	TG	1.52881e-06	1.17763e-05	3.97201	0.00237882	0.00207612	0.705504	0.869172	0.914239	1	1	0.432511	0.630138	0.81269	1	1	0.946878	0.978314	1.00194	1	1	0.881154	0.950496	1.0031	1	1	0.969877	0.986358	0.997211	1	1
TG 50:2	TG	0.0283365	0.0777629	1.32699	1	1	0.274305	0.589529	0.913542	1	1	0.175179	0.361438	0.874633	1	1	0.224357	0.529742	0.919384	1	1	0.300261	0.583754	0.920484	1	1	0.345135	0.703839	0.89813	1	1
PE O+P-38:5	PE	0.260266	0.455539	1.08826	1	1	0.270214	0.583153	0.913357	1	1	0.485902	0.669843	0.917863	1	1	0.100551	0.372516	0.873906	1	1	0.691724	0.849647	0.926856	1	1	0.385097	0.724418	0.906904	1	1
2-acyl LPE 17:0	LPE	0.859969	0.94167	0.972378	1	1	0.446755	0.720635	0.912872	1	1	0.716942	0.828798	0.945062	1	1	0.990619	0.995095	0.954957	1	1	0.598526	0.798034	1.01165	1	1	0.186269	0.577632	1.15917	1	1
CE 25:4	CE	0.931223	0.973778	1.00047	1	1	0.585829	0.799605	0.912836	1	1	0.92247	0.962685	1.01681	1	1	0.895492	0.94764	0.985044	1	1	0.648176	0.822377	1.081	1	1	0.850239	0.939122	1.19143	1	1
PC P-35:3	PC	0.702801	0.851681	0.968854	1	1	0.447106	0.720635	0.91169	1	1	0.918456	0.960139	0.882517	1	1	0.183965	0.494863	0.826718	1	1	0.701337	0.851898	0.813047	1	1	0.496676	0.791021	0.831967	1	1
DG 42:8	DG	0.256605	0.449636	0.674362	1	1	0.141131	0.41591	0.911479	1	1	0.0858542	0.235192	0.787017	1	1	0.214081	0.520209	0.874892	1	1	0.366241	0.631086	0.989902	1	1	0.969877	0.986358	1.25348	1	1
2-acyl LPC 15:0	LPC	0.436365	0.639344	0.941586	1	1	0.0395471	0.219672	0.911285	1	1	0.269848	0.463447	0.950778	1	1	0.575165	0.797664	0.944494	1	1	0.68216	0.841746	1.0286	1	1	0.307921	0.674824	1.16534	1	1
PS 38:3	PS	0.00230945	0.00833758	2.17309	1	1	0.862345	0.935058	0.911097	1	1	0.640936	0.780244	0.696228	1	1	0.482956	0.739015	0.954157	1	1	0.779852	0.895535	0.798153	1	1	0.879935	0.950159	0.806892	1	1
PC O-39:5	PC	0.0525946	0.131571	0.825424	1	1	0.308626	0.621244	0.910769	1	1	0.757124	0.858618	0.964845	1	1	0.715488	0.872491	1.01709	1	1	0.535142	0.760836	1.06728	1	1	0.938627	0.975533	0.990375	1	1
Cer d42:0	Cer	0.00107134	0.00425257	1.42645	1	1	0.474122	0.742934	0.910672	1	1	0.130298	0.302603	0.860243	1	1	0.618659	0.826294	0.961976	1	1	0.511485	0.741725	0.932456	1	1	0.273464	0.656652	0.851679	1	1
PE O+P-41:7	PE	0.466936	0.669484	0.795431	1	1	0.524931	0.770559	0.9102	1	1	0.465287	0.656787	0.897445	1	1	0.357031	0.647482	1.02736	1	1	0.366241	0.631086	1.02605	1	1	0.385097	0.724418	0.8686	1	1
PI 34:1	PI	0.607385	0.779778	0.949317	1	1	0.256919	0.56785	0.910076	1	1	0.260096	0.453141	0.897834	1	1	0.0146171	0.140396	0.871411	1	1	0.174287	0.45732	0.902442	1	1	0.290349	0.668318	0.882952	1	1
CE 24:4	CE	0.627079	0.792002	1.3642	1	1	0.960995	0.98053	0.91001	1	1	0.232315	0.422786	1.32847	1	1	0.3214	0.622234	0.974355	1	1	0.0738447	0.288699	1.43667	1	1	0.450096	0.76877	2.02303	1	1
PC 44:9	PC	0.607385	0.779778	1.00513	1	1	0.287978	0.600661	0.909783	1	1	0.48051	0.669843	0.938085	1	1	0.298983	0.604179	0.971348	1	1	0.359385	0.629733	0.998987	1	1	0.0909948	0.425189	0.838743	1	1
PE P-40:5	PE	0.826844	0.926923	1.05881	1	1	0.431327	0.707212	0.9096	1	1	0.577258	0.73204	0.87917	1	1	0.352953	0.643086	0.899993	1	1	0.820028	0.922605	0.90643	1	1	0.273464	0.656652	0.931247	1	1
TG 52:6	TG	0.971593	0.992522	0.949491	1	1	0.390861	0.678772	0.908553	1	1	0.190816	0.377762	0.805645	1	1	0.829329	0.927038	0.999077	1	1	0.750096	0.882199	0.966686	1	1	0.326183	0.686794	0.9144	1	1
TG 44:3	TG	0.0693487	0.164995	0.711748	1	1	0.148482	0.423145	0.908484	1	1	0.0209322	0.0941344	0.703879	1	1	0.0758241	0.331411	0.717357	1	1	0.108369	0.364195	0.732143	1	1	0.406098	0.738017	0.883538	1	1
TG 59:12	TG	0.993496	0.997865	0.805457	1	1	0.484994	0.747456	0.908174	1	1	0.159155	0.344795	0.759424	1	1	0.472652	0.737822	1.18033	1	1	0.806316	0.914225	0.988136	1	1	0.329543	0.690132	1.49277	1	1
DG O-39:1	DG	0.00113731	0.00449151	1.53674	1	1	0.324853	0.634217	0.908174	1	1	0.477231	0.665984	0.915689	1	1	0.842408	0.932281	0.983159	1	1	0.832182	0.929559	0.977027	1	1	0.723269	0.905956	1.04438	1	1
PE O+P-38:6	PE	0.395566	0.602251	0.950916	1	1	0.264457	0.573912	0.907829	1	1	0.84636	0.916136	0.980005	1	1	0.140357	0.441202	0.904225	1	1	0.985091	0.992747	0.998163	1	1	0.406098	0.738017	0.954012	1	1
DG 39:1	DG	0.842731	0.934632	1.0052	1	1	0.939753	0.974188	0.907731	1	1	0.206708	0.39856	0.751612	1	1	0.33301	0.632678	1.04731	1	1	0.366241	0.631086	0.974447	1	1	0.850239	0.939122	0.937121	1	1
HexCer d40:2	HexCer	0.000406811	0.00173424	0.692246	0.632998	0.484919	0.208324	0.510475	0.906766	1	1	0.0858542	0.235192	0.797188	1	1	0.0114729	0.120621	0.796655	1	1	0.0203086	0.138597	0.755246	1	1	0.47307	0.778939	0.825506	1	1
TG 60:11	TG	0.357161	0.567663	1.20676	1	1	0.447106	0.720635	0.906682	1	1	0.108729	0.271126	0.817733	1	1	0.715488	0.872491	0.951129	1	1	0.439207	0.695934	0.903925	1	1	0.705707	0.887	1.00286	1	1
PC O+P-36:5	PC	0.406981	0.613032	1.10711	1	1	0.640629	0.82655	0.90618	1	1	0.954643	0.977123	0.860742	1	1	0.435425	0.71243	0.922754	1	1	0.710998	0.857607	0.882716	1	1	0.345135	0.703839	0.831769	1	1
DG P-34:2	DG	0.0121106	0.0376338	0.735655	1	1	0.785481	0.899548	0.904135	1	1	0.791445	0.882034	0.81077	1	1	0.321514	0.622234	1.03967	1	1	0.423427	0.689357	0.986417	1	1	0.907605	0.964998	1.0323	1	1
PC P-34:3	PC	0.882714	0.951179	0.920457	1	1	0.415875	0.693571	0.904101	1	1	0.159783	0.344795	0.81372	1	1	0.435425	0.71243	0.892446	1	1	0.160316	0.444655	0.821289	1	1	0.241741	0.627963	0.8397	1	1
DG 32:3	DG	0.265235	0.460095	0.819836	1	1	0.420989	0.696871	0.904038	1	1	0.124617	0.294241	0.810458	1	1	0.591305	0.807789	0.965644	1	1	0.366241	0.631086	0.916352	1	1	0.0966009	0.43695	0.784703	1	1
LPC 20:1	LPC	0.0384053	0.100944	1.48202	1	1	0.0499211	0.24738	0.904003	1	1	0.0944883	0.25004	0.597015	1	1	0.872336	0.938697	0.65842	1	1	0.536888	0.760836	0.508791	1	1	0.00583914	0.106891	0.607289	1	1
PG 36:1	PG	0.161816	0.317912	0.749201	1	1	0.578391	0.793589	0.903952	1	1	0.322341	0.520833	0.934676	1	1	0.507738	0.757912	0.818866	1	1	0.494905	0.735503	0.952475	1	1	0.650439	0.870983	1.10413	1	1
PC O-35:0	PC	0.234611	0.420087	1.16528	1	1	0.303613	0.619186	0.903656	1	1	0.69289	0.809895	0.949569	1	1	0.496274	0.751205	0.940996	1	1	0.735039	0.873736	1.04014	1	1	0.460641	0.778939	1.10949	1	1
PC 36:6	PC	0.662206	0.82103	0.919346	1	1	0.386277	0.674576	0.90322	1	1	0.16106	0.344795	0.793496	1	1	0.466343	0.733242	0.942178	1	1	0.324459	0.600903	0.864408	1	1	0.180115	0.577632	0.778846	1	1
1-acyl LPC 21:3	LPC	0.063334	0.153262	1.36696	1	1	0.327278	0.634969	0.90315	1	1	0.213372	0.408984	0.859229	1	1	0.131316	0.430162	0.884549	1	1	0.22915	0.522047	0.901802	1	1	0.339791	0.703839	0.879404	1	1
Cer d40:2	Cer	0.0170369	0.0506871	0.692267	1	1	0.183742	0.47492	0.902563	1	1	0.113837	0.27807	0.904621	1	1	0.0758241	0.331411	0.895621	1	1	0.186984	0.472316	0.942075	1	1	0.385097	0.724418	0.990127	1	1
TG 53:0	TG	0.367886	0.576466	1.12509	1	1	0.366783	0.665168	0.902558	1	1	0.0944883	0.25004	0.774973	1	1	0.395053	0.675497	0.840476	1	1	0.260781	0.549087	0.801899	1	1	0.47307	0.778939	0.932772	1	1
TG 60:10	TG	0.194547	0.365158	1.27734	1	1	0.519151	0.767141	0.901748	1	1	0.546578	0.714085	0.866827	1	1	0.792864	0.915884	1.00688	1	1	0.901707	0.956178	1.03137	1	1	0.326183	0.686794	1.27173	1	1
DG 42:5	DG	0.898797	0.956586	1.01292	1	1	0.524931	0.770559	0.901623	1	1	0.972777	0.985443	0.832683	1	1	0.878514	0.939497	1.37323	1	1	0.598526	0.798034	1.52139	1	1	0.733958	0.905956	1.41208	1	1
PE P-38:4	PE	0.882714	0.951179	1.01523	1	1	0.530744	0.773256	0.90076	1	1	0.42496	0.626483	0.897677	1	1	0.0695792	0.316565	0.846446	1	1	0.519882	0.748323	0.900646	1	1	0.257264	0.64254	0.893906	1	1
DG 35:2	DG	0.0591116	0.144619	0.616619	1	1	0.712121	0.870279	0.900598	1	1	0.161761	0.344795	0.796867	1	1	0.357031	0.647482	0.963346	1	1	0.22915	0.522047	0.960235	1	1	0.273464	0.656652	0.933667	1	1
CE 21:1	CE	0.748593	0.883771	0.571736	1	1	0.738801	0.878851	0.900354	1	1	0.345089	0.54569	1.19484	1	1	0.817129	0.926201	0.986606	1	1	0.307471	0.585588	1.29109	1	1	0.791519	0.923183	1.57289	1	1
PE 39:6	PE	0.256015	0.449636	0.675159	1	1	0.415024	0.693571	0.899288	1	1	0.253409	0.447565	0.828914	1	1	0.526793	0.770386	1.0995	1	1	0.453432	0.705464	1.10031	1	1	0.622685	0.857205	1.09603	1	1
PE 34:2	PE	0.149956	0.300685	0.753485	1	1	0.343651	0.644243	0.897795	1	1	0.0490746	0.162123	0.776547	1	1	0.191849	0.497846	0.903856	1	1	0.0922648	0.324805	0.82952	1	1	0.496676	0.791021	0.86385	1	1
1-acyl LPE 20:4	LPE	0.795867	0.909896	1.02129	1	1	0.124138	0.393398	0.897512	1	1	0.64727	0.784745	0.962054	1	1	0.235507	0.547756	0.932151	1	1	0.984442	0.992736	0.989492	1	1	0.0823719	0.418859	1.13558	1	1
TG O-58:5	TG	0.180915	0.34668	1.33378	1	1	0.542466	0.780486	0.89747	1	1	0.487746	0.669843	0.85287	1	1	0.841571	0.932272	1.02051	1	1	0.881154	0.950496	1.07003	1	1	0.294402	0.673661	1.21513	1	1
PC 39:4	PC	0.866679	0.946352	1.06185	1	1	0.211557	0.513545	0.896912	1	1	1	1	0.911247	1	1	0.780804	0.91232	1.00058	1	1	0.554169	0.767159	1.0064	1	1	0.820753	0.931504	0.940216	1	1
TG 50:1	TG	0.10905	0.237317	1.23413	1	1	0.090287	0.336898	0.896856	1	1	0.0127308	0.0713322	0.800854	1	1	0.00654527	0.0886714	0.819078	1	1	0.0109522	0.0918161	0.791261	1	1	0.0565231	0.368295	0.798309	1	1
TG 51:5	TG	1	1	0.932974	1	1	0.513404	0.76241	0.896554	1	1	0.161738	0.344795	0.801027	1	1	0.750892	0.894581	1.05671	1	1	0.922326	0.969034	1.0343	1	1	0.326183	0.686794	0.990555	1	1
TG 55:7	TG	0.565388	0.756443	1.16625	1	1	0.395789	0.682002	0.896093	1	1	0.223541	0.417061	0.739701	1	1	0.996873	0.996873	1.0542	1	1	0.769895	0.891337	0.984473	1	1	0.705707	0.887	1.07006	1	1
DG O-38:0	DG	0.000286516	0.00129599	1.98957	0.445819	0.347544	0.317153	0.628427	0.895538	1	1	0.487746	0.669843	0.913292	1	1	0.497746	0.751205	0.928363	1	1	0.922326	0.969034	0.998377	1	1	0.520895	0.800111	0.982563	1	1
HexCer t42:3	HexCer	0.301572	0.504306	0.879107	1	1	0.54323	0.780486	0.894759	1	1	0.170908	0.358883	0.782698	1	1	0.00543827	0.0790837	0.705475	1	1	0.0304191	0.174657	0.700848	1	1	0.951386	0.983406	1.01271	1	1
PE O+P-36:5	PE	0.424467	0.62962	0.91559	1	1	0.490752	0.748637	0.894143	1	1	0.670145	0.79733	0.953821	1	1	0.32911	0.63024	0.903316	1	1	0.953348	0.981741	1.00016	1	1	0.273464	0.656652	0.888342	1	1
PC O+P-39:5	PC	0.0416509	0.107835	0.814342	1	1	0.187344	0.478665	0.893888	1	1	0.620471	0.769673	0.939873	1	1	0.268736	0.578359	0.921129	1	1	0.893225	0.955886	0.985136	1	1	0.952395	0.983406	0.992111	1	1
LPC O+P-15:1	LPC	0.71656	0.864658	0.803474	1	1	0.314933	0.627446	0.893745	1	1	0.245054	0.439796	0.819941	1	1	0.429885	0.710884	0.928242	1	1	0.441508	0.698867	0.873545	1	1	0.379934	0.724418	0.836655	1	1
PS 38:1	PS	0.00669808	0.0217583	1.82718	1	1	0.705504	0.869172	0.892895	1	1	0.232315	0.422786	0.722401	1	1	0.613144	0.824591	0.934885	1	1	0.366241	0.631086	0.848671	1	1	0.791519	0.923183	0.860337	1	1
PE P-38:5	PE	0.473189	0.676109	0.955809	1	1	0.300252	0.613919	0.892831	1	1	0.990924	0.996045	0.950571	1	1	0.131316	0.430162	0.879421	1	1	0.710959	0.857607	0.959001	1	1	0.257264	0.64254	0.919504	1	1
PE O+P-39:5	PE	0.87469	0.950431	1.04576	1	1	0.164054	0.451859	0.892506	1	1	0.936533	0.96827	0.975831	1	1	0.876185	0.939497	0.988267	1	1	0.166188	0.447384	1.09005	1	1	0.820753	0.931504	0.951757	1	1
SM d33:2	SM	0.633188	0.796475	0.963117	1	1	0.15452	0.436358	0.892445	1	1	0.0622038	0.189041	0.843912	1	1	0.138917	0.440352	0.90227	1	1	0.0729631	0.286694	0.872531	1	1	0.210287	0.607273	0.894556	1	1
SM d32:0	SM	0.971593	0.992522	0.976778	1	1	0.14355	0.417661	0.892	1	1	0.250591	0.443595	0.890625	1	1	0.277634	0.584573	0.908271	1	1	0.691724	0.849647	0.94103	1	1	0.762574	0.912358	0.960442	1	1
Cer d40:0	Cer	0.579231	0.763153	0.950888	1	1	0.339139	0.639979	0.891275	1	1	0.0258002	0.107627	0.797144	1	1	0.24441	0.555997	0.902287	1	1	0.191364	0.478718	0.863986	1	1	0.0862514	0.419595	0.80461	1	1
PE 40:6	PE	0.524839	0.720785	0.775447	1	1	0.572326	0.790186	0.891244	1	1	0.0578715	0.178667	0.76296	1	1	0.95312	0.980208	0.989512	1	1	0.478616	0.725148	0.928029	1	1	0.496676	0.791021	0.891733	1	1
Cer d39:1	Cer	0.297003	0.499607	0.823431	1	1	0.208324	0.510475	0.890339	1	1	0.124617	0.294241	0.868949	1	1	0.13952	0.440352	0.90045	1	1	0.244607	0.535314	0.922359	1	1	0.112731	0.461605	0.903327	1	1
TG 46:4	TG	0.205255	0.379308	0.769537	1	1	0.192695	0.484384	0.889495	1	1	0.0334036	0.127392	0.679856	1	1	0.145929	0.448745	0.729666	1	1	0.200351	0.492489	0.74692	1	1	0.47307	0.778939	0.862329	1	1
PE 34:1	PE	0.771838	0.897593	0.913601	1	1	0.16951	0.457911	0.889357	1	1	0.019703	0.089643	0.775644	1	1	0.0209728	0.177357	0.886405	1	1	0.0335375	0.188391	0.838277	1	1	0.623486	0.857205	0.948024	1	1
DG 37:3	DG	0.0269014	0.0746143	0.613725	1	1	0.554317	0.785303	0.888668	1	1	0.215006	0.408984	0.808769	1	1	0.618659	0.826294	0.980961	1	1	0.545495	0.7633	0.97698	1	1	0.762574	0.912358	0.952013	1	1
PE P-35:2	PE	0.389931	0.596591	0.888877	1	1	0.400755	0.686001	0.888062	1	1	0.811196	0.894558	0.90665	1	1	0.458845	0.729278	0.869557	1	1	0.809935	0.915886	0.911333	1	1	0.212702	0.607273	0.788953	1	1
TG 51:2	TG	0.0455779	0.116261	1.30063	1	1	0.283962	0.596283	0.887804	1	1	0.176184	0.361666	0.861294	1	1	0.538336	0.778486	0.962692	1	1	0.769895	0.891337	0.969467	1	1	0.571094	0.829713	0.914883	1	1
PE P-36:0	PE	0.524839	0.720785	1.1126	1	1	0.334666	0.636601	0.887741	1	1	0.0990591	0.257322	0.887803	1	1	0.186566	0.494863	0.88113	1	1	0.249918	0.540852	0.92258	1	1	0.927514	0.975533	1.01108	1	1
LPG 20:4	LPG	0.0200792	0.0582896	0.715044	1	1	0.400755	0.686001	0.887424	1	1	0.232315	0.422786	0.763178	1	1	0.00278582	0.050404	0.691555	1	1	0.0418927	0.214424	0.686455	1	1	0.705707	0.887	1.1679	1	1
PE 38:5	PE	0.842731	0.934632	1.00583	1	1	0.264457	0.573912	0.887404	1	1	0.0990591	0.257322	0.824262	1	1	0.553974	0.784701	0.965074	1	1	0.519882	0.748323	0.93918	1	1	1	1	0.97889	1	1
PC 33:1	PC	0.305199	0.508376	1.1218	1	1	0.137971	0.413576	0.885954	1	1	0.300594	0.500775	0.868386	1	1	0.281631	0.59059	0.927908	1	1	0.994814	0.997378	0.95062	1	1	0.909802	0.964998	0.952095	1	1
TG O-58:0	TG	3.1133e-05	0.000171784	2.3503	0.048443	0.0396946	0.26761	0.579139	0.885206	1	1	0.235344	0.426801	0.85465	1	1	0.291222	0.596531	0.905586	1	1	0.402491	0.664836	0.918884	1	1	0.547199	0.818694	1.08801	1	1
PE 38:4	PE	0.695267	0.847834	1.03819	1	1	0.410798	0.693571	0.884165	1	1	0.300594	0.500775	0.859558	1	1	0.878514	0.939497	0.977294	1	1	0.881154	0.950496	0.99646	1	1	0.623486	0.857205	0.97534	1	1
TG O-58:3	TG	0.000996765	0.00398706	1.92043	1	1	0.415875	0.693571	0.884135	1	1	0.592896	0.747607	0.874562	1	1	0.996873	0.996873	1.02737	1	1	0.769895	0.891337	1.0743	1	1	0.377651	0.724418	1.16958	1	1
Cer d42:3	Cer	0.000665631	0.00276931	0.664012	1	0.787442	0.0347036	0.203769	0.883692	1	1	0.0373701	0.137791	0.896095	1	1	0.00645122	0.0886714	0.88346	1	1	0.0803649	0.302048	0.942848	1	1	0.791519	0.923183	1.09484	1	1
TG O-57:2	TG	1.13205e-05	6.9349e-05	2.54515	0.0176147	0.0147619	0.110472	0.366512	0.88359	1	1	0.198646	0.388796	0.872872	1	1	0.454106	0.728021	0.939255	1	1	0.912009	0.962092	1.01377	1	1	0.385097	0.724418	1.13643	1	1
1-acyl LPC 16:1	LPC	0.882714	0.951179	1.07964	1	1	0.0637481	0.282798	0.883334	1	1	0.103805	0.264787	0.945901	1	1	0.0486767	0.263933	0.972868	1	1	0.423981	0.689357	1.05429	1	1	0.0495692	0.33918	1.19041	1	1
PC O+P-38:5	PC	0.149956	0.300685	0.95428	1	1	0.334666	0.636601	0.883301	1	1	0.972777	0.985443	0.880236	1	1	0.0427358	0.249052	0.920788	1	1	0.759976	0.887779	0.9168	1	1	0.571094	0.829713	0.957021	1	1
DG 38:7	DG	0.102469	0.2252	0.575524	1	1	0.33023	0.636601	0.883235	1	1	0.0670351	0.196434	0.701491	1	1	0.559236	0.786062	0.95389	1	1	0.29531	0.583125	0.843989	1	1	0.307921	0.674824	0.823566	1	1
PC 33:0	PC	0.862222	0.942809	1.02155	1	1	0.143375	0.417661	0.882397	1	1	0.498692	0.68177	0.926132	1	1	0.483019	0.739015	0.944736	1	1	0.972097	0.992447	1.00352	1	1	0.809983	0.931504	0.970976	1	1
TG 60:9	TG	0.0709235	0.167461	1.40447	1	1	0.548376	0.782819	0.881982	1	1	0.741486	0.842155	0.793688	1	1	0.686442	0.862069	1.0555	1	1	0.942997	0.97625	1.08958	1	1	0.22689	0.617205	1.41025	1	1
PC 37:5	PC	0.815488	0.924039	1.03224	1	1	0.188115	0.479062	0.881667	1	1	0.191177	0.377982	0.834315	1	1	0.8272	0.927038	0.980396	1	1	0.366215	0.631086	0.897268	1	1	0.040916	0.306986	0.744885	1	1
TG O-56:2	TG	0.000391423	0.00167323	1.89943	0.609055	0.467751	0.268282	0.579787	0.881591	1	1	0.300594	0.500775	0.841288	1	1	0.352953	0.643086	0.931533	1	1	0.759976	0.887779	0.978397	1	1	0.545708	0.818694	1.07922	1	1
PE P-34:3	PE	0.222318	0.40412	1.13214	1	1	0.182833	0.47492	0.881206	1	1	0.140716	0.318499	0.68307	1	1	0.163467	0.47029	0.757721	1	1	0.15126	0.427211	0.658846	1	1	0.160539	0.557642	0.573248	1	1
TG 55:6	TG	0.19807	0.369098	1.26047	1	1	0.7321	0.873579	0.880521	1	1	0.561817	0.721276	0.744665	1	1	0.909507	0.957506	1.08611	1	1	0.932656	0.972011	1.08368	1	1	0.969877	0.986358	1.28622	1	1
1-acyl LPC 21:4	LPC	0.431654	0.636638	0.844771	1	1	0.46844	0.738821	0.880209	1	1	0.198646	0.388796	0.754856	1	1	0.563817	0.790635	1.24028	1	1	0.638696	0.819976	1.10721	1	1	0.0892582	0.419595	0.620967	1	1
SM d42:4	SM	4.87238e-07	4.82893e-06	0.569775	0.000758143	0.000682621	0.025921	0.178465	0.879738	1	1	0.019703	0.089643	0.795567	1	1	0.189194	0.494863	0.948054	1	1	0.0488863	0.232621	0.880461	1	1	0.89876	0.964998	0.984417	1	1
TG 46:6	TG	0.191071	0.361247	0.665721	1	1	0.343651	0.644243	0.879697	1	1	0.0670351	0.196434	0.643053	1	1	0.100551	0.372516	0.833414	1	1	0.214402	0.504824	0.839525	1	1	0.597029	0.846834	1.03099	1	1
2-acyl LPC 17:1	LPC	0.87469	0.950431	0.979642	1	1	0.0919898	0.339813	0.87958	1	1	0.356838	0.555894	0.887689	1	1	0.332162	0.632473	0.933547	1	1	0.786225	0.899534	0.974298	1	1	0.315887	0.686794	1.12087	1	1
PE O-36:3	PE	0.41859	0.623876	1.16181	1	1	0.317153	0.628427	0.879179	1	1	0.79183	0.882034	0.966985	1	1	0.0896852	0.350628	0.836766	1	1	0.820028	0.922605	0.925464	1	1	0.450096	0.76877	0.92342	1	1
SM d32:2	SM	0.839734	0.934632	0.979935	1	1	0.0921601	0.339813	0.879157	1	1	0.082334	0.229591	0.861506	1	1	0.21726	0.520887	0.921629	1	1	0.297968	0.583754	0.925229	1	1	0.597029	0.846834	0.956119	1	1
PC O+P-38:6	PC	0.265235	0.460095	0.980177	1	1	0.235206	0.542999	0.879143	1	1	0.232315	0.422786	0.824705	1	1	0.11244	0.396728	0.933101	1	1	0.249918	0.540852	0.882874	1	1	0.290349	0.668318	0.864049	1	1
LPC 22:0	LPC	2.82926e-05	0.000159505	2.22473	0.0440233	0.0362428	0.0354738	0.205194	0.879074	1	1	0.0104834	0.0629812	0.606431	1	1	0.00915154	0.107066	0.735485	1	1	0.0137549	0.108094	0.555265	1	1	0.0414312	0.306986	0.591433	1	1
SM d37:3	SM	8.94784e-06	5.65969e-05	0.588752	0.0139228	0.0117396	0.115581	0.373122	0.877032	1	1	0.602361	0.757087	0.942139	1	1	0.472891	0.737822	0.943107	1	1	0.582661	0.785862	0.947996	1	1	0.693892	0.887	1.06016	1	1
PE P-35:4	PE	0.869408	0.948002	1.00567	1	1	0.478777	0.744073	0.876676	1	1	0.932231	0.96827	1.02336	1	1	0.211696	0.519556	1.06806	1	1	0.104057	0.355854	1.23132	1	1	0.0823719	0.418859	0.624709	1	1
Cer d41:2	Cer	0.687764	0.841321	0.972372	1	1	0.106558	0.36281	0.8763	1	1	0.223541	0.417061	0.931945	1	1	0.137433	0.440012	0.909373	1	1	0.554169	0.767159	0.988618	1	1	0.733958	0.905956	1.02419	1	1
PC 41:7	PC	0.879041	0.951179	0.953038	1	1	0.64722	0.827506	0.876183	1	1	0.359094	0.557635	0.834755	1	1	0.677652	0.860732	1.06891	1	1	0.300052	0.583754	0.971234	1	1	0.236112	0.627963	0.821977	1	1
PE P-36:4	PE	0.607385	0.779778	0.929485	1	1	0.524931	0.770559	0.87583	1	1	0.485058	0.669843	0.914298	1	1	0.231935	0.541878	0.886403	1	1	0.942997	0.97625	0.969342	1	1	0.273464	0.656652	0.893553	1	1
CE 26:5	CE	0.00848616	0.0272257	1.55146	1	1	0.602945	0.810715	0.87538	1	1	0.624741	0.769673	0.821706	1	1	0.17383	0.480425	0.874978	1	1	0.307471	0.585588	0.931282	1	1	0.520895	0.800111	1.46024	1	1
PC 38:5	PC	0.0466894	0.118707	1.16579	1	1	0.0324782	0.198961	0.875376	1	1	0.14226	0.318499	0.822468	1	1	0.412709	0.694995	0.949762	1	1	0.56291	0.77307	0.903674	1	1	0.257264	0.64254	0.863807	1	1
PE O-34:0	PE	0.479489	0.681356	1.12204	1	1	0.242295	0.551992	0.875268	1	1	0.434186	0.631395	0.883741	1	1	0.277634	0.584573	0.843842	1	1	0.353821	0.62491	0.878106	1	1	0.97117	0.986385	0.993362	1	1
DG 35:1	DG	0.138771	0.284115	0.687506	1	1	0.725419	0.870279	0.875118	1	1	0.12951	0.302603	0.765979	1	1	0.32524	0.626329	0.970376	1	1	0.249918	0.540852	0.950006	1	1	0.406098	0.738017	0.903557	1	1
PC 35:4	PC	0.834779	0.93179	1.0226	1	1	0.300252	0.613919	0.875035	1	1	0.561817	0.721276	0.880299	1	1	0.890892	0.94494	1.00217	1	1	0.740256	0.874629	0.986763	1	1	0.623486	0.857205	0.868394	1	1
PE O+P-37:7	PE	0.256015	0.449636	0.729328	1	1	0.295725	0.611096	0.874727	1	1	0.35579	0.555894	0.866167	1	1	0.984121	0.993302	1.11074	1	1	0.657714	0.826318	1.0203	1	1	0.00878715	0.134047	0.646433	1	1
TG O-53:1	TG	0.412395	0.619939	1.15482	1	1	0.134064	0.406635	0.87423	1	1	0.090088	0.242941	0.800453	1	1	0.0942201	0.363788	0.85933	1	1	0.174287	0.45732	0.843099	1	1	0.189665	0.582087	0.817188	1	1
TG O-58:4	TG	0.0223617	0.0637269	1.56818	1	1	0.366783	0.665168	0.874069	1	1	0.531547	0.706912	0.850843	1	1	0.829329	0.927038	1.07328	1	1	0.750096	0.882199	1.10572	1	1	0.406098	0.738017	1.21672	1	1
DG 34:0	DG	0.128239	0.268922	0.67164	1	1	0.308626	0.621244	0.873885	1	1	0.019703	0.089643	0.715495	1	1	0.0112193	0.119811	0.802201	1	1	0.00573403	0.0561142	0.742776	1	1	0.0966009	0.43695	0.800948	1	1
PC 31:0	PC	0.914922	0.965166	1.05218	1	1	0.245895	0.555315	0.873724	1	1	0.657303	0.787953	0.906472	1	1	0.841571	0.932272	0.919541	1	1	0.691724	0.849647	0.96744	1	1	0.659376	0.876164	0.920408	1	1
DG 39:7	DG	0.857784	0.940921	0.56987	1	1	0.506997	0.759751	0.873267	1	1	0.926594	0.965694	0.635086	1	1	0.566751	0.79091	0.97861	1	1	0.777157	0.895535	0.795708	1	1	0.946758	0.980796	0.92216	1	1
LPC O+P-24:3	LPC	0.436365	0.639344	1.19793	1	1	0.0509682	0.25097	0.873212	1	1	0.0281313	0.113694	0.543796	1	1	0.205536	0.512522	0.662791	1	1	0.0658304	0.274337	0.473173	1	1	0.0642596	0.380596	0.474362	1	1
PE 37:4	PE	0.524839	0.720785	0.903533	1	1	0.279985	0.594348	0.872266	1	1	0.44597	0.638977	0.853298	1	1	0.435425	0.71243	1.0289	1	1	0.359385	0.629733	1.05051	1	1	0.927189	0.975533	0.983881	1	1
SM d34:3	SM	0.292315	0.493857	0.957032	1	1	0.0886098	0.334652	0.871954	1	1	0.126622	0.298522	0.884786	1	1	0.897091	0.94764	0.948604	1	1	0.551135	0.767159	0.957889	1	1	0.871106	0.950159	0.983221	1	1
DG O-40:2	DG	0.442385	0.643921	1.11178	1	1	0.431327	0.707212	0.871768	1	1	0.723904	0.83197	0.954647	1	1	0.533173	0.772455	1.0749	1	1	0.366241	0.631086	1.17719	1	1	0.635736	0.870983	1.07699	1	1
PS 38:5	PS	0.00208553	0.00761755	2.59476	1	1	0.799947	0.90644	0.871317	1	1	0.44597	0.638977	0.653431	1	1	0.66923	0.85607	0.954045	1	1	0.942997	0.97625	0.798735	1	1	0.969877	0.986358	0.81689	1	1
DG O-32:0	DG	0.10682	0.233117	0.809982	1	1	0.136389	0.409693	0.869279	1	1	0.223541	0.417061	0.807158	1	1	0.119716	0.412121	0.830281	1	1	0.470583	0.719804	0.830632	1	1	0.705707	0.887	0.973786	1	1
PC 34:3	PC	0.0883396	0.199212	1.19138	1	1	0.0449526	0.235509	0.869144	1	1	0.0174325	0.0861108	0.759612	1	1	0.507738	0.757912	0.94452	1	1	0.19582	0.485957	0.8585	1	1	0.257264	0.64254	0.840218	1	1
TG 53:6	TG	0.818927	0.924039	1.0141	1	1	0.395789	0.682002	0.867166	1	1	0.232315	0.422786	0.766651	1	1	0.95312	0.980208	1.04889	1	1	0.922326	0.969034	1.03917	1	1	0.496676	0.791021	1.05109	1	1
DG P-34:1	DG	0.212628	0.390653	0.87164	1	1	0.615396	0.818424	0.866947	1	1	0.232315	0.422786	0.815809	1	1	0.189194	0.494863	0.906978	1	1	0.454743	0.705464	0.936553	1	1	1	1	0.996873	1	1
LPC P-16:2	LPC	0.384346	0.590368	0.881453	1	1	0.283962	0.596283	0.86666	1	1	0.449475	0.643407	0.88581	1	1	0.692216	0.864436	0.977805	1	1	0.891422	0.955886	1.01042	1	1	0.850239	0.939122	0.881292	1	1
PE P-39:4	PE	0.804224	0.916757	1.024	1	1	0.078123	0.314921	0.866101	1	1	0.439239	0.637552	0.90184	1	1	0.430825	0.710884	0.944929	1	1	0.942997	0.97625	0.997928	1	1	0.199165	0.592545	0.843905	1	1
PC O+P-36:6	PC	0.593231	0.768583	0.92275	1	1	0.186691	0.477782	0.864355	1	1	0.119132	0.286505	0.776116	1	1	0.082519	0.337893	0.841621	1	1	0.100059	0.345214	0.766637	1	1	0.0212492	0.218965	0.653638	1	1
PE 35:1	PE	0.462359	0.664908	0.792883	1	1	0.40479	0.688505	0.864121	1	1	0.250591	0.443595	0.79691	1	1	0.699412	0.866408	0.972919	1	1	0.735919	0.874114	0.953574	1	1	0.969877	0.986358	0.945858	1	1
LPC O+P-20:1	LPC	0.430392	0.636218	1.39494	1	1	0.292031	0.606676	0.862306	1	1	0.130298	0.302603	0.57755	1	1	0.703817	0.866408	0.637517	1	1	0.178446	0.461999	0.502684	1	1	0.0192172	0.206221	0.585678	1	1
PE P-32:0	PE	0.269624	0.465632	1.17062	1	1	0.395789	0.682002	0.862161	1	1	0.608726	0.760785	0.931771	1	1	0.0957719	0.367953	0.800075	1	1	0.820028	0.922605	0.878134	1	1	1	1	0.942003	1	1
CE 21:5	CE	0.57229	0.757858	1.24731	1	1	0.806825	0.90644	0.861602	1	1	0.406311	0.604994	1.31225	1	1	0.0469125	0.262575	1.19069	1	1	0.0432193	0.218342	1.57287	1	1	0.909802	0.964998	1.6748	1	1
1-acyl LPC 16:2	LPC	0.14428	0.293081	0.84644	1	1	0.0430854	0.230428	0.861469	1	1	0.00801353	0.0536791	0.767729	1	1	0.426253	0.709358	0.946252	1	1	0.0803315	0.302048	0.854178	1	1	0.345135	0.703839	0.871652	1	1
Cer d43:0	Cer	0.00522395	0.0175561	1.53231	1	1	0.272145	0.585696	0.861221	1	1	0.47359	0.66209	0.840144	1	1	0.804973	0.92302	0.980696	1	1	0.56291	0.77307	0.945183	1	1	0.677856	0.88333	0.772297	1	1
1-acyl LPC 19:2	LPC	0.614517	0.785048	1.07784	1	1	0.101283	0.355748	0.86053	1	1	0.129371	0.302603	0.853402	1	1	0.117864	0.408586	0.886616	1	1	0.271966	0.562739	0.916871	1	1	0.323854	0.686794	0.891221	1	1
DG O-34:2	DG	0.00556205	0.018572	0.717346	1	1	0.16951	0.457911	0.859859	1	1	0.0298029	0.117699	0.708955	1	1	0.027897	0.208691	0.805278	1	1	0.0503967	0.236197	0.733232	1	1	0.597029	0.846834	1.02297	1	1
TG 42:1	TG	0.0374634	0.0989696	0.440113	1	1	0.339139	0.639979	0.859722	1	1	0.0817826	0.228463	0.745869	1	1	0.0504964	0.270008	0.703661	1	1	0.136603	0.405637	0.759019	1	1	0.241741	0.627963	0.785218	1	1
CE 26:4	CE	0.0283365	0.0777629	1.48579	1	1	0.50769	0.759751	0.85891	1	1	0.972777	0.985443	0.98819	1	1	0.750892	0.894581	0.924207	1	1	0.994814	0.997378	1.05552	1	1	0.427768	0.750402	1.49463	1	1
TG O-57:3	TG	0.00475153	0.0161076	1.70906	1	1	0.276046	0.590823	0.858202	1	1	0.246599	0.442061	0.827671	1	1	0.884699	0.942226	1.03663	1	1	0.740256	0.874629	1.05965	1	1	0.651819	0.872082	1.0855	1	1
PE 36:4	PE	0.579231	0.763153	0.956953	1	1	0.183742	0.47492	0.854874	1	1	0.113837	0.27807	0.799374	1	1	0.3214	0.622234	0.928221	1	1	0.486724	0.729617	0.9042	1	1	0.820753	0.931504	0.907298	1	1
LPE 22:5	LPE	0.424467	0.62962	1.11717	1	1	0.0324782	0.198961	0.854251	1	1	0.183215	0.369757	0.898499	1	1	0.365274	0.652202	0.965194	1	1	0.83015	0.929559	0.976041	1	1	0.966295	0.986358	1.00597	1	1
PE P-32:2	PE	0.0685964	0.163957	0.67705	1	1	0.554658	0.785303	0.854079	1	1	0.889834	0.945107	0.933612	1	1	0.471735	0.737708	0.813635	1	1	0.697654	0.851898	0.896357	1	1	0.673998	0.88333	0.946569	1	1
PC 32:2	PC	0.430738	0.636218	0.908368	1	1	0.0760897	0.311567	0.854049	1	1	0.233314	0.423735	0.86426	1	1	0.288162	0.593123	0.917053	1	1	0.500911	0.736541	0.929182	1	1	0.491996	0.791021	0.9056	1	1
TG 63:1	TG	5.54863e-06	3.73752e-05	4.56955	0.00863367	0.00735749	0.634281	0.821766	0.853897	1	1	0.990924	0.996045	0.646936	1	1	0.946878	0.978314	1.0183	1	1	0.860681	0.945109	0.86083	1	1	0.364774	0.709599	0.715118	1	1
DG 39:3	DG	0.158787	0.315144	0.738877	1	1	0.256919	0.56785	0.853603	1	1	0.0440679	0.1534	0.765034	1	1	0.756846	0.897601	1.01975	1	1	0.234223	0.526664	0.965338	1	1	0.450096	0.76877	0.930081	1	1
DG 33:3	DG	0.0152407	0.0461371	0.554754	1	1	0.627958	0.821766	0.853525	1	1	0.136178	0.312526	0.639568	1	1	0.860004	0.937748	1.02578	1	1	0.554169	0.767159	0.917691	1	1	0.326183	0.686794	0.871128	1	1
PE 40:4	PE	0.292315	0.493857	1.26537	1	1	0.395789	0.682002	0.852922	1	1	0.459664	0.650215	0.795982	1	1	0.468408	0.733242	1.02679	1	1	0.607587	0.803233	0.996857	1	1	0.762574	0.912358	0.962893	1	1
CE 19:0	CE	0.650719	0.810015	0.484556	1	1	0.752262	0.884746	0.852779	1	1	0.300594	0.500775	1.26559	1	1	0.454106	0.728021	1.13601	1	1	0.0922648	0.324805	1.51851	1	1	1	1	1.56779	1	1
PE O+P-37:5	PE	0.558527	0.755054	0.952211	1	1	0.114498	0.371166	0.850893	1	1	0.317899	0.518502	0.863511	1	1	0.150635	0.455071	0.881645	1	1	0.850479	0.939208	0.933076	1	1	0.212702	0.607273	0.823855	1	1
TG O-56:0	TG	7.92501e-06	5.09558e-05	2.17651	0.0123313	0.0104214	0.173897	0.465748	0.850823	1	1	0.0777601	0.219104	0.798525	1	1	0.193039	0.497846	0.868483	1	1	0.188991	0.476612	0.872558	1	1	0.855055	0.942257	1.02426	1	1
CE 18:3	CE	0.316255	0.520732	0.554995	1	1	0.381116	0.670076	0.850043	1	1	0.690528	0.808678	1.09057	1	1	0.618659	0.826294	0.961459	1	1	0.984442	0.992736	1.20752	1	1	0.969877	0.986358	1.52671	1	1
1-acyl LPC 24:6	LPC	0.406981	0.613032	1.2019	1	1	0.50769	0.759751	0.849586	1	1	0.516728	0.694325	0.840728	1	1	0.798912	0.9181	1.0134	1	1	0.545495	0.7633	1.25297	1	1	0.326183	0.686794	1.23805	1	1
TG 62:12	TG	0.264721	0.460095	1.39767	1	1	0.507988	0.759751	0.849332	1	1	0.130298	0.302603	0.729678	1	1	0.857839	0.937748	1.06341	1	1	0.696413	0.851898	0.988548	1	1	0.879935	0.950159	1.2044	1	1
Cer d43:2	Cer	0.89075	0.953893	1.04997	1	1	0.0354738	0.205194	0.847261	1	1	0.0990591	0.257322	0.862156	1	1	0.390711	0.674746	0.940488	1	1	0.616708	0.807597	0.956343	1	1	0.91262	0.967328	1.01508	1	1
DG O-38:1	DG	0.0124956	0.0385777	1.31917	1	1	0.0676603	0.290026	0.846045	1	1	0.0170503	0.0858583	0.813478	1	1	0.164118	0.47029	0.925686	1	1	0.266333	0.557009	0.939939	1	1	0.340421	0.703839	0.901014	1	1
LPC 22:1	LPC	0.00522395	0.0175561	1.67404	1	1	0.0919898	0.339813	0.84604	1	1	0.624741	0.769673	0.60775	1	1	0.186566	0.494863	0.689218	1	1	0.224156	0.516721	0.547359	1	1	0.326183	0.686794	0.589229	1	1
2-acyl LPC 16:1	LPC	0.636133	0.798244	1.10068	1	1	0.0690075	0.294988	0.84543	1	1	0.0517518	0.1656	0.888125	1	1	0.039625	0.245643	0.968542	1	1	0.271966	0.562739	1.03065	1	1	0.140819	0.522947	1.11756	1	1
2-acyl LPC 19:2	LPC	0.702801	0.851681	1.01171	1	1	0.114498	0.371166	0.845363	1	1	0.0962677	0.254317	0.815152	1	1	0.365274	0.652202	0.964468	1	1	0.313674	0.590893	0.935446	1	1	0.0450223	0.326747	0.773568	1	1
PG 34:2	PG	0.0212355	0.0608515	0.505676	1	1	0.412186	0.693571	0.844596	1	1	0.638399	0.780244	0.902705	1	1	0.304487	0.607984	0.91109	1	1	0.806703	0.914225	0.988812	1	1	0.332732	0.69308	0.809744	1	1
SM d39:0	SM	0.795289	0.909896	0.862817	1	1	0.30442	0.619186	0.844356	1	1	0.577258	0.73204	0.857572	1	1	0.454106	0.728021	0.885105	1	1	0.663186	0.826857	0.898681	1	1	0.385097	0.724418	0.753599	1	1
CE 24:5	CE	0.947271	0.983981	1.32005	1	1	0.897412	0.947336	0.844252	1	1	0.531547	0.706912	1.22032	1	1	0.340898	0.633737	0.838053	1	1	0.166188	0.447384	1.35316	1	1	0.909802	0.964998	2.2643	1	1
LPC O+P-22:1	LPC	0.0347551	0.0922848	1.60491	1	1	0.16951	0.457911	0.844145	1	1	0.0417307	0.14724	0.571749	1	1	0.478079	0.737988	0.659221	1	1	0.0445813	0.221625	0.511478	1	1	0.00654959	0.111991	0.570273	1	1
DG 35:0	DG	0.161816	0.317912	0.676049	1	1	0.572326	0.790186	0.843986	1	1	0.0741095	0.210428	0.704823	1	1	0.216986	0.520887	0.906544	1	1	0.0781414	0.299478	0.824414	1	1	0.0892582	0.419595	0.807474	1	1
TG O-56:1	TG	5.47947e-05	0.000291988	2.33134	0.0852606	0.0693153	0.106558	0.36281	0.843979	1	1	0.0670351	0.196434	0.807023	1	1	0.298983	0.604179	0.88247	1	1	0.45575	0.706322	0.91211	1	1	0.95456	0.98364	1.0086	1	1
TG 58:11	TG	0.850698	0.938785	0.881708	1	1	0.321474	0.628427	0.843828	1	1	0.0670351	0.196434	0.678107	1	1	0.646551	0.843987	0.867268	1	1	0.239376	0.531339	0.766008	1	1	0.47307	0.778939	0.857398	1	1
PE P-36:6	PE	0.717955	0.864658	0.765306	1	1	0.390861	0.678772	0.84147	1	1	0.153981	0.33742	0.780394	1	1	0.66923	0.85607	0.978286	1	1	0.431555	0.695166	0.895962	1	1	0.0982011	0.440348	0.710124	1	1
PC 41:5	PC	0.887325	0.953893	0.964915	1	1	0.0736296	0.307978	0.841399	1	1	0.196143	0.386327	0.881343	1	1	0.957332	0.98338	1.02139	1	1	0.786197	0.899534	1.01988	1	1	0.266993	0.656652	0.882627	1	1
PE P-37:4	PE	0.586212	0.768446	0.97495	1	1	0.177946	0.471694	0.841364	1	1	0.577258	0.73204	0.840766	1	1	0.241248	0.550413	0.852391	1	1	0.932656	0.972011	0.898507	1	1	0.121557	0.472856	0.820987	1	1
CE 16:2	CE	0.66544	0.822418	1.08274	1	1	0.35279	0.651175	0.839952	1	1	0.673836	0.79733	1.04475	1	1	0.928173	0.966691	0.803136	1	1	0.840301	0.933935	1.08603	1	1	0.733958	0.905956	1.82205	1	1
TG O-56:4	TG	0.160581	0.317892	1.33374	1	1	0.199345	0.495497	0.838143	1	1	0.119132	0.286505	0.753234	1	1	0.133441	0.43438	0.883319	1	1	0.275209	0.568692	0.88783	1	1	0.769915	0.917295	1.0548	1	1
1-acyl LPC 16:3	LPC	0.0248666	0.0699682	0.7654	1	1	0.0520336	0.254605	0.83786	1	1	0.0222277	0.0968804	0.755261	1	1	0.250821	0.559137	0.954662	1	1	0.120288	0.382758	0.867473	1	1	0.762574	0.912358	0.971387	1	1
PC O+P-36:4	PC	0.725574	0.869795	1.07122	1	1	0.235206	0.542999	0.837846	1	1	0.516728	0.694325	0.834239	1	1	0.0720246	0.323902	0.914632	1	1	0.446937	0.701348	0.873884	1	1	0.705707	0.887	0.880007	1	1
TG 63:0	TG	0.0016755	0.00634326	1.8601	1	1	0.523285	0.770559	0.837506	1	1	0.269439	0.463447	0.742843	1	1	0.96452	0.985241	1.04666	1	1	0.792966	0.903261	1.03292	1	1	0.0642596	0.380596	0.909164	1	1
PS 36:1	PS	0.0255295	0.0713177	2.24248	1	1	0.799947	0.90644	0.837402	1	1	0.459664	0.650215	0.637118	1	1	0.306336	0.607984	1.03193	1	1	0.942997	0.97625	0.868166	1	1	0.496676	0.791021	0.831833	1	1
PE O+P-38:8	PE	0.184986	0.352311	0.777082	1	1	0.0627384	0.28052	0.837012	1	1	0.0560451	0.175113	0.790487	1	1	0.270057	0.578701	0.905836	1	1	0.325027	0.600903	0.890716	1	1	0.169149	0.56854	0.809748	1	1
PC 36:4	PC	0.579231	0.763153	1.13635	1	1	0.0954726	0.347092	0.835822	1	1	0.250591	0.443595	0.725156	1	1	0.66923	0.85607	0.918552	1	1	0.840301	0.933935	0.810825	1	1	0.705707	0.887	0.76119	1	1
DG 37:1	DG	0.518229	0.714861	0.796392	1	1	0.590609	0.80261	0.834694	1	1	0.108729	0.271126	0.706004	1	1	0.191849	0.497846	0.89024	1	1	0.21924	0.508402	0.833738	1	1	0.650439	0.870983	0.915461	1	1
DG 29:0	DG	0.191071	0.361247	0.754998	1	1	0.542466	0.780486	0.834521	1	1	0.175841	0.361438	0.73015	1	1	0.798912	0.9181	0.99577	1	1	0.616708	0.807597	0.881797	1	1	0.273464	0.656652	0.756302	1	1
TG O-55:1	TG	0.00108769	0.00430648	1.84557	1	1	0.0974079	0.349232	0.833535	1	1	0.13813	0.315609	0.813069	1	1	0.390711	0.674746	0.892683	1	1	0.617117	0.807597	0.938107	1	1	0.765622	0.914983	0.954187	1	1
PE 39:4	PE	0.479489	0.681356	0.905441	1	1	0.415875	0.693571	0.832959	1	1	0.345089	0.54569	0.82402	1	1	0.157106	0.462113	1.17141	1	1	0.332775	0.605611	1.16145	1	1	0.406098	0.738017	1.23133	1	1
PE O+P-39:6	PE	0.395566	0.602251	0.940278	1	1	0.047881	0.244272	0.832629	1	1	0.487746	0.669843	0.864032	1	1	0.502729	0.754336	0.929294	1	1	0.56291	0.77307	0.983315	1	1	0.496676	0.791021	0.873309	1	1
PS 40:1	PS	0.00620427	0.0203668	3.08721	1	1	0.794834	0.906053	0.831874	1	1	0.44597	0.638977	0.644755	1	1	0.236865	0.549855	1.03814	1	1	0.629274	0.815959	0.862431	1	1	0.427768	0.750402	0.774282	1	1
PE O+P-36:6	PE	0.579231	0.763153	0.780612	1	1	0.183742	0.47492	0.831644	1	1	0.0990591	0.257322	0.794181	1	1	0.0695792	0.316565	0.867726	1	1	0.200351	0.492489	0.870028	1	1	0.0192172	0.206221	0.723039	1	1
PS 38:4	PS	0.000309941	0.00138186	2.70579	0.482268	0.374718	0.996453	0.997735	0.830878	1	1	0.345089	0.54569	0.613171	1	1	0.591305	0.807789	0.916085	1	1	0.860681	0.945109	0.769541	1	1	0.677856	0.88333	0.765034	1	1
TG O-54:0	TG	0.012285	0.0380031	1.60158	1	1	0.033206	0.200266	0.8307	1	1	0.00321676	0.0315419	0.710192	1	1	0.027897	0.208691	0.783577	1	1	0.0210216	0.13919	0.747863	1	1	0.365242	0.709599	0.882508	1	1
1-acyl LPC 18:3	LPC	0.274063	0.471727	1.23718	1	1	0.0499211	0.24738	0.829929	1	1	0.0111899	0.0658467	0.741884	1	1	0.148114	0.451214	0.903869	1	1	0.147181	0.423316	0.863375	1	1	0.762574	0.912358	0.878198	1	1
DG 28:1	DG	0.288439	0.488901	0.798087	1	1	0.111536	0.36847	0.829038	1	1	0.0128626	0.0717353	0.672541	1	1	0.075602	0.331411	0.69706	1	1	0.0549408	0.247365	0.703499	1	1	0.136686	0.520007	0.962953	1	1
PC 33:3	PC	0.571358	0.757858	1.12461	1	1	0.0759562	0.311567	0.8286	1	1	0.0965728	0.25469	0.757857	1	1	0.650045	0.84638	0.937015	1	1	0.69184	0.849647	0.933646	1	1	0.766876	0.915076	0.890918	1	1
TG O-56:3	TG	0.0306125	0.0829845	1.49155	1	1	0.172288	0.463005	0.827844	1	1	0.183215	0.369757	0.769154	1	1	0.270755	0.578701	0.907706	1	1	0.598526	0.798034	0.940371	1	1	0.531864	0.813141	1.11445	1	1
LPC O+P-22:0	LPC	4.15328e-07	4.19643e-06	2.16715	0.000646251	0.000583121	0.0869577	0.333266	0.827825	1	1	0.0605263	0.185027	0.544521	1	1	0.811045	0.926201	0.661989	1	1	0.271966	0.562739	0.495588	1	1	0.0258804	0.2319	0.519949	1	1
DG 41:3	DG	0.97409	0.993892	0.948756	1	1	0.905763	0.952919	0.827709	1	1	0.545779	0.714085	0.592736	1	1	0.407336	0.689947	1.21549	1	1	0.573404	0.77991	1.08449	1	1	0.0701086	0.389603	0.796091	1	1
PE 40:5	PE	0.914922	0.965166	1.03734	1	1	0.129507	0.402221	0.827299	1	1	0.0704995	0.20352	0.784187	1	1	0.640931	0.839468	0.944239	1	1	0.598526	0.798034	0.938994	1	1	0.850239	0.939122	0.942939	1	1
LPE 18:3	LPE	0.971593	0.992522	1.0578	1	1	0.129507	0.402221	0.82706	1	1	0.0605263	0.185027	0.733983	1	1	0.17383	0.480425	0.849777	1	1	0.174287	0.45732	0.804578	1	1	0.762574	0.912358	0.965745	1	1
PC P-37:5	PC	0.748593	0.883771	0.971955	1	1	0.0954726	0.347092	0.826471	1	1	0.155048	0.33742	0.78112	1	1	0.159418	0.463653	0.885749	1	1	0.373178	0.636693	0.857253	1	1	0.151292	0.538276	0.692737	1	1
TG 60:14	TG	0.96095	0.992522	0.941652	1	1	0.575855	0.793589	0.826408	1	1	0.350184	0.552623	0.665014	1	1	0.654972	0.84928	0.898091	1	1	0.762069	0.889557	0.761016	1	1	0.585379	0.845729	0.794275	1	1
1-acyl LPC 19:4	LPC	0.78745	0.904928	0.872772	1	1	0.156121	0.439284	0.826387	1	1	0.0163858	0.083321	0.669818	1	1	0.241248	0.550413	1.03237	1	1	0.136603	0.405637	0.895016	1	1	0.0698917	0.389603	0.773518	1	1
LPC 21:0	LPC	0.00264228	0.00936534	1.63626	1	1	0.376301	0.666884	0.824074	1	1	0.250591	0.443595	0.573315	1	1	0.733119	0.887336	0.690122	1	1	0.439207	0.695934	0.533128	1	1	0.140819	0.522947	0.567369	1	1
PE P-39:5	PE	0.518229	0.714861	0.967683	1	1	0.0775604	0.313465	0.823807	1	1	0.44597	0.638977	0.833734	1	1	0.468408	0.733242	0.913873	1	1	0.870907	0.947716	0.934486	1	1	0.22689	0.617205	0.841915	1	1
HexCer d39:1	HexCer	0.0121415	0.0376338	0.753064	1	1	0.0542204	0.260857	0.823738	1	1	0.0209322	0.0941344	0.724445	1	1	0.0427358	0.249052	0.829573	1	1	0.0781414	0.299478	0.780615	1	1	0.0870035	0.419595	0.774943	1	1
CE 14:0	CE	0.0922061	0.205922	1.2816	1	1	0.0404077	0.222171	0.821989	1	1	0.0185373	0.0879393	0.788332	1	1	0.0495795	0.267867	0.839795	1	1	0.120288	0.382758	0.860757	1	1	0.199165	0.592545	0.838311	1	1
CE 16:1	CE	0.10682	0.233117	1.26222	1	1	0.0954726	0.347092	0.821124	1	1	0.108729	0.271126	0.856725	1	1	0.0268006	0.206444	0.893713	1	1	0.25531	0.545689	0.972881	1	1	0.824958	0.933553	1.0345	1	1
TG 55:10	TG	0.783631	0.903208	0.716152	1	1	0.944133	0.97632	0.820876	1	1	0.258405	0.453141	0.579431	1	1	0.603332	0.816334	0.843799	1	1	0.649153	0.822377	0.698853	1	1	0.842057	0.939122	1.02515	1	1
PE P-36:5	PE	0.565388	0.756443	0.778221	1	1	0.192695	0.484384	0.81981	1	1	0.14226	0.318499	0.778001	1	1	0.063763	0.305278	0.844378	1	1	0.21924	0.508402	0.845515	1	1	0.0234658	0.228205	0.742447	1	1
DG 37:4	DG	0.0864559	0.196387	0.618406	1	1	0.249532	0.559223	0.81977	1	1	0.0373701	0.137791	0.715662	1	1	0.32524	0.626329	0.919674	1	1	0.29531	0.583125	0.911784	1	1	0.590164	0.846834	0.899834	1	1
DG 37:6	DG	0.305483	0.508376	0.58475	1	1	0.401289	0.686089	0.819635	1	1	0.0892914	0.242941	0.594015	1	1	0.787876	0.914877	1.22969	1	1	0.527777	0.755164	1.02234	1	1	0.500855	0.795235	1.00783	1	1
TG 59:11	TG	0.333328	0.540269	1.26838	1	1	0.510913	0.761476	0.819286	1	1	0.109435	0.272449	0.694131	1	1	0.346589	0.640491	0.877936	1	1	0.42137	0.68871	0.758393	1	1	0.510019	0.800111	1.18852	1	1
CE 19:4	CE	0.811028	0.92082	0.762519	1	1	0.94683	0.97632	0.817852	1	1	0.577258	0.73204	1.26884	1	1	0.270755	0.578701	1.17194	1	1	0.186984	0.472316	1.59875	1	1	0.623486	0.857205	1.8932	1	1
PE O+P-33:3	PE	0.467262	0.669484	0.742315	1	1	0.622847	0.821766	0.817847	1	1	0.704558	0.820172	0.97301	1	1	0.493249	0.748776	0.905056	1	1	0.37305	0.636693	1.06864	1	1	0.834246	0.939122	0.902367	1	1
TG 55:9	TG	0.995941	0.997865	0.849442	1	1	0.214826	0.515847	0.817843	1	1	0.0465145	0.156999	0.611025	1	1	0.703817	0.866408	0.998808	1	1	0.439207	0.695934	0.876251	1	1	0.677856	0.88333	1.01317	1	1
TG 53:7	TG	0.931083	0.973778	0.88299	1	1	0.256919	0.56785	0.817493	1	1	0.113837	0.27807	0.664869	1	1	0.872336	0.938697	0.997414	1	1	0.62589	0.812247	0.922547	1	1	0.597029	0.846834	0.971456	1	1
Cer d45:2	Cer	0.297003	0.499607	1.30587	1	1	0.134064	0.406635	0.816602	1	1	0.368836	0.568789	0.837831	1	1	0.715488	0.872491	1.07396	1	1	0.439207	0.695934	1.09056	1	1	0.969877	0.986358	0.914163	1	1
LPC O+P-24:0	LPC	2.25939e-08	6.91823e-07	3.48098	3.51561e-05	3.41846e-05	0.0449526	0.235509	0.816287	1	1	0.019703	0.089643	0.526115	1	1	0.263993	0.571733	0.66565	1	1	0.0803649	0.302048	0.487078	1	1	0.0313598	0.265195	0.511972	1	1
1-acyl LPC 21:5	LPC	0.779633	0.899424	0.879289	1	1	0.813718	0.907631	0.815928	1	1	0.124617	0.294241	0.50313	1	1	0.141632	0.444313	0.884899	1	1	0.0621005	0.265462	0.615171	1	1	0.0642596	0.380596	0.499012	1	1
LPC O+P-18:1	LPC	0.18764	0.356493	1.14732	1	1	0.692338	0.859759	0.81369	1	1	0.368836	0.568789	0.541878	1	1	0.306336	0.607984	0.617885	1	1	0.653779	0.822377	0.480864	1	1	0.0258804	0.2319	0.548492	1	1
LPC O+P-18:2	LPC	0.212628	0.390653	1.18607	1	1	0.47963	0.744073	0.813455	1	1	0.175841	0.361438	0.537876	1	1	0.750892	0.894581	0.654558	1	1	0.147181	0.423316	0.496444	1	1	0.0698917	0.389603	0.502422	1	1
DG 40:3	DG	0.123212	0.260486	0.821118	1	1	0.634281	0.821766	0.81224	1	1	0.673836	0.79733	0.88606	1	1	0.197241	0.500663	1.2111	1	1	0.359385	0.629733	1.25603	1	1	1	1	1.04374	1	1
PE P-34:0	PE	0.740894	0.878013	0.951039	1	1	0.186691	0.477782	0.812196	1	1	0.624741	0.769673	0.778117	1	1	0.00957912	0.111232	0.729205	1	1	0.27768	0.569263	0.745468	1	1	0.597029	0.846834	0.79522	1	1
LPC O+P-24:2	LPC	0.436365	0.639344	1.44498	1	1	0.141131	0.41591	0.812112	1	1	0.0517518	0.1656	0.517322	1	1	0.211205	0.51917	0.654569	1	1	0.0474141	0.229014	0.475359	1	1	0.0234658	0.228205	0.494445	1	1
PC 30:0	PC	0.818927	0.924039	1.07032	1	1	0.0886098	0.334652	0.810633	1	1	0.116482	0.28364	0.796477	1	1	0.194531	0.497846	0.878941	1	1	0.454743	0.705464	0.891063	1	1	0.407975	0.738017	0.8741	1	1
TG 50:5	TG	0.628892	0.792002	0.858157	1	1	0.1751	0.466533	0.810007	1	1	0.0564627	0.175712	0.711324	1	1	0.946878	0.978314	0.945006	1	1	0.58059	0.7842	0.914886	1	1	0.151292	0.538276	0.813102	1	1
PC 38:7	PC	0.66544	0.822418	0.976628	1	1	0.0663349	0.28592	0.809706	1	1	0.0222277	0.0968804	0.697671	1	1	0.348905	0.640954	0.926868	1	1	0.100059	0.345214	0.813224	1	1	0.130913	0.501727	0.761939	1	1
DG 34:4	DG	0.136077	0.280075	0.698894	1	1	0.242295	0.551992	0.808488	1	1	0.0394994	0.142933	0.646796	1	1	0.528035	0.770752	0.935053	1	1	0.25531	0.545689	0.864515	1	1	0.104419	0.453843	0.785276	1	1
TG 54:9	TG	0.811028	0.92082	0.890956	1	1	0.224851	0.529302	0.807479	1	1	0.0741095	0.210428	0.619047	1	1	0.872336	0.938697	0.939868	1	1	0.486724	0.729617	0.825672	1	1	0.427768	0.750402	0.829717	1	1
DG 35:4	DG	0.18999	0.360518	0.635083	1	1	0.277799	0.593757	0.807382	1	1	0.0817826	0.228463	0.669579	1	1	0.451855	0.728021	0.923126	1	1	0.351113	0.621537	0.877124	1	1	0.199165	0.592545	0.759952	1	1
TG 43:0	TG	0.171167	0.333336	0.736098	1	1	0.13177	0.404407	0.807264	1	1	0.00655352	0.0465629	0.631722	1	1	0.288175	0.593123	0.90238	1	1	0.0781414	0.299478	0.746716	1	1	0.121557	0.472856	0.757111	1	1
CE 22:2	CE	0.702801	0.851681	0.408444	1	1	0.47963	0.744073	0.807172	1	1	0.155048	0.33742	1.3349	1	1	0.657851	0.849474	1.12755	1	1	0.22915	0.522047	1.61624	1	1	0.762574	0.912358	2.03051	1	1
PC 41:6	PC	0.560228	0.756443	0.891624	1	1	0.64722	0.827506	0.805658	1	1	0.182584	0.369757	0.797599	1	1	0.618498	0.826294	1.1281	1	1	0.448382	0.701894	1.04748	1	1	0.273896	0.656675	0.794466	1	1
TG 62:11	TG	0.140314	0.286896	1.59914	1	1	0.318221	0.628427	0.805061	1	1	0.230784	0.422786	0.663588	1	1	0.745459	0.894321	1.15897	1	1	0.939929	0.97625	1.10834	1	1	0.520895	0.800111	1.4155	1	1
DG 37:5	DG	0.0347551	0.0922848	0.724861	1	1	0.0317641	0.198961	0.805056	1	1	0.148549	0.327862	0.796441	1	1	0.430825	0.710884	0.952769	1	1	0.984442	0.992736	1.00148	1	1	0.427235	0.750402	0.880603	1	1
LPC O+P-20:0	LPC	0.164889	0.323541	1.44986	1	1	0.321474	0.628427	0.804592	1	1	0.33359	0.532375	0.517352	1	1	0.517835	0.763746	0.615476	1	1	0.653779	0.822377	0.46372	1	1	0.0698917	0.389603	0.520989	1	1
TG O-57:4	TG	0.354529	0.565212	1.14455	1	1	0.363328	0.664322	0.804409	1	1	0.522817	0.701901	0.786101	1	1	0.811762	0.926201	1.02438	1	1	0.800727	0.909438	1.15902	1	1	0.54666	0.818694	1.27814	1	1
1-acyl LPE 22:4	LPE	0.544926	0.739237	1.1664	1	1	0.0624863	0.28052	0.803836	1	1	0.381082	0.581907	0.867235	1	1	0.454106	0.728021	0.958084	1	1	0.891422	0.955886	0.986105	1	1	0.520895	0.800111	1.09331	1	1
DG 33:1	DG	0.125706	0.265039	0.697034	1	1	0.308626	0.621244	0.801463	1	1	0.0704995	0.20352	0.683042	1	1	0.357031	0.647482	0.967204	1	1	0.234223	0.526664	0.918692	1	1	0.241741	0.627963	0.891905	1	1
1-acyl LPE 18:3	LPE	0.858681	0.940921	1.03946	1	1	0.090287	0.336898	0.800345	1	1	0.0353394	0.132822	0.688639	1	1	0.082519	0.337893	0.814243	1	1	0.123423	0.38641	0.764473	1	1	0.705707	0.887	0.919738	1	1
TG 49:3	TG	0.518229	0.714861	1.03417	1	1	0.114498	0.371166	0.79995	1	1	0.0326326	0.126624	0.74826	1	1	0.897091	0.94764	1.02605	1	1	0.589526	0.790779	1.0141	1	1	0.345135	0.703839	0.952823	1	1
TG 56:10	TG	0.779633	0.899424	0.88201	1	1	0.180827	0.472885	0.79983	1	1	0.0637121	0.191752	0.637746	1	1	0.629753	0.834664	0.878339	1	1	0.373178	0.636693	0.78232	1	1	0.47307	0.778939	0.848661	1	1
LPC 24:2	LPC	0.000800896	0.0032847	1.92504	1	0.943455	0.560289	0.785414	0.798781	1	1	0.502126	0.68177	0.497736	1	1	0.395053	0.675497	0.684554	1	1	0.366241	0.631086	0.483068	1	1	0.0102326	0.143348	0.533467	1	1
TG 41:1	TG	0.0591116	0.144619	0.649958	1	1	0.0459115	0.239726	0.797631	1	1	0.00400237	0.0353846	0.615137	1	1	0.0360086	0.239442	0.840438	1	1	0.053535	0.243568	0.72833	1	1	0.212702	0.607273	0.7659	1	1
PE O+P-35:5	PE	0.621687	0.789125	0.923788	1	1	0.16951	0.457911	0.797287	1	1	0.354649	0.555894	0.846287	1	1	0.978113	0.991494	0.943433	1	1	0.953126	0.981741	0.990921	1	1	0.0263902	0.233313	0.615469	1	1
PS 40:5	PS	0.000335149	0.00148151	2.57811	0.521492	0.403855	0.35279	0.651175	0.797071	1	1	0.0545502	0.171475	0.628791	1	1	0.399423	0.68222	0.836022	1	1	0.289352	0.575744	0.747791	1	1	0.879935	0.950159	0.880191	1	1
TG 52:7	TG	0.710364	0.858172	0.816497	1	1	0.180827	0.472885	0.797014	1	1	0.0670351	0.196434	0.660014	1	1	0.928173	0.966691	0.965678	1	1	0.607587	0.803233	0.890373	1	1	0.345135	0.703839	0.843342	1	1
TG 42:2	TG	0.0347551	0.0922848	0.431418	1	1	0.177946	0.471694	0.796708	1	1	0.0517518	0.1656	0.705294	1	1	0.0583544	0.292901	0.729778	1	1	0.129883	0.396271	0.775159	1	1	0.307921	0.674824	0.77683	1	1
PE 32:2	PE	0.58772	0.768583	0.77623	1	1	0.440712	0.716848	0.796196	1	1	0.457717	0.650215	0.607126	1	1	0.696715	0.866108	0.779045	1	1	0.374347	0.637309	0.583737	1	1	0.496561	0.791021	0.614403	1	1
TG 51:1	TG	0.511661	0.709577	1.04283	1	1	0.0805964	0.320736	0.795449	1	1	0.00664303	0.0469843	0.691149	1	1	0.038878	0.243928	0.854851	1	1	0.0203086	0.138597	0.806654	1	1	0.105534	0.455762	0.755273	1	1
LPC 22:6	LPC	0.436365	0.639344	1.22525	1	1	0.554317	0.785303	0.794722	1	1	0.41929	0.619578	0.455813	1	1	0.703817	0.866408	0.649364	1	1	0.366241	0.631086	0.438785	1	1	0.104419	0.453843	0.408933	1	1
PC 42:10	PC	0.524839	0.720785	0.969509	1	1	0.148482	0.423145	0.79468	1	1	0.0517518	0.1656	0.808932	1	1	0.168922	0.473589	1.05515	1	1	0.158375	0.440056	1.01003	1	1	0.205748	0.607273	0.835513	1	1
1-acyl LPC 17:2	LPC	0.485834	0.684744	0.947195	1	1	0.0108499	0.109209	0.794152	1	1	0.0153947	0.0793182	0.756217	1	1	0.098937	0.369175	0.881731	1	1	0.214402	0.504824	0.875575	1	1	0.385097	0.724418	0.880075	1	1
PS 40:4	PS	0.000996765	0.00398706	2.43388	1	1	0.653406	0.832678	0.793984	1	1	0.241331	0.435124	0.656849	1	1	0.750892	0.894581	0.928864	1	1	0.503159	0.736541	0.834612	1	1	0.733958	0.905956	1.02413	1	1
TG 51:0	TG	0.702801	0.851681	0.917929	1	1	0.16951	0.457911	0.793364	1	1	0.019703	0.089643	0.647417	1	1	0.13537	0.436099	0.816288	1	1	0.0474141	0.229014	0.748654	1	1	0.257264	0.64254	0.865681	1	1
1-acyl LPC 15:1	LPC	0.367886	0.576466	0.923154	1	1	0.00774266	0.0912696	0.792797	1	1	0.0135696	0.073826	0.746689	1	1	0.189194	0.494863	0.895912	1	1	0.166188	0.447384	0.86478	1	1	0.427768	0.750402	0.89153	1	1
TG O-53:0	TG	0.0964076	0.21369	1.26542	1	1	0.0468783	0.240782	0.792486	1	1	0.0523302	0.166612	0.748574	1	1	0.202668	0.511294	0.884975	1	1	0.343822	0.615139	0.879684	1	1	0.653912	0.873997	0.931729	1	1
LPC O+P-18:0	LPC	0.479489	0.681356	1.23799	1	1	0.296122	0.611096	0.791963	1	1	0.44597	0.638977	0.502377	1	1	0.257349	0.566385	0.601028	1	1	0.932656	0.972011	0.448446	1	1	0.0892582	0.419595	0.509134	1	1
TG 51:6	TG	0.850698	0.938785	0.834942	1	1	0.208324	0.510475	0.791948	1	1	0.0465145	0.156999	0.628574	1	1	0.860004	0.937748	1.00781	1	1	0.494905	0.735503	0.920912	1	1	0.290349	0.668318	0.910771	1	1
LPC 20:0	LPC	0.00591978	0.01964	1.63321	1	1	0.16951	0.457911	0.790816	1	1	0.0704995	0.20352	0.500871	1	1	0.197241	0.500663	0.640041	1	1	0.053535	0.243568	0.474945	1	1	0.0966009	0.43695	0.509591	1	1
Cer d43:3	Cer	0.321193	0.526634	0.868361	1	1	0.0153924	0.134554	0.790677	1	1	0.0185373	0.0879393	0.816494	1	1	0.0403841	0.246422	0.875029	1	1	0.204958	0.497526	0.940591	1	1	1	1	1.06243	1	1
PC 40:8	PC	0.321193	0.526634	0.985897	1	1	0.0103092	0.106233	0.790556	1	1	0.0153947	0.0793182	0.769077	1	1	0.408252	0.689947	0.973833	1	1	0.536888	0.760836	0.931149	1	1	0.450096	0.76877	0.83098	1	1
Cer d42:4	Cer	5.90695e-05	0.000313693	0.435701	0.0919121	0.0746638	0.166499	0.456917	0.790353	1	1	0.15483	0.33742	0.809912	1	1	0.568324	0.792394	0.966463	1	1	0.646031	0.821636	0.987615	1	1	0.760181	0.912358	1.08135	1	1
DG 39:4	DG	0.14428	0.293081	0.708831	1	1	0.584485	0.798472	0.789924	1	1	0.232315	0.422786	0.666359	1	1	0.468408	0.733242	1.067	1	1	0.571718	0.778296	1.15124	1	1	0.496676	0.791021	1.20038	1	1
PS 36:2	PS	0.0561928	0.138787	2.81118	1	1	0.989221	0.994907	0.789224	1	1	0.215006	0.408984	0.484189	1	1	0.436733	0.71382	0.905308	1	1	0.598526	0.798034	0.662843	1	1	0.406098	0.738017	0.649335	1	1
PC 31:1	PC	0.568339	0.757858	1.08237	1	1	0.0422596	0.228319	0.789184	1	1	0.106406	0.269281	0.753317	1	1	0.382422	0.666349	0.864166	1	1	0.623913	0.812247	0.86556	1	1	0.514259	0.800111	0.845262	1	1
PS 40:2	PS	0.0177814	0.0527008	4.01978	1	1	0.565266	0.78604	0.788753	1	1	0.132166	0.305572	0.531322	1	1	0.4326	0.71243	1.12735	1	1	0.726697	0.868889	0.886129	1	1	0.487453	0.791021	0.735696	1	1
TG O-55:2	TG	0.11526	0.247715	1.3706	1	1	0.0612452	0.279465	0.788199	1	1	0.0893625	0.242941	0.753283	1	1	0.205536	0.512522	0.851352	1	1	0.417069	0.682397	0.884419	1	1	0.788065	0.923183	0.954122	1	1
TG 45:0	TG	0.898797	0.956586	0.847463	1	1	0.106558	0.36281	0.787994	1	1	0.00751275	0.0508254	0.636609	1	1	0.369441	0.653981	0.908462	1	1	0.102771	0.352227	0.765327	1	1	0.151292	0.538276	0.779847	1	1
DG 32:0	DG	0.0846048	0.193596	0.614749	1	1	0.186691	0.477782	0.787056	1	1	0.0185373	0.0879393	0.65516	1	1	0.0247191	0.197246	0.834405	1	1	0.0158827	0.122344	0.777278	1	1	0.0892582	0.419595	0.730745	1	1
TG 62:15	TG	0.735644	0.875793	0.913173	1	1	0.212609	0.51462	0.786496	1	1	0.0862949	0.235984	0.605192	1	1	0.74365	0.894321	0.966948	1	1	0.633969	0.817767	0.764054	1	1	0.257264	0.64254	0.822784	1	1
TG 48:3	TG	0.442385	0.643921	0.793193	1	1	0.0919898	0.339813	0.78313	1	1	0.0264719	0.108965	0.716567	1	1	0.533173	0.772455	0.906928	1	1	0.366241	0.631086	0.909766	1	1	0.186269	0.577632	0.823678	1	1
TG 53:1	TG	0.914922	0.965166	1.03209	1	1	0.148482	0.423145	0.782591	1	1	0.0101949	0.0619658	0.645971	1	1	0.133331	0.43438	0.864695	1	1	0.0418927	0.214424	0.83599	1	1	0.450096	0.76877	0.913013	1	1
1-acyl LPE 17:1	LPE	0.733221	0.873577	0.986852	1	1	0.0178044	0.145045	0.782329	1	1	0.0990591	0.257322	0.769545	1	1	0.098937	0.369175	0.822538	1	1	0.25531	0.545689	0.779058	1	1	0.520895	0.800111	1.0558	1	1
DG 32:2	DG	0.0306121	0.0829845	0.579105	1	1	0.253205	0.562843	0.779876	1	1	0.0670351	0.196434	0.673154	1	1	0.540925	0.780779	0.959916	1	1	0.283475	0.570618	0.898532	1	1	0.0823719	0.418859	0.784811	1	1
TG 40:1	TG	0.0223617	0.0637269	0.586453	1	1	0.31287	0.624937	0.77942	1	1	0.0858542	0.235192	0.723632	1	1	0.0403841	0.246422	0.944273	1	1	0.136603	0.405637	0.90286	1	1	0.364774	0.709599	0.742386	1	1
TG 46:3	TG	0.316255	0.520732	0.747152	1	1	0.138744	0.413576	0.779273	1	1	0.019703	0.089643	0.630584	1	1	0.168922	0.473589	0.778618	1	1	0.158375	0.440056	0.764315	1	1	0.406098	0.738017	0.762838	1	1
CE 26:6	CE	0.861937	0.942809	1.11114	1	1	0.589598	0.80261	0.778576	1	1	0.177864	0.364633	0.477457	1	1	0.457127	0.729278	1.31072	1	1	0.276894	0.569263	1.25655	1	1	0.236112	0.627963	2.06929	1	1
2-acyl LPC 18:3	LPC	0.0709235	0.167461	1.30132	1	1	0.0449526	0.235509	0.777756	1	1	0.0050032	0.039923	0.693956	1	1	0.164118	0.47029	0.891962	1	1	0.170201	0.453482	0.858705	1	1	0.791519	0.923183	0.928117	1	1
TG 58:12	TG	0.643409	0.804778	0.882496	1	1	0.235206	0.542999	0.777361	1	1	0.0417307	0.14724	0.601846	1	1	0.502729	0.754336	0.796578	1	1	0.19582	0.485957	0.704554	1	1	0.364774	0.709599	0.810307	1	1
PE P-34:4	PE	0.954446	0.989063	0.976553	1	1	0.487812	0.748637	0.777218	1	1	0.55692	0.721276	0.777204	1	1	0.479148	0.738905	0.817255	1	1	0.751775	0.883506	0.870722	1	1	0.174001	0.56854	0.679432	1	1
PE O+P-37:6	PE	0.811028	0.92082	0.876132	1	1	0.138744	0.413576	0.775139	1	1	0.250591	0.443595	0.755893	1	1	0.164118	0.47029	0.899818	1	1	0.409068	0.672133	0.881445	1	1	0.00917056	0.134617	0.616927	1	1
TG 48:2	TG	0.779633	0.899424	1.02091	1	1	0.00906112	0.102913	0.771381	1	1	0.00570589	0.0422779	0.701205	1	1	0.110677	0.392285	0.870945	1	1	0.114206	0.374905	0.863971	1	1	0.0823719	0.418859	0.782192	1	1
LPE 22:4	LPE	0.740894	0.878013	1.17102	1	1	0.0663349	0.28592	0.769189	1	1	0.673836	0.79733	0.829721	1	1	0.847706	0.934158	0.99403	1	1	0.462625	0.710607	1.04199	1	1	0.212702	0.607273	1.1927	1	1
1-acyl LPC 19:3	LPC	0.779633	0.899424	0.99748	1	1	0.0387021	0.217784	0.768257	1	1	0.0315592	0.122765	0.735754	1	1	0.3214	0.622234	0.955027	1	1	0.40173	0.664285	0.971578	1	1	0.22689	0.617205	0.860886	1	1
TG 59:8	TG	0.958998	0.992155	1.17874	1	1	0.802826	0.90644	0.766256	1	1	0.64205	0.780388	0.627336	1	1	0.480404	0.739015	1.34101	1	1	0.623696	0.812247	1.38989	1	1	0.348071	0.707972	1.77466	1	1
2-acyl LPE 22:5	LPE	0.914922	0.965166	1.04116	1	1	0.010048	0.104231	0.766037	1	1	0.0334036	0.127392	0.781044	1	1	0.0419394	0.249052	0.881611	1	1	0.150843	0.427211	0.889107	1	1	0.427768	0.750402	0.926138	1	1
TG 44:2	TG	0.063334	0.153262	0.606133	1	1	0.136389	0.409693	0.763891	1	1	0.0185373	0.0879393	0.628468	1	1	0.0583544	0.292901	0.747389	1	1	0.0897779	0.3204	0.73637	1	1	0.257264	0.64254	0.749416	1	1
TG 44:5	TG	0.265235	0.460095	0.7536	1	1	0.0821501	0.323609	0.763864	1	1	0.0222277	0.0968804	0.560707	1	1	0.0552961	0.28585	0.829117	1	1	0.126621	0.391694	0.852437	1	1	0.364774	0.709599	1.11692	1	1
CE 16:3	CE	0.628892	0.792002	0.683386	1	1	0.253207	0.562843	0.763306	1	1	0.546578	0.714085	0.957278	1	1	0.430825	0.710884	0.936519	1	1	0.963707	0.985883	1.15908	1	1	0.820753	0.931504	1.44702	1	1
DG 33:0	DG	0.138771	0.284115	0.639745	1	1	0.189676	0.480677	0.762078	1	1	0.0222277	0.0968804	0.636142	1	1	0.194531	0.497846	0.889119	1	1	0.084966	0.310648	0.808876	1	1	0.112731	0.461605	0.771806	1	1
CE 15:1	CE	0.255319	0.449636	2.0526	1	1	0.480528	0.744723	0.761927	1	1	0.494162	0.677459	1.24531	1	1	0.673892	0.859427	0.626117	1	1	0.23663	0.529778	1.23941	1	1	0.0849467	0.419595	3.00044	1	1
PE 38:7	PE	0.858681	0.940921	0.882706	1	1	0.0324782	0.198961	0.761497	1	1	0.00800564	0.0536791	0.71741	1	1	0.260656	0.569636	0.951704	1	1	0.158375	0.440056	0.904965	1	1	0.514138	0.800111	0.919032	1	1
TG 48:4	TG	0.283089	0.48352	0.622387	1	1	0.112471	0.369208	0.761457	1	1	0.0401262	0.144529	0.668027	1	1	0.652191	0.84638	0.881058	1	1	0.598526	0.798034	0.87685	1	1	0.18875	0.581574	0.746536	1	1
TG 49:2	TG	0.177621	0.342052	1.16764	1	1	0.0169659	0.14042	0.760443	1	1	0.00829906	0.0551852	0.700459	1	1	0.408252	0.689947	0.929747	1	1	0.373178	0.636693	0.897	1	1	0.0892582	0.419595	0.803952	1	1
TG 61:0	TG	1.88274e-05	0.000110133	2.45254	0.0292955	0.0243251	0.452438	0.72502	0.755256	1	1	0.183215	0.369757	0.598254	1	1	0.47323	0.737822	0.900545	1	1	0.283475	0.570618	0.793284	1	1	0.121557	0.472856	0.750964	1	1
PI 37:3	PI	0.94561	0.983981	0.928997	1	1	0.1877	0.478789	0.752634	1	1	0.0637121	0.191752	0.65947	1	1	0.39498	0.675497	0.808362	1	1	0.214777	0.504824	0.79167	1	1	0.280997	0.666511	0.788614	1	1
PC 34:4	PC	0.93791	0.979928	1.01287	1	1	0.0119471	0.114047	0.752252	1	1	0.0292392	0.117258	0.715478	1	1	0.506469	0.757912	0.944765	1	1	0.651968	0.822377	0.923045	1	1	0.198906	0.592545	0.859687	1	1
DG 36:6	DG	0.133425	0.276812	0.609659	1	1	0.245895	0.555315	0.752029	1	1	0.0670351	0.196434	0.548302	1	1	0.835445	0.929201	1.05498	1	1	0.720706	0.8647	0.878445	1	1	0.112731	0.461605	0.700285	1	1
TG 52:8	TG	0.628892	0.792002	0.674001	1	1	0.13177	0.404407	0.751225	1	1	0.0517518	0.1656	0.5857	1	1	0.613144	0.824591	0.886402	1	1	0.503159	0.736541	0.80074	1	1	0.290349	0.668318	0.764305	1	1
TG 48:0	TG	0.733221	0.873577	1.00038	1	1	0.0290407	0.190664	0.750882	1	1	0.00150491	0.020014	0.614256	1	1	0.0044902	0.0720283	0.763673	1	1	0.00310021	0.03547	0.677192	1	1	0.052069	0.347722	0.669936	1	1
PE 39:5	PE	0.0962037	0.21355	0.789812	1	1	0.142452	0.417661	0.750491	1	1	0.0634171	0.191752	0.736895	1	1	0.885466	0.942397	1.05589	1	1	0.919593	0.968123	1.02807	1	1	0.799746	0.926586	1.05259	1	1
PC 42:9	PC	0.67285	0.830257	1.00109	1	1	0.00488911	0.0736346	0.749827	1	1	0.0153947	0.0793182	0.716474	1	1	0.0242212	0.197246	0.837217	1	1	0.120288	0.382758	0.837885	1	1	0.623486	0.857205	0.85757	1	1
1-acyl LPE 22:5	LPE	0.593231	0.768583	1.10319	1	1	0.00320223	0.0615144	0.749807	1	1	0.0334036	0.127392	0.759457	1	1	0.0758241	0.331411	0.883206	1	1	0.307471	0.585588	0.891335	1	1	0.791519	0.923183	0.984425	1	1
LPC O+P-24:1	LPC	7.40284e-05	0.000383626	2.01355	0.115188	0.0932018	0.496364	0.75277	0.74832	1	1	0.108729	0.271126	0.467608	1	1	0.412709	0.694995	0.606948	1	1	0.0551643	0.247365	0.440556	1	1	0.00917056	0.134617	0.482604	1	1
PC 32:1	PC	0.248172	0.439812	1.14661	1	1	0.0230955	0.166373	0.748282	1	1	0.0185373	0.0879393	0.732104	1	1	0.0604703	0.297759	0.92048	1	1	0.136603	0.405637	0.90864	1	1	0.375563	0.724418	0.879278	1	1
PE O-32:0	PE	0.684441	0.840561	1.162	1	1	0.118512	0.379062	0.748206	1	1	0.486326	0.669843	0.826316	1	1	0.235227	0.547756	0.796789	1	1	0.459975	0.710607	0.855542	1	1	0.872238	0.950159	1.04028	1	1
TG 49:0	TG	0.971593	0.992522	0.924852	1	1	0.0499211	0.24738	0.748006	1	1	0.0020511	0.0243627	0.632629	1	1	0.131316	0.430162	0.847454	1	1	0.0459793	0.22569	0.757214	1	1	0.0892582	0.419595	0.759881	1	1
LPC 20:2	LPC	0.710364	0.858172	1.31387	1	1	0.566292	0.78604	0.746128	1	1	0.882437	0.937891	0.441555	1	1	0.0839138	0.340914	0.560189	1	1	0.178446	0.461999	0.393221	1	1	0.571094	0.829713	0.420309	1	1
DG 42:9	DG	0.155727	0.310404	0.576264	1	1	0.0553663	0.261061	0.74402	1	1	0.0195158	0.089643	0.568312	1	1	0.453248	0.728021	0.899143	1	1	0.458398	0.709435	0.824721	1	1	0.394105	0.737939	0.792587	1	1
PC 40:9	PC	0.922208	0.968433	1.05184	1	1	0.0317107	0.198961	0.743451	1	1	0.0061165	0.0444732	0.560842	1	1	0.105214	0.382505	0.876034	1	1	0.0210026	0.13919	0.699991	1	1	0.496676	0.791021	0.84603	1	1
LPC O+P-17:1	LPC	0.38993	0.596591	1.19863	1	1	0.602944	0.810715	0.743348	1	1	0.690518	0.808678	0.482645	1	1	0.68356	0.862069	0.622344	1	1	0.545495	0.7633	0.463043	1	1	0.364774	0.709599	0.431461	1	1
2-acyl LPE 18:3	LPE	0.836807	0.933384	1.1452	1	1	0.134016	0.406635	0.742642	1	1	0.111515	0.276102	0.670417	1	1	0.0734436	0.327445	0.809067	1	1	0.209951	0.503366	0.828698	1	1	0.939797	0.975533	1.07108	1	1
PC O+P-37:6	PC	0.434263	0.639344	0.795679	1	1	0.0637931	0.282798	0.740548	1	1	0.0268804	0.110068	0.608272	1	1	0.126795	0.427039	0.819651	1	1	0.0523193	0.240855	0.691429	1	1	0.0188373	0.206221	0.553879	1	1
TG O-55:3	TG	0.620668	0.789125	1.09538	1	1	0.233928	0.542999	0.740448	1	1	0.249589	0.443595	0.678397	1	1	0.525434	0.769846	0.962666	1	1	0.701105	0.851898	0.944677	1	1	0.879935	0.950159	0.940319	1	1
DG 39:5	DG	0.0073409	0.023698	0.490754	1	1	0.150996	0.429523	0.740199	1	1	0.0465145	0.156999	0.673743	1	1	0.591305	0.807789	1.10638	1	1	0.545495	0.7633	1.11916	1	1	0.427768	0.750402	0.900697	1	1
PI 32:0	PI	0.614298	0.785048	0.899269	1	1	0.0820269	0.323609	0.739856	1	1	0.0357638	0.134093	0.63913	1	1	0.0486818	0.263933	0.729149	1	1	0.0921265	0.324805	0.716931	1	1	0.150115	0.538276	0.706339	1	1
PE P-37:5	PE	0.460728	0.663176	0.803419	1	1	0.192695	0.484384	0.737199	1	1	0.215006	0.408984	0.678847	1	1	0.295351	0.599173	0.878508	1	1	0.339305	0.611063	0.809088	1	1	0.00654959	0.111991	0.548133	1	1
TG 49:4	TG	0.995941	0.997865	0.931188	1	1	0.0703767	0.298382	0.737023	1	1	0.0119383	0.0685463	0.617598	1	1	0.652191	0.84638	1.00124	1	1	0.319959	0.595522	0.962516	1	1	0.290349	0.668318	0.963608	1	1
TG 42:3	TG	0.0538476	0.133845	0.558375	1	1	0.211557	0.513545	0.734832	1	1	0.0490746	0.162123	0.591196	1	1	0.0683824	0.316565	0.772616	1	1	0.136603	0.405637	0.757222	1	1	0.364774	0.709599	0.718748	1	1
TG 47:0	TG	0.826844	0.926923	0.939173	1	1	0.0520336	0.254605	0.734624	1	1	0.00532032	0.0401865	0.614334	1	1	0.208356	0.517069	0.865621	1	1	0.0717699	0.282719	0.754172	1	1	0.121557	0.472856	0.762869	1	1
2-acyl LPC 20:5	LPC	0.733221	0.873577	1.11931	1	1	0.025921	0.178465	0.734204	1	1	0.00346147	0.0328417	0.632606	1	1	0.064893	0.309735	0.872063	1	1	0.0488863	0.232621	0.802636	1	1	0.0234658	0.228205	0.718749	1	1
TG 62:10	TG	0.1051	0.230333	1.72531	1	1	0.30534	0.620246	0.733459	1	1	0.534662	0.709841	0.631397	1	1	0.834715	0.929201	1.32571	1	1	0.630153	0.816418	1.45363	1	1	0.330798	0.690901	2.11291	1	1
PE 34:3	PE	0.448453	0.649713	0.883521	1	1	0.071768	0.301814	0.73144	1	1	0.00859603	0.0554996	0.575877	1	1	0.197241	0.500663	0.884243	1	1	0.162246	0.445246	0.76042	1	1	0.597029	0.846834	0.75184	1	1
TG 50:6	TG	0.544926	0.739237	0.758027	1	1	0.158732	0.444222	0.731426	1	1	0.0517518	0.1656	0.594147	1	1	0.698007	0.866108	0.880624	1	1	0.545495	0.7633	0.822049	1	1	0.162347	0.557642	0.705951	1	1
1-acyl LPC 20:5	LPC	0.898797	0.956586	1.11281	1	1	0.0265207	0.180202	0.728062	1	1	0.003723	0.0344821	0.621756	1	1	0.0784469	0.33442	0.874313	1	1	0.0585471	0.253621	0.798191	1	1	0.0156569	0.185971	0.700412	1	1
LPC O+P-26:2	LPC	9.54382e-05	0.000477498	2.32971	0.148502	0.119011	0.718759	0.870279	0.727776	1	1	0.279847	0.473904	0.43779	1	1	0.164118	0.47029	0.622108	1	1	0.126621	0.391694	0.423725	1	1	0.0892582	0.419595	0.435734	1	1
TG 50:0	TG	0.979707	0.996356	0.967306	1	1	0.0499211	0.24738	0.727042	1	1	0.0020511	0.0243627	0.563372	1	1	0.00169314	0.0337759	0.6276	1	1	0.000481855	0.00937208	0.582495	0.749767	0.712182	0.140819	0.522947	0.734343	1	1
DG 31:0	DG	0.155801	0.310404	0.682676	1	1	0.161377	0.449062	0.725727	1	1	0.019703	0.089643	0.599747	1	1	0.373636	0.656924	0.908869	1	1	0.129883	0.396271	0.801435	1	1	0.130913	0.501727	0.718938	1	1
PC O+P-35:4	PC	0.858681	0.940921	1.1129	1	1	0.431327	0.707212	0.725502	1	1	0.707372	0.820172	0.864984	1	1	0.267359	0.576992	1.1677	1	1	0.21924	0.508402	1.05077	1	1	0.112731	0.461605	0.728227	1	1
TG 48:7	TG	0.636133	0.798244	0.915547	1	1	0.218131	0.52137	0.724389	1	1	0.0417307	0.14724	0.53821	1	1	0.168922	0.473589	0.842123	1	1	0.249918	0.540852	0.794453	1	1	0.571094	0.829713	0.861093	1	1
TG 48:6	TG	0.367886	0.576466	0.722377	1	1	0.156121	0.439284	0.723252	1	1	0.0222277	0.0968804	0.535059	1	1	0.178844	0.489071	0.787543	1	1	0.21924	0.508402	0.752177	1	1	0.345135	0.703839	0.719774	1	1
DG 32:1	DG	0.152857	0.305714	0.682194	1	1	0.114498	0.371166	0.723011	1	1	0.0185373	0.0879393	0.621166	1	1	0.105517	0.382715	0.909567	1	1	0.0826395	0.307624	0.883327	1	1	0.104419	0.453843	0.79072	1	1
LPC 19:0	LPC	0.194547	0.365158	1.2071	1	1	0.513404	0.76241	0.723009	1	1	0.41929	0.619578	0.486253	1	1	0.990619	0.995095	0.629285	1	1	0.21924	0.508402	0.478672	1	1	0.0759228	0.407365	0.516619	1	1
LPC O+P-22:2	LPC	0.850698	0.938785	1.32545	1	1	0.745521	0.880145	0.721534	1	1	0.183215	0.369757	0.431736	1	1	0.127356	0.427082	0.595893	1	1	0.0164579	0.124919	0.413756	1	1	0.0378061	0.294131	0.39537	1	1
LPC O+P-14:0	LPC	0.138771	0.284115	0.925789	1	1	0.47963	0.744073	0.718805	1	1	0.279847	0.473904	0.44216	1	1	0.0284595	0.208882	0.549623	1	1	0.0717699	0.282719	0.398325	1	1	0.820753	0.931504	0.471138	1	1
1-acyl LPC 23:2	LPC	0.341689	0.550381	1.41203	1	1	0.0868416	0.333266	0.717681	1	1	0.158594	0.344174	0.763587	1	1	0.227775	0.535375	1.27453	1	1	0.755944	0.887066	1.16798	1	1	0.571094	0.829713	1.04184	1	1
DG 31:1	DG	0.227943	0.410509	0.684836	1	1	0.13177	0.404407	0.713755	1	1	0.0174325	0.0861108	0.586581	1	1	0.435425	0.71243	0.964785	1	1	0.25531	0.545689	0.866355	1	1	0.22689	0.617205	0.775582	1	1
TG 46:2	TG	0.292315	0.493857	0.731264	1	1	0.0650309	0.283863	0.712506	1	1	0.00981686	0.0603756	0.596289	1	1	0.0573197	0.292425	0.790366	1	1	0.0658304	0.274337	0.760808	1	1	0.107383	0.458777	0.693734	1	1
LPC O+P-16:1	LPC	0.643409	0.804778	1.30486	1	1	0.876343	0.942087	0.711552	1	1	0.561817	0.721276	0.43242	1	1	0.762815	0.899878	0.574703	1	1	0.554169	0.767159	0.407752	1	1	0.241741	0.627963	0.415074	1	1
LPC O+P-26:1	LPC	3.39684e-08	7.5507e-07	4.54471	5.28549e-05	5.0579e-05	0.679264	0.848943	0.709577	1	1	0.190816	0.377762	0.442618	1	1	0.284632	0.591558	0.596592	1	1	0.0658304	0.274337	0.430343	1	1	0.014105	0.179896	0.494968	1	1
TG 48:1	TG	0.227943	0.410509	1.18386	1	1	0.00123531	0.0337219	0.709394	1	1	0.000626361	0.0108308	0.614852	0.974618	0.919498	0.0159361	0.148483	0.796812	1	1	0.0203086	0.138597	0.759208	1	1	0.0342648	0.28061	0.701466	1	1
TG 53:8	TG	0.922998	0.968433	0.84109	1	1	0.114498	0.371166	0.70932	1	1	0.0185373	0.0879393	0.509465	1	1	0.522922	0.767356	0.955161	1	1	0.30135	0.583754	0.827846	1	1	0.520895	0.800111	1.00807	1	1
LPC 21:1	LPC	0.227943	0.410509	1.55785	1	1	0.590609	0.80261	0.708617	1	1	0.936533	0.96827	0.446791	1	1	0.585902	0.807497	0.603975	1	1	0.984442	0.992736	0.434756	1	1	0.174001	0.56854	0.460759	1	1
TG 57:10	TG	0.767223	0.896246	0.966134	1	1	0.145586	0.421476	0.703469	1	1	0.0281313	0.113694	0.530826	1	1	0.786439	0.914342	0.966983	1	1	0.471472	0.719932	0.877886	1	1	0.623486	0.857205	1.11035	1	1
LPC O+P-16:0	LPC	0.341446	0.550381	1.24461	1	1	0.813718	0.907631	0.703435	1	1	0.531547	0.706912	0.425567	1	1	0.0853277	0.343075	0.534745	1	1	0.769895	0.891337	0.383733	1	1	0.0590075	0.376294	0.402921	1	1
LPC 17:0	LPC	0.725574	0.869795	1.28552	1	1	0.554317	0.785303	0.702663	1	1	0.864514	0.925161	0.431796	1	1	0.835445	0.929201	0.590352	1	1	0.691724	0.849647	0.421076	1	1	0.427768	0.750402	0.42883	1	1
TG 41:3	TG	0.476851	0.680092	0.780213	1	1	0.0854974	0.331755	0.70266	1	1	0.0460129	0.156999	0.546101	1	1	0.474611	0.737988	1.09058	1	1	0.429195	0.695166	0.958158	1	1	0.330798	0.690901	0.804116	1	1
TG 48:5	TG	0.373323	0.580311	0.666401	1	1	0.0937182	0.343119	0.701541	1	1	0.0298029	0.117699	0.564948	1	1	0.352953	0.643086	0.804484	1	1	0.359385	0.629733	0.777653	1	1	0.22689	0.617205	0.676787	1	1
CE 16:4	CE	0.824258	0.926923	0.578856	1	1	0.206914	0.510234	0.701291	1	1	0.122062	0.291749	0.630453	1	1	0.314105	0.616328	0.627396	1	1	0.235765	0.528603	0.624237	1	1	0.57466	0.832525	1.24848	1	1
LPC 19:1	LPC	0.436365	0.639344	1.43649	1	1	1	1	0.70105	1	1	0.577258	0.73204	0.430721	1	1	0.569831	0.793075	0.559981	1	1	0.62589	0.812247	0.403959	1	1	0.0156569	0.185971	0.461833	1	1
TG 49:1	TG	0.248172	0.439812	1.16774	1	1	0.010048	0.104231	0.700963	1	1	0.00194594	0.0238416	0.636083	1	1	0.13537	0.436099	0.867097	1	1	0.117216	0.379186	0.833535	1	1	0.114437	0.466134	0.757698	1	1
CL 72:7	CL	0.0424158	0.109089	2.92061	1	1	0.753297	0.885294	0.700623	1	1	0.899384	0.946659	0.542192	1	1	0.751604	0.894581	0.67553	1	1	0.831663	0.929559	0.646021	1	1	0.762839	0.912358	0.699808	1	1
TG 44:0	TG	0.147097	0.296866	0.665694	1	1	0.129507	0.402221	0.698572	1	1	0.0153947	0.0793182	0.556006	1	1	0.0552961	0.28585	0.782306	1	1	0.0677635	0.277474	0.685438	1	1	0.121557	0.472856	0.650242	1	1
CE 14:1	CE	0.589137	0.768583	1.37428	1	1	0.00436448	0.0699931	0.69696	1	1	0.0440679	0.1534	0.697627	1	1	0.030052	0.2145	0.698049	1	1	0.311639	0.590893	0.763127	1	1	0.939797	0.975533	0.958166	1	1
DG O-40:3	DG	0.0909263	0.204158	0.732475	1	1	0.133938	0.406635	0.696461	1	1	0.462764	0.654006	0.842609	1	1	0.523242	0.767356	0.984844	1	1	0.287297	0.575744	1.5091	1	1	0.14312	0.527713	1.82346	1	1
LPC 24:4	LPC	0.680291	0.836785	1.49118	1	1	0.827547	0.917793	0.689736	1	1	0.577258	0.73204	0.420181	1	1	0.492789	0.748776	0.625762	1	1	0.174287	0.45732	0.440176	1	1	0.151292	0.538276	0.387202	1	1
LPC 22:2	LPC	0.0200792	0.0582896	1.71819	1	1	0.904452	0.952184	0.689715	1	1	0.546578	0.714085	0.408241	1	1	0.657851	0.849474	0.559462	1	1	0.554169	0.767159	0.390979	1	1	0.00654959	0.111991	0.421212	1	1
DG 30:2	DG	0.0184605	0.0542997	0.341434	1	1	0.526987	0.772121	0.689643	1	1	0.100014	0.258939	0.595554	1	1	0.701909	0.866408	0.720971	1	1	0.522609	0.750166	0.765041	1	1	0.226021	0.617205	0.527541	1	1
CE 23:2	CE	0.395566	0.602251	0.739589	1	1	0.982265	0.992479	0.688544	1	1	0.561817	0.721276	1.1436	1	1	0.186566	0.494863	1.2217	1	1	0.178446	0.461999	1.67663	1	1	0.705707	0.887	2.04848	1	1
TG 50:7	TG	0.524839	0.720785	0.723604	1	1	0.138744	0.413576	0.688002	1	1	0.0353394	0.132822	0.535109	1	1	0.295351	0.599173	0.848432	1	1	0.394472	0.656469	0.797279	1	1	0.307921	0.674824	0.74896	1	1
LPC 17:2	LPC	0.592723	0.768583	1.17277	1	1	0.283681	0.596283	0.686802	1	1	0.0215563	0.0966615	0.405523	1	1	0.0209433	0.177357	0.531648	1	1	0.00680625	0.0637983	0.376463	1	1	0.538383	0.818694	0.499847	1	1
TG 50:8	TG	0.764065	0.893899	0.851463	1	1	0.164054	0.451859	0.685489	1	1	0.0394994	0.142933	0.509525	1	1	0.17383	0.480425	0.817782	1	1	0.260781	0.549087	0.770982	1	1	0.450096	0.76877	0.84216	1	1
TG 44:1	TG	0.0883396	0.199212	0.651958	1	1	0.153542	0.434384	0.681419	1	1	0.0144567	0.0773013	0.551028	1	1	0.0333218	0.227406	0.749767	1	1	0.0568348	0.249816	0.714361	1	1	0.151292	0.538276	0.671097	1	1
TG 52:10	TG	0.593231	0.768583	1.07448	1	1	0.371523	0.665235	0.68032	1	1	0.0334036	0.127392	0.490407	1	1	0.739028	0.891416	0.838616	1	1	0.332775	0.605611	0.779365	1	1	0.450096	0.76877	0.889658	1	1
TG 43:1	TG	0.227943	0.410509	0.746025	1	1	0.0468876	0.240782	0.678226	1	1	0.00238763	0.02715	0.528131	1	1	0.0839138	0.340914	0.843096	1	1	0.0717699	0.282719	0.743187	1	1	0.22689	0.617205	0.727297	1	1
TG 52:9	TG	0.67285	0.830257	0.810396	1	1	0.106558	0.36281	0.677587	1	1	0.0265411	0.108965	0.488201	1	1	0.340898	0.633737	0.827308	1	1	0.30135	0.583754	0.731192	1	1	0.241741	0.627963	0.730179	1	1
TG 41:2	TG	0.0864559	0.196387	0.625067	1	1	0.0236382	0.16872	0.676856	1	1	0.00400237	0.0353846	0.534186	1	1	0.0604703	0.297759	0.858436	1	1	0.0603021	0.259917	0.753441	1	1	0.199165	0.592545	0.684136	1	1
PE 33:1	PE	0.117825	0.252242	0.639597	1	1	0.0421732	0.228319	0.67561	1	1	0.0129988	0.0722362	0.622359	1	1	0.454312	0.728021	0.952455	1	1	0.262251	0.551001	0.849764	1	1	0.549273	0.820163	0.837166	1	1
CE 23:1	CE	0.125706	0.265039	0.547155	1	1	0.745521	0.880145	0.675346	1	1	0.183215	0.369757	1.28438	1	1	0.159418	0.463653	1.43262	1	1	0.0445813	0.221625	2.05082	1	1	0.705707	0.887	1.92162	1	1
LPC 18:0	LPC	0.579231	0.763153	1.36078	1	1	0.33023	0.636601	0.666948	1	1	0.44597	0.638977	0.394251	1	1	0.0771264	0.334286	0.536568	1	1	0.439207	0.695934	0.376863	1	1	0.212702	0.607273	0.40622	1	1
TG 47:7	TG	0.602074	0.77745	0.995506	1	1	0.218072	0.52137	0.664621	1	1	0.106432	0.269281	0.427785	1	1	0.972582	0.98891	1.6757	1	1	0.848658	0.939208	1.43581	1	1	0.952452	0.983406	1.98986	1	1
TG 46:1	TG	0.41859	0.623876	0.852163	1	1	0.0210315	0.160304	0.6637	1	1	0.00105317	0.016066	0.558347	1	1	0.027344	0.208565	0.784308	1	1	0.032469	0.184386	0.746031	1	1	0.0463835	0.331068	0.647179	1	1
PC 30:1	PC	0.738322	0.878013	1.13587	1	1	0.0194301	0.14967	0.660678	1	1	0.124617	0.294241	0.645986	1	1	0.14625	0.448847	0.842344	1	1	0.565067	0.775145	0.829673	1	1	0.733958	0.905956	0.769462	1	1
LPE 16:1	LPE	0.621687	0.789125	1.13721	1	1	0.0186789	0.147535	0.659656	1	1	0.0135696	0.073826	0.585541	1	1	0.00815622	0.0995614	0.821876	1	1	0.0677635	0.277474	0.748958	1	1	0.733958	0.905956	0.819227	1	1
TG 47:2	TG	0.882714	0.951179	0.94084	1	1	0.00979271	0.104231	0.656556	1	1	0.000337429	0.00681869	0.565759	0.525039	0.499394	0.340898	0.633737	0.89716	1	1	0.150843	0.427211	0.835076	1	1	0.0892582	0.419595	0.763654	1	1
PE 36:5	PE	0.914922	0.965166	0.894091	1	1	0.0290401	0.190664	0.656512	1	1	0.00162721	0.0209252	0.523286	1	1	0.0346422	0.232347	0.814193	1	1	0.034636	0.191112	0.696182	1	1	0.0790665	0.414939	0.646832	1	1
LPC 20:5	LPC	0.922998	0.968433	1.16091	1	1	0.104643	0.361831	0.654999	1	1	0.0153947	0.0793182	0.457968	1	1	0.159418	0.463653	0.756884	1	1	0.0803649	0.302048	0.575884	1	1	0.0234658	0.228205	0.468403	1	1
LPC 15:0	LPC	0.384346	0.590368	1.25852	1	1	0.0542204	0.260857	0.654454	1	1	0.175841	0.361438	0.389399	1	1	0.468408	0.733242	0.558669	1	1	0.984442	0.992736	0.390397	1	1	0.733958	0.905956	0.385647	1	1
LPE 20:5	LPE	0.971593	0.992522	1.01842	1	1	0.00449827	0.0699931	0.647482	1	1	0.00239046	0.02715	0.572881	1	1	0.0201174	0.176852	0.832017	1	1	0.0551643	0.247365	0.761594	1	1	0.0462833	0.331068	0.721573	1	1
TG 51:7	TG	0.922998	0.968433	0.856309	1	1	0.0499211	0.24738	0.647029	1	1	0.0119383	0.0685463	0.475035	1	1	0.478079	0.737988	1.00284	1	1	0.387294	0.647292	0.899596	1	1	0.307921	0.674824	0.995213	1	1
TG 56:11	TG	0.881515	0.951179	0.946161	1	1	0.115184	0.372611	0.646048	1	1	0.0288732	0.11609	0.48234	1	1	0.729111	0.885633	0.808873	1	1	0.379114	0.642328	0.693286	1	1	0.307921	0.674824	0.742018	1	1
TG 47:1	TG	0.717955	0.864658	1.03201	1	1	0.0108499	0.109209	0.644227	1	1	0.000633422	0.0108308	0.543421	0.985604	0.928596	0.219919	0.523232	0.868462	1	1	0.108369	0.364195	0.784402	1	1	0.104419	0.453843	0.694909	1	1
TG 43:3	TG	0.373323	0.580311	0.759679	1	1	0.0247568	0.175098	0.644085	1	1	0.00321676	0.0315419	0.465021	1	1	0.0784469	0.33442	0.887927	1	1	0.0568348	0.249816	0.772802	1	1	0.307921	0.674824	0.87069	1	1
TG 43:2	TG	0.269624	0.465632	0.707327	1	1	0.0271323	0.181974	0.642847	1	1	0.00221351	0.0260926	0.494191	1	1	0.0973442	0.369175	0.897195	1	1	0.0826395	0.307624	0.805212	1	1	0.186269	0.577632	0.794988	1	1
DG 30:0	DG	0.0725275	0.170473	0.566917	1	1	0.0837281	0.326519	0.637376	1	1	0.00751275	0.0508254	0.532887	1	1	0.0882132	0.348392	0.858439	1	1	0.0503967	0.236197	0.78051	1	1	0.0642596	0.380596	0.628954	1	1
1-acyl LPE 20:5	LPE	0.979707	0.996356	0.990178	1	1	0.00642367	0.081262	0.633843	1	1	0.00160178	0.0209252	0.562266	1	1	0.00915154	0.107066	0.808404	1	1	0.0275531	0.164263	0.740908	1	1	0.051845	0.347719	0.732793	1	1
PC 32:3	PC	0.494245	0.694712	1.35798	1	1	0.0144751	0.129816	0.633581	1	1	0.00859603	0.0554996	0.442874	1	1	0.0478906	0.263314	0.623713	1	1	0.0348974	0.191198	0.498611	1	1	0.427768	0.750402	0.546378	1	1
TG 45:1	TG	0.505138	0.703037	0.860683	1	1	0.0347036	0.203769	0.632975	1	1	0.00139113	0.0195008	0.495435	1	1	0.205536	0.512522	0.838762	1	1	0.084966	0.310648	0.728569	1	1	0.199165	0.592545	0.686038	1	1
TG 47:3	TG	0.882714	0.951179	0.855034	1	1	0.00734302	0.0885716	0.63167	1	1	0.000617081	0.0108308	0.503813	0.960178	0.907109	0.277634	0.584573	0.940428	1	1	0.150843	0.427211	0.879979	1	1	0.186269	0.577632	0.883711	1	1
TG 49:5	TG	0.971593	0.992522	0.915525	1	1	0.0191301	0.148092	0.630034	1	1	0.00532032	0.0401865	0.472866	1	1	0.373636	0.656924	1.00563	1	1	0.27768	0.569263	0.925637	1	1	0.22689	0.617205	1.01261	1	1
DG 30:1	DG	0.063334	0.153262	0.488715	1	1	0.172288	0.463005	0.62922	1	1	0.019703	0.089643	0.537376	1	1	0.131316	0.430162	0.807534	1	1	0.129883	0.396271	0.789197	1	1	0.174001	0.56854	0.622922	1	1
LPC 18:2	LPC	0.898797	0.956586	1.44889	1	1	0.84143	0.924949	0.619786	1	1	0.75874	0.858618	0.339035	1	1	0.798912	0.9181	0.508315	1	1	0.701337	0.851898	0.33114	1	1	0.762574	0.912358	0.299294	1	1
Cer d41:3	Cer	0.00207326	0.00760846	0.544329	1	1	0.0121793	0.115555	0.619384	1	1	0.00688937	0.0483415	0.635828	1	1	0.0125938	0.127247	0.778056	1	1	0.0188395	0.135714	0.801392	1	1	0.212702	0.607273	0.869825	1	1
TG 59:10	TG	0.72753	0.871468	1.46002	1	1	0.339321	0.639979	0.619344	1	1	0.0633909	0.191752	0.452485	1	1	0.634006	0.837067	0.92654	1	1	0.327536	0.602053	0.876686	1	1	0.615737	0.857205	1.30296	1	1
TG 54:10	TG	0.89075	0.953893	0.91547	1	1	0.0990603	0.353527	0.618811	1	1	0.019703	0.089643	0.461296	1	1	0.543524	0.782353	0.765527	1	1	0.326326	0.600903	0.684748	1	1	0.307921	0.674824	0.700479	1	1
TG 46:0	TG	0.710364	0.858172	0.882905	1	1	0.0310635	0.196483	0.617285	1	1	0.003723	0.0344821	0.495459	1	1	0.0284595	0.208882	0.762891	1	1	0.024923	0.15389	0.658384	1	1	0.0823719	0.418859	0.636702	1	1
1-acyl LPC 14:1	LPC	0.600289	0.776059	1.04019	1	1	0.00172232	0.039439	0.615865	1	1	0.00321676	0.0315419	0.513645	1	1	0.110677	0.392285	0.747691	1	1	0.339305	0.611063	0.676983	1	1	0.496676	0.791021	0.672434	1	1
PC 36:5	PC	0.740894	0.878013	1.17196	1	1	0.00329554	0.0625349	0.611278	1	1	0.00021816	0.00484938	0.55822	0.339457	0.324404	0.039625	0.245643	0.99666	1	1	0.0110345	0.0918161	0.850718	1	1	0.00285198	0.0729329	0.629393	1	1
LPC 15:1	LPC	0.733221	0.873577	1.28777	1	1	0.025921	0.178465	0.610316	1	1	0.0298029	0.117699	0.371352	1	1	0.189194	0.494863	0.565075	1	1	0.366241	0.631086	0.401054	1	1	0.705707	0.887	0.402109	1	1
TG 48:8	TG	0.798967	0.91277	1.07255	1	1	0.5135	0.76241	0.609236	1	1	0.137759	0.315609	0.405611	1	1	0.320062	0.622234	1.03264	1	1	0.49959	0.736541	0.894138	1	1	0.487276	0.791021	1.10645	1	1
1-acyl LPE 16:1	LPE	0.614517	0.785048	1.19141	1	1	0.0086009	0.0991333	0.608105	1	1	0.00430065	0.0367682	0.539941	1	1	0.00532595	0.0781809	0.816106	1	1	0.0369255	0.198124	0.733144	1	1	0.762574	0.912358	0.81279	1	1
DG 40:2	DG	0.367886	0.576466	1.06039	1	1	0.224851	0.529302	0.60228	1	1	0.954643	0.977123	0.96229	1	1	0.15482	0.457117	1.88206	1	1	0.30135	0.583754	1.96161	1	1	0.909802	0.964998	0.998796	1	1
TG 45:2	TG	0.764065	0.893899	0.775172	1	1	0.010048	0.104231	0.602045	1	1	0.000478977	0.00897938	0.478172	0.745288	0.706491	0.107215	0.386174	0.890055	1	1	0.0697431	0.281141	0.823869	1	1	0.199165	0.592545	0.813291	1	1
LPC 16:0	LPC	0.346634	0.555472	1.41933	1	1	0.0612452	0.279465	0.601903	1	1	0.0545502	0.171475	0.325727	1	1	0.00471595	0.0733802	0.47945	1	1	0.0697431	0.281141	0.314466	1	1	0.212702	0.607273	0.31084	1	1
LPC 19:2	LPC	0.995941	0.997865	1.31819	1	1	0.0404077	0.222171	0.597175	1	1	0.0153947	0.0793182	0.35819	1	1	0.00238578	0.0441936	0.507406	1	1	0.0240961	0.150576	0.363844	1	1	0.0258804	0.2319	0.351853	1	1
TG 57:11	TG	0.779771	0.899424	0.909067	1	1	0.252553	0.562843	0.595934	1	1	0.208454	0.400932	0.497935	1	1	0.667565	0.85607	0.779849	1	1	0.881469	0.950496	0.763786	1	1	0.675569	0.88333	1.03132	1	1
CE 20:5	CE	0.826844	0.926923	0.682208	1	1	0.19884	0.495032	0.594289	1	1	0.206708	0.39856	0.999781	1	1	0.361138	0.649631	1.17086	1	1	0.511485	0.741725	1.63691	1	1	0.545708	0.818694	1.93239	1	1
LPC 24:6	LPC	0.687764	0.841321	1.49826	1	1	0.35279	0.651175	0.590291	1	1	0.393574	0.593411	0.356037	1	1	0.921946	0.963051	0.587454	1	1	0.607587	0.803233	0.43824	1	1	0.650439	0.870983	0.423942	1	1
LPC 20:3	LPC	0.614517	0.785048	1.63791	1	1	0.779407	0.89701	0.590156	1	1	0.900421	0.946659	0.310686	1	1	0.344887	0.639623	0.4412	1	1	0.40173	0.664285	0.286855	1	1	0.450096	0.76877	0.267539	1	1
TG 43:4	TG	0.771548	0.897593	0.94453	1	1	0.0655954	0.285102	0.587131	1	1	0.0156276	0.0799884	0.395399	1	1	0.313936	0.616328	1.1612	1	1	0.243625	0.535314	1.04425	1	1	0.311441	0.680622	1.23844	1	1
TG 47:4	TG	0.621687	0.789125	0.906224	1	1	0.0111295	0.110303	0.586193	1	1	0.00150491	0.020014	0.426037	1	1	0.219919	0.523232	1.04016	1	1	0.182678	0.466765	0.983536	1	1	0.162347	0.557642	1.16092	1	1
TG 50:9	TG	0.938363	0.979928	1.10943	1	1	0.198628	0.495032	0.585111	1	1	0.0622003	0.189041	0.409886	1	1	0.148181	0.451214	0.782591	1	1	0.258185	0.548819	0.721851	1	1	0.426507	0.750402	1.02756	1	1
LPC 16:2	LPC	0.147096	0.296866	1.16238	1	1	0.0136068	0.123817	0.583091	1	1	0.0517518	0.1656	0.34509	1	1	0.594014	0.810777	0.561155	1	1	0.458671	0.709435	0.379369	1	1	0.571094	0.829713	0.345543	1	1
PI 32:1	PI	0.764065	0.893899	0.856362	1	1	0.0114156	0.110327	0.580496	1	1	0.0185373	0.0879393	0.545872	1	1	0.0469125	0.262575	0.801597	1	1	0.283475	0.570618	0.786465	1	1	0.364774	0.709599	0.681469	1	1
LPC 18:1	LPC	0.0121415	0.0376338	1.77058	1	1	0.786238	0.899548	0.580463	1	1	0.657303	0.787953	0.30332	1	1	0.978113	0.991494	0.454119	1	1	0.446937	0.701348	0.292065	1	1	0.0642596	0.380596	0.302832	1	1
PC 30:2	PC	0.41859	0.623876	0.783783	1	1	0.010048	0.104231	0.578423	1	1	0.0298029	0.117699	0.595341	1	1	0.0896852	0.350628	0.772911	1	1	0.114206	0.374905	0.786381	1	1	0.162347	0.557642	0.718165	1	1
TG 45:3	TG	0.906855	0.963185	0.71826	1	1	0.0136071	0.123817	0.571126	1	1	0.00175861	0.0222471	0.428121	1	1	0.12349	0.416812	0.989204	1	1	0.126621	0.391694	0.935628	1	1	0.241741	0.627963	1.03418	1	1
LPC 22:3	LPC	0.0229665	0.0652113	2.10702	1	1	0.779407	0.89701	0.567622	1	1	0.406311	0.604994	0.296286	1	1	0.458845	0.729278	0.417229	1	1	0.545495	0.7633	0.271241	1	1	0.290349	0.668318	0.294159	1	1
CE 22:1	CE	0.987823	0.997865	1.38948	1	1	0.249532	0.559223	0.566171	1	1	0.260096	0.453141	1.20166	1	1	0.715488	0.872491	1.62129	1	1	0.779852	0.895535	2.23138	1	1	0.820753	0.931504	1.87901	1	1
PE 32:1	PE	0.995899	0.997865	0.879429	1	1	0.0189669	0.148092	0.565346	1	1	0.00238763	0.02715	0.48049	1	1	0.0862315	0.345815	0.883018	1	1	0.0996326	0.345214	0.75026	1	1	0.22689	0.617205	0.638799	1	1
2-acyl LPE 16:1	LPE	0.722863	0.869223	1.16518	1	1	0.0163853	0.138562	0.564234	1	1	0.00461895	0.0380269	0.490112	1	1	0.0186472	0.169678	0.832756	1	1	0.0577051	0.251657	0.720573	1	1	0.939797	0.975533	0.799522	1	1
TG 53:9	TG	0.98608	0.997865	0.848927	1	1	0.163151	0.451713	0.562906	1	1	0.0663031	0.196434	0.376279	1	1	0.917966	0.962503	1.00809	1	1	0.574387	0.780564	0.800443	1	1	0.512497	0.800111	1.06598	1	1
TG 42:4	TG	0.123212	0.260486	0.877917	1	1	0.371523	0.665235	0.559561	1	1	0.0517518	0.1656	0.492039	1	1	0.0797857	0.337355	1.13658	1	1	0.123423	0.38641	1.00304	1	1	0.450096	0.76877	0.66671	1	1
TG 47:5	TG	0.850698	0.938785	1.00212	1	1	0.0178044	0.145045	0.558754	1	1	0.00495843	0.0397696	0.384036	1	1	0.131316	0.430162	1.13323	1	1	0.214402	0.504824	1.07184	1	1	0.162347	0.557642	1.37742	1	1
TG 40:2	TG	0.0211937	0.060844	0.646969	1	1	0.231718	0.53975	0.557253	1	1	0.0440679	0.1534	0.572608	1	1	0.0477877	0.263314	1.19674	1	1	0.0948067	0.332251	1.05634	1	1	0.307921	0.674824	0.593927	1	1
TG 46:7	TG	0.995899	0.997865	0.961194	1	1	0.145796	0.421476	0.554711	1	1	0.0135696	0.073826	0.382234	1	1	0.0431684	0.250634	0.845827	1	1	0.123423	0.38641	0.761515	1	1	0.364774	0.709599	0.880157	1	1
LPC 17:1	LPC	0.41859	0.623876	1.56023	1	1	0.0412841	0.224609	0.550492	1	1	0.260096	0.453141	0.299221	1	1	0.361138	0.649631	0.471819	1	1	0.881154	0.950496	0.309368	1	1	0.496676	0.791021	0.313046	1	1
TG 47:6	TG	0.971593	0.992522	0.930241	1	1	0.00545797	0.0765099	0.543705	1	1	0.00495843	0.0397696	0.374639	1	1	0.129324	0.430162	1.15482	1	1	0.249918	0.540852	1.06226	1	1	0.140819	0.522947	1.24871	1	1
PC 44:10	PC	0.57229	0.757858	1.66289	1	1	0.554317	0.785303	0.543401	1	1	0.900421	0.946659	0.753911	1	1	0.715488	0.872491	1.59031	1	1	0.750096	0.882199	1.4857	1	1	0.174001	0.56854	0.619942	1	1
LPC 22:5	LPC	0.607385	0.779778	1.68013	1	1	0.7321	0.873579	0.541268	1	1	1	1	0.283564	1	1	0.872336	0.938697	0.446867	1	1	0.870907	0.947716	0.286522	1	1	0.496676	0.791021	0.251751	1	1
TG 45:4	TG	0.818927	0.924039	0.823929	1	1	0.0225636	0.164061	0.540984	1	1	0.00495843	0.0397696	0.368626	1	1	0.164118	0.47029	1.05993	1	1	0.191364	0.478718	0.984853	1	1	0.326183	0.686794	1.23241	1	1
LPC 20:4	LPC	0.931083	0.973778	1.55446	1	1	0.371523	0.665235	0.534757	1	1	0.793604	0.882034	0.277334	1	1	0.860004	0.937748	0.441106	1	1	0.607587	0.803233	0.28045	1	1	0.520895	0.800111	0.26373	1	1
CE 18:4	CE	0.301741	0.504306	0.686242	1	1	0.102755	0.356889	0.519785	1	1	0.0490746	0.162123	0.633557	1	1	0.0695792	0.316565	0.904548	1	1	0.166188	0.447384	1.02061	1	1	0.241741	0.627963	1.1838	1	1
LPC 22:4	LPC	0.538188	0.735871	1.79209	1	1	0.869339	0.937416	0.517309	1	1	0.516728	0.694325	0.264325	1	1	0.823224	0.926201	0.411766	1	1	0.511485	0.741725	0.260537	1	1	0.520895	0.800111	0.23631	1	1
TG 45:5	TG	0.995723	0.997865	0.979611	1	1	0.0447723	0.235509	0.509163	1	1	0.0136183	0.0738333	0.338639	1	1	0.231465	0.541878	1.13499	1	1	0.252588	0.545113	1.0095	1	1	0.415799	0.748823	1.27919	1	1
TG 40:3	TG	0.0413524	0.10724	0.818042	1	1	0.42614	0.703153	0.509014	1	1	0.0465145	0.156999	0.526751	1	1	0.107215	0.386174	1.32237	1	1	0.102771	0.352227	1.13132	1	1	0.385097	0.724418	0.610166	1	1
PC 43:9	PC	0.555384	0.751458	0.955239	1	1	0.371093	0.665235	0.502746	1	1	0.142133	0.318499	0.577376	1	1	0.69645	0.866108	1.28472	1	1	0.694712	0.85183	1.2351	1	1	0.0765267	0.409194	0.603845	1	1
TG 49:6	TG	0.779633	0.899424	1.01379	1	1	0.0059231	0.0787722	0.496319	1	1	0.00532032	0.0401865	0.359571	1	1	0.211205	0.51917	1.08644	1	1	0.283475	0.570618	1.00527	1	1	0.307921	0.674824	1.18955	1	1
DG 34:5	DG	0.23385	0.420087	0.624788	1	1	0.0288592	0.190664	0.494814	1	1	0.0263587	0.108965	0.392896	1	1	0.609818	0.823677	0.851133	1	1	0.515527	0.746891	0.752431	1	1	0.227835	0.617967	0.552259	1	1
TG 51:8	TG	0.48176	0.683335	0.974202	1	1	0.00757235	0.0899434	0.483792	1	1	0.00582128	0.0429285	0.334971	1	1	0.349312	0.640954	1.27459	1	1	0.380976	0.642949	1.12153	1	1	0.648042	0.870983	1.41716	1	1
CE 20:6	CE	0.803149	0.916202	0.650447	1	1	0.108501	0.365427	0.46568	1	1	0.103805	0.264787	0.786368	1	1	0.0771264	0.334286	1.43739	1	1	0.204958	0.497526	1.74032	1	1	0.326183	0.686794	1.49768	1	1
TG 49:7	TG	0.817094	0.924039	0.963206	1	1	0.010949	0.109209	0.460824	1	1	0.00981686	0.0603756	0.338064	1	1	0.204157	0.512522	1.23895	1	1	0.305356	0.585588	1.14538	1	1	0.406098	0.738017	1.40003	1	1
LPC 16:1	LPC	0.384346	0.590368	1.90719	1	1	0.0324782	0.198961	0.454549	1	1	0.0704995	0.20352	0.219915	1	1	0.0973442	0.369175	0.384834	1	1	0.503159	0.736541	0.232949	1	1	0.326183	0.686794	0.227504	1	1
1-acyl LPC 18:4	LPC	0.36842	0.576722	1.61651	1	1	0.0337328	0.202658	0.426142	1	1	0.00446733	0.0375739	0.298907	1	1	0.012567	0.127247	0.674229	1	1	0.0217497	0.142239	0.52146	1	1	0.199165	0.592545	0.494584	1	1
TG 49:8	TG	0.383584	0.590368	1.03066	1	1	0.00186901	0.0407504	0.416315	1	1	0.00524323	0.0401865	0.30163	1	1	0.749119	0.894581	1.62232	1	1	0.550802	0.767159	1.39364	1	1	0.889707	0.958328	2.25857	1	1
TG 44:6	TG	0.326601	0.533814	0.85768	1	1	0.0544694	0.260857	0.400156	1	1	0.00695919	0.0483415	0.359739	1	1	0.062759	0.305166	1.39637	1	1	0.112704	0.373919	1.15566	1	1	0.352931	0.709599	0.66117	1	1
PC 44:12	PC	0.979707	0.996356	2.47178	1	1	0.725419	0.870279	0.350255	1	1	0.393574	0.593411	0.551651	1	1	0.624195	0.830126	2.60838	1	1	0.769895	0.891337	1.94448	1	1	0.623486	0.857205	0.586063	1	1
LPC 14:1	LPC	0.955374	0.989063	2.70192	1	1	0.00177525	0.0394613	0.228116	1	1	0.00346147	0.0328417	0.0920858	1	1	0.0247191	0.197246	0.204148	1	1	0.21924	0.508402	0.112209	1	1	0.762574	0.912358	0.109372	1	1
PC 44:11	PC	0.756317	0.890862	7.34547	1	1	0.0972532	0.349232	0.0912182	1	1	0.0222277	0.0968804	0.180163	1	1	0.915724	0.9608	4.08619	1	1	0.635129	0.817767	2.42157	1	1	0.406098	0.738017	0.273486	1	1
