# Supplementary material for: Lipidomic biomarkers in plasma correlate with disease severity in adrenoleukodystrophy
Source: Commun Med (Lond). 2024 Sep 10;4:175. doi: 10.1038/s43856-024-00605-9 (PMC11387402; doi:10.1038/s43856-024-00605-9)
Supplement: Supplementary file 6 — Supplementary Data 3 [file 43856_2024_605_MOESM6_ESM.xlsx]

## Sheet: lipidomics_legend
	ID	Common name	Abbreviation	Synonyms	Category	main class
	1-acyl LPC	2-Lysophosphatidylcholine	LysoPC	LPC	[GP]	Glycerophosphocholines [GP01]
	1-acyl LPE	2-Lysophosphatidylethanolamine	LysoPE	LPE	[GP]	Glycerophosphoethanolamines [GP02]
	2-acyl LPC	1-Lysophosphatidylcholine	LysoPC	LPC	[GP]	Glycerophosphocholines [GP01]
	2-acyl LPE	1-Lysophosphatidylethanolamine	LysoPE	LPE	[GP]	Glycerophosphoethanolamines [GP02]
	BMP	Lysobisphosphatidic acid	LBPA	BMP, bismonoacylglycerophosphate	[GP]	Glycerophosphoglycerols [GP04]
	CE	Cholesteryl ester	CE		[ST]	Sterols [ST01]
	Cer[d]	Ceramide	Cer[d]		[SP]	Ceramides [SP02]
	CL	Cardiolipin	CL		[GP]	Glycerophosphoglycerophosphoglycerols
	DG	Diacylglycerol	DG	DAG	[GL]	Diradylglycerols [GL02]
	DG[O]	Alkylacylglycerol	DG[O]		[GL]	Diradylglycerols [GL02]
	DG[P]	Alkenylacylglycerol	DG[P]		[GL]	Diradylglycerols [GL02]
	DLCL	Dilysocardiolipin	DLCL		[GP]	Glycerophosphoglycerophosphoglycerols [GP12]
	Hex2Cer[d]	Dihexosylceramide	Hex2Cer	Glc2Cer;Gal2Cer;LacCer	[SP]	Neutral glycosphingolipids [SP05]
	Hex2Cer[t]	Hydroxy-dihexosylceramide	Hex2Cer		[SP]	Neutral glycosphingolipids [SP05]
	HexCer[d]	Hexocylceramide	HexCer	GlcCer;GalCer	[SP]	Neutral glycosphingolipids [SP05]
	LPC	Lysophosphatidylcholine	LysoPC	LPC	[GP]	Glycerophosphocholines [GP01]
	LPC[O]	Alkyllysophosphatidylcholine	LysoPC(O)		[GP]	Glycerophosphocholines [GP01]
	LPC[O+P]	Alkyl/alkenyllysophosphatidylcholine	LysoPC(O+P)		[GP]	Glycerophosphocholines [GP01]
	LPC[P]	Alkenyllysophosphatidylcholine	LysoPC(P)		[GP]	Glycerophosphocholines [GP01]
	LPE	Lysophosphatidylethanolamine	LysoPE	LPE	[GP]	Glycerophosphoethanolamines [GP02]
	LPE[O]	Alkyllysophosphatidylethanolamine	LysoPE(O)		[GP]	Glycerophosphoethanolamines [GP02]
	LPE[O+P]	Alkyl/alkenyllysophosphatidylethanolamine	LysoPE(O+P)		[GP]	Glycerophosphoethanolamines [GP02]
	LPE[P]	Alkenyllysophosphatidylethanolamine	LysoPE(P)		[GP]	Glycerophosphoethanolamines [GP02]
	LPG	Lysophosphatidylglycerol	LysoPG	LPG	[GP]	Glycerophosphoglycerols [GP04]
	MLCL	Monolysocardiolipin	MLCL		[GP]	Glycerophosphoglycerophosphoglycerols [GP12]
	PC	Phosphatidylcholine	PC		[GP]	Glycerophosphocholines [GP01]
	PC[O]	Alkylphosphatidylcholine	PC(O)		[GP]	Glycerophosphocholines [GP01]
	PC[O+P]	Alkyl/alkenylphosphatidylcholine	PC(O+P)		[GP]	Glycerophosphocholines [GP01]
	PC[P]	Alkenylphosphatidylcholine	PC(P)		[GP]	Glycerophosphocholines [GP01]
	PE	Phosphatidylethanolamine	PE		[GP]	Glycerophosphoethanolamines [GP02]
	PE[O]	Alkylphosphatidylethanolamine	PE(O)		[GP]	Glycerophosphoethanolamines [GP02]
	PE[O+P]	Alkyl/alkenylphosphatidylethanolamine	PE(O+P)		[GP]	Glycerophosphoethanolamines [GP02]
	PE[P]	Alkenylphosphatidylethanolamine	PE(P)		[GP]	Glycerophosphoethanolamines [GP02]
	PG	Phosphatidylglycerols	PG		[GP]	Glycerophosphoglycerols [GP04]
	PI	Phosphatidylinositols	PI		[GP]	Glycerophosphoinositols [GP06]
	PS	Phosphatidylserine	PS		[GP]	Glycerophosphoserines [GP03]
	S1P[d]	Sphingosine/Sphinganine 1-phosphate	S1P	S1P	[SP]	Sphingoid bases [SP01]
	SM[d]	Sphingomyelin/Ceramide phosphocholines	SM[d]		[SP]	Phosphosphingolipids [SP03]
	SM[t]	Hydroxysphingomyelin	SM[t]		[SP]	Phosphosphingolipids [SP03]
	SPH[d]	Sphingosine, Sphinganine	SPH[d]		[SP]	Sphingoid bases [SP01]
	TG	Triacylglycerols	TG	TAG	[GL]	Triradylglycerols [GL03]
	TG[O]	Alkyldiacylglycerol	TG[O]		[GL]	Triradylglycerols [GL03]

## Sheet: lipidomics_data_females
Sample_ID	severity	1-acyl LPC(14:1)	1-acyl LPC(15:0)	1-acyl LPC(15:1)	1-acyl LPC(16:0)	1-acyl LPC(16:1)	1-acyl LPC(16:2)	1-acyl LPC(17:0)	1-acyl LPC(17:1)	1-acyl LPC(17:2)	1-acyl LPC(18:0)	1-acyl LPC(18:1)	1-acyl LPC(18:2)	1-acyl LPC(18:3)	1-acyl LPC(18:4)	1-acyl LPC(19:0)	1-acyl LPC(19:1)	1-acyl LPC(19:2)	1-acyl LPC(19:3)	1-acyl LPC(19:4)	1-acyl LPC(20:0)	1-acyl LPC(20:1)	1-acyl LPC(20:2)	1-acyl LPC(20:3)	1-acyl LPC(20:4)	1-acyl LPC(20:5)	1-acyl LPC(21:0)	1-acyl LPC(21:1)	1-acyl LPC(21:3)	1-acyl LPC(21:4)	1-acyl LPC(21:5)	1-acyl LPC(22:0)	1-acyl LPC(22:1)	1-acyl LPC(22:2)	1-acyl LPC(22:3)	1-acyl LPC(22:4)	1-acyl LPC(22:5)	1-acyl LPC(22:6)	1-acyl LPC(22:7)	1-acyl LPC(23:0)	1-acyl LPC(23:1)	1-acyl LPC(24:0)	1-acyl LPC(24:1)	1-acyl LPC(24:2)	1-acyl LPC(24:3)	1-acyl LPC(24:4)	1-acyl LPC(24:5)	1-acyl LPC(24:6)	1-acyl LPC(25:0)
Lipidomics_women_001	control	0.146752	14.407	0.0710349	1438.92	50.2347	0.233946	15.5919	3.25849	0.121445	486.59	411.532	640.961	9.62472	0.02802	1.34555	1.06039	0.206065	0.0214817	0.00211277	2.46621	6.63748	11.0109	101.974	212.716	7.28969	0.0514719	0.0167357	0.00774005	0.00229974	0.00490081	0.604548	0.40936	0.126065	0.141691	5.85442	7.03482	45.2406	0.0777424	0.111701	0.0169587	1.07708	0.382491	0.0576379	0.0175883	0.171628	0.416451	0.390765	0.108619
Lipidomics_women_002	control	0.349338	21.3984	0.112605	1468.92	62.4769	0.310347	20.7765	4.89896	0.180797	707.711	9.99888	835.057	16.1441	0.12667	1.97944	1.26665	0.330707	0.133704	0.0157515	3.58978	6.27082	9.17309	133.784	243.488	31.5122	0.0569255	0.0276871	0.018633	0.00658037	0.0162103	0.863616	0.462768	0.13038	0.0705934	6.2121	13.6668	53.1439	0.110746	0.112329	0.028023	1.09979	0.288665	0.0333167	0.00864286	0.0852029	0.216722	0.433875	0.104445
Lipidomics_women_003	control	0.0468763	9.1404	0.0244847	1210.78	30.7681	0.0843958	13.6759	2.24656	0.0620442	502.15	352.924	657.582	6.98103	0.0141948	1.21328	0.906172	0.110901	0.0179477	0.00887251	1.94142	5.14836	7.13535	67.5519	279.957	13.861	0.0463453	0.0346699	0.00764719	0.0114022	0.0113559	0.472359	0.338253	0.0757406	0.0978015	4.51774	12.5036	56.2529	0.101154	0.0885678	0.0168994	1.01054	0.211992	0.0494651	0.00985561	0.119465	0.398604	0.312906	0.121717
Lipidomics_women_004	control	0.315377	20.649	0.104206	1717.13	54.1238	0.192765	28.6497	5.37868	0.17662	823.169	621.975	1042.55	17.4669	0.118017	3.19067	1.97866	0.408045	0.0564041	0.00910643	3.90383	8.0965	10.1901	128.576	322.987	36.6386	0.0740137	0.0649444	0.0274189	0.00343293	0.0122662	0.679746	0.51136	0.190728	0.167464	8.66135	25.5815	53.3414	0.0873823	0.162413	0.0532964	1.13694	0.584244	0.0652588	0.0166875	0.116826	0.350525	0.535334	0.163181
Lipidomics_women_005	control	0.0970786	19.6924	0.0360536	1244.14	38.8941	0.115752	21.8735	3.69319	0.0682078	402.149	380.521	638.776	5.70345	0.00722796	1.70752	1.38198	0.213327	0.0203409	0.00231996	2.0867	8.89147	11.9509	91.862	258.182	8.97533	0.0398955	0.0239106	0.00856039	0.00603725	0.0054291	0.393053	0.403513	0.141032	0.146529	5.00035	6.55262	54.2915	0.123872	0.110372	0.0294445	0.864341	0.27049	0.0422922	0.0145228	0.177154	0.637308	0.529552	0.0996081
Lipidomics_women_006	control	0.206778	21.5668	0.0598799	1485	90.2778	0.2495	21.8884	6.53763	0.147296	627.433	645.479	795.63	17.9956	0.0968941	1.75513	1.90951	0.310591	0.0782183	0.00888953	2.52383	7.7066	13.109	138.786	231.182	37.5787	0.0424459	0.0446966	0.0186146	0.0313111	0.0379033	0.36253	0.45709	0.140178	0.139986	6.5296	18.3307	91.7004	0.165699	0.0827909	0.0253216	0.779066	0.34725	0.0478141	0.0123357	0.121048	0.897749	1.04902	0.0970002
Lipidomics_women_007	control	0.119308	9.71366	0.0548043	1486.83	48.3775	0.203029	16.2463	3.91214	0.140882	638.689	598.458	799.487	18.353	0.137271	1.63316	1.23626	0.256563	0.0526508	0.026922	2.82708	5.74677	9.73797	81.4686	248.198	50.7882	0.0578052	0.0249652	0.0117128	0.0415806	0.066501	0.425984	0.461833	0.158662	0.0738735	5.35784	19.5771	72.1607	0.0743548	0.0856959	0.0257128	0.740969	0.263909	0.0393722	0.0122019	0.0863435	0.321646	0.303926	0.0854798
Lipidomics_women_008	control	0.468939	21.6457	0.08276	1598.34	47.7688	0.176281	24.923	6.42954	0.145179	770.024	613.268	904.237	16.242	0.17008	2.72921	2.08058	0.427235	0.0836892	0.0237791	2.98579	6.02194	9.63337	96.7358	271.543	26.6903	0.0746863	0.0590508	0.01316	0.00868251	0.0321174	0.600175	0.515196	0.155804	0.0872505	5.58082	13.8921	60.1533	0.0936434	0.142566	0.0604519	1.14213	0.444379	0.054817	0.0111743	0.117897	0.31611	0.498167	0.131949
Lipidomics_women_009	control	0.304704	13.4577	0.0810853	1208.53	70.1922	0.245123	15.2298	5.11738	0.226341	658.224	688.072	993.388	33.8126	0.454963	1.99913	1.87264	0.507665	0.098669	0.020792	3.72407	8.00762	18.1242	145.243	206.263	44.8557	0.0585268	0.0466313	0.0379229	0.0240902	0.0556728	0.491929	0.452931	0.112957	0.122471	9.20335	20.5197	52.6789	0.152113	0.0898202	0.0269629	0.796223	0.300893	0.0488477	0.0181374	0.124978	0.4644	0.78531	0.109125
Lipidomics_women_010	control	0.164168	17.3547	0.0610367	1154.05	17.6326	0.1812	20.7467	2.9766	0.121122	606.178	332.062	883.12	12.3807	0.14184	2.25366	1.32608	0.204527	0.0744107	0.0621981	2.36848	4.69711	6.42454	49.0776	135.119	91.1271	0.0604767	0.0426538	0.00256197	0.0637168	0.143004	0.346176	0.429332	0.102902	0.0167795	1.36142	16.5605	90.6667	0.135447	0.124749	0.0486763	0.757827	0.278294	0.0458616	0.00628813	0.0383675	0.343337	0.196941	0.111047
Lipidomics_women_011	control	0.107753	15.1313	0.0427092	1234.64	45.6302	0.135237	17.215	4.09641	0.123437	445.309	547.61	833.137	11.6994	0.0184671	2.13414	1.61749	0.303306	0.0291702	0.00934381	2.37304	7.3659	11.81	112.462	249.493	13.5677	0.0594116	0.0262412	0.0144376	0.0181167	0.0219508	0.492519	0.385578	0.158745	0.11044	5.09789	6.57126	52.9412	0.094196	0.0898567	0.0296909	0.783346	0.285621	0.0472633	0.0161585	0.175549	0.5676	0.569725	0.111544
Lipidomics_women_012	control	0.327668	13.8049	0.0960258	1317.06	41.9134	0.399115	16.6391	4.50636	0.159613	634.058	476.498	748.975	17.5463	0.523729	2.24269	1.44557	0.236552	0.055287	0.0371145	3.22474	8.77968	9.87065	75.1273	129.835	37.5396	0.0660183	0.0218535	0.00625563	0.0100622	0.102766	0.897715	1.03744	0.156822	0.102722	2.76336	9.05204	43.3342	0.0881416	0.143293	0.0460006	1.23576	0.618853	0.0739028	0.0104529	0.0631409	0.246042	0.211594	0.106855
Lipidomics_women_013	severe	0.117142	14.5649	0.0277892	1155.41	38.0796	0.18579	21.2229	4.4976	0.144269	649.684	405.005	574.342	18.3448	0.232766	1.88791	1.29554	0.271629	0.0504994	0.031303	3.54243	6.77862	8.01016	84.7316	215.104	61.0123	0.0737288	0.0356414	0.00609214	0.0143872	0.0969017	1.43028	0.96018	0.115909	0.0603084	4.13023	19.7688	89.9291	0.157646	0.419921	0.0740803	5.11488	1.38933	0.0812245	0.014065	0.0833289	0.328283	0.594875	0.92406
Lipidomics_women_014	severe	0.125572	15.3179	0.0582238	1203.12	40.0412	0.201837	23.1214	4.78519	0.123592	669.748	401.549	585.846	18.5784	0.27539	1.99063	1.33039	0.248037	0.0596336	0.0336761	3.93784	7.05464	8.59782	86.1689	222.482	61.3781	0.089253	0.0479375	0.0108966	0.0180486	0.100898	1.42827	1.05416	0.132629	0.11169	4.28114	19.0436	91.4199	0.157872	0.449836	0.0710402	5.40192	1.52003	0.0814137	0.0151464	0.0891865	0.358446	0.59844	1.0111
Lipidomics_women_015	severe	0.18478	16.9789	0.0715234	1086.65	60.5694	0.153376	16.4484	5.11981	0.129011	479.976	467.93	755.962	12.421	0.0555391	1.82465	1.71128	0.380221	0.0756622	0.0153566	2.61816	5.99804	10.8659	106.379	219.378	19.8065	0.0742732	0.0628148	0.0169353	0.0111231	0.0214258	0.719316	0.46832	0.159934	0.127244	5.83918	16.1921	60.6168	0.152066	0.262157	0.0705179	2.30367	0.638835	0.0776825	0.0134188	0.113893	0.554056	0.537148	0.499321
Lipidomics_women_016	severe	0.145656	17.3951	0.062647	1568.33	60.5907	0.16787	21.6704	4.13544	0.106138	834.487	481.844	791.178	13.2289	0.0896343	2.10691	1.43118	0.331035	0.0866447	0.0266519	2.67439	5.97496	12.7037	195.555	500.781	54.2233	0.0588671	0.00987953	0.0214953	0.0169696	0.0447627	0.717342	0.453721	0.0969755	0.160709	12.2498	38.3582	101.695	0.248941	0.23958	0.0326697	2.68833	0.610718	0.0373406	0.0133203	0.140363	0.651862	1.0885	0.541145
Lipidomics_women_017	severe	0.134403	18.3703	0.0613559	1196.29	42.4683	0.107802	23.6338	5.25406	0.12436	616.994	582.113	854.699	14.8569	0.0776365	2.68944	2.21493	0.336569	0.117917	0.00555553	4.31948	8.04959	7.82686	97.1456	219.174	26.1267	0.122203	0.0886143	0.0295698	0.0047313	0.0126175	1.46627	0.776323	0.17816	0.133573	5.54801	20.1851	54.5259	0.124394	0.494984	0.1009	4.57419	0.988491	0.0669467	0.0138261	0.0837817	0.407232	0.414733	1.04462
Lipidomics_women_018	severe	0.168634	14.9051	0.0661793	1328.81	53.8754	0.118216	17.608	5.64284	0.140581	524.928	567.077	785.32	17.7577	0.0959496	1.95189	1.87712	0.381608	0.0952641	0.00648172	3.46962	6.61777	8.0423	95.1686	226.56	40.7245	0.0814945	0.0661012	0.0305803	0.00656951	0.0211267	1.05199	0.626073	0.195739	0.101779	5.79448	22.4058	42.7603	0.102301	0.331107	0.0836785	3.34645	1.03048	0.075332	0.0185859	0.0989275	0.346532	0.630911	0.673364
Lipidomics_women_019	severe	0.150208	17.3202	0.069359	1130.63	32.1558	0.174254	19.0118	5.02002	0.176307	540.503	602.065	923.143	17.3362	0.133147	1.9833	2.20249	0.532448	0.152484	0.050035	3.57416	9.51777	15.6649	125.447	229.637	58.064	0.0881943	0.0692354	0.0354949	0.0392407	0.245563	1.03038	1.0941	0.122301	0.284515	6.32342	25.3371	78.3494	0.188667	0.388694	0.105895	4.03935	1.09165	0.0639605	0.0163209	0.126485	0.87454	0.541561	0.936553
Lipidomics_women_020	severe	0.0635777	8.83921	0.0172455	1041.21	43.8015	0.1053	11.8379	2.35175	0.0541697	486.372	313.532	704.155	6.95818	0.00834262	1.45574	0.826732	0.110503	0.0313595		2.71269	5.20431	7.49788	74.6159	264.091	12.6242	0.0647619	0.0184845	0.00372805	0.00182042	0.0045125	1.22907	0.38621	0.133731	0.11266	5.67461	20.4462	48.2385	0.125019	0.368618	0.0331395	3.8151	0.755541	0.0921875	0.0140664	0.12989	0.529418	0.339329	0.788134
Lipidomics_women_021	severe	0.118507	9.8008	0.0592626	1254.5	32.4367	0.155266	11.5525	2.81088	0.0813895	555.013	346.235	487.091	9.59417	0.154718	1.83607	0.778951	0.124452	0.0426971	0.0194384	3.6761	5.01011	5.62961	68.9169	120.345	21.9132	0.0893608	0.036623	0.00817314	0.0189203	0.0736361	1.40934	1.09702	0.0997579	0.0466828	2.76517	10.0612	62.0315	0.123675	0.404104	0.052678	4.52816	1.25135	0.0632318	0.0117595	0.0504392	0.234572	0.324557	0.946805
Lipidomics_women_022	severe	0.0431028	12.3384	0.0266673	1154.83	26.4225	0.110103	16.1116	2.86369	0.0681711	557.39	404.5	609.588	9.97391	0.0495052	1.98652	1.19831	0.160498	0.0554391	0.0236806	3.53642	5.90992	4.97911	60.08	225.658	21.5736	0.096344	0.0572188	0.00705896	0.0183169	0.0198278	1.10507	0.627193	0.147066	0.0846033	3.90873	13.9169	56.0622	0.101993	0.417439	0.0498219	4.04998	1.07037	0.066342	0.0137907	0.0805018	0.105019	0.0944858	0.872084
Lipidomics_women_023	severe	0.0579944	16.0042	0.0196475	1256.37	32.561	0.081374	22.6673	4.33867	0.08367	609.269	578.989	893.199	11.9785	0.0438653	2.63392	1.71524	0.233551	0.0369136	0.00424887	4.51022	9.30089	8.43338	94.7782	214.219	14.3849	0.106516	0.0538094	0.0129257	0.0037223	0.00744367	1.81175	0.789525	0.192907	0.122569	5.23222	17.3656	52.1364	0.0853797	0.38807	0.0695259	4.59046	1.05487	0.0725535	0.0142584	0.105808	0.502364	0.352738	0.746139
Lipidomics_women_024	severe	0.0339127	13.8619	0.040676	1053.86	22.3083	0.137399	14.8782	2.65835	0.0883734	548.293	441.218	854.553	24.2642	0.213614	1.9348	1.08403	0.162302	0.0152209	0.0031299	3.69883	6.30922	7.57769	86.479	178.353	28.6451	0.0737842	0.0151722	0.0021587	0.00380593	0.0083948	1.28865	0.523401	0.0939166	0.0796618	3.5232	14.3422	54.1716	0.106456	0.315305	0.043595	3.87293	0.634298	0.0470484	0.0113297	0.0743176	0.357374	0.366885	0.650795
Lipidomics_women_025	severe	0.138419	9.27914	0.0304963	1012	25.2906	0.0967614	10.8468	2.58873	0.0718073	407.019	249.456	368.401	7.3002	0.0535504	1.17861	0.733734	0.109758	0.011368	0.00713721	2.25101	2.93978	3.53507	24.1096	61.6241	15.1573	0.0564452	0.029326	0.000679077	0.0063089	0.0422788	1.03311	0.322532	0.0756663	0.0347477	1.18771	5.23897	24.1814	0.0378222	0.376594	0.0393192	3.80898	0.699326	0.0470819	0.00669501	0.0317776	0.131458	0.11778	0.717028
Lipidomics_women_026	severe	0.247563	16.7643	0.0599386	1214.09	52.909	0.184821	18.8581	4.81782	0.106971	557.736	499.296	755.24	13.1828	0.0921876	2.25436	1.73308	0.276178	0.0765672	0.00324186	3.42154	7.72216	8.74969	102.858	190.345	17.7947	0.0775341	0.0351021	0.0243469	0.00268303	0.00556539	0.865598	0.450758	0.115628	0.131558	6.30941	17.1901	32.8976	0.108941	0.209286	0.0476912	2.10308	0.499868	0.0449071	0.012151	0.0850525	0.414862	0.363967	0.421428
Lipidomics_women_027	severe	0.115718	21.6346	0.0292559	1506.15	31.2031	0.130765	32.7357	5.52983	0.13628	749.655	531.122	881.835	8.7957	0.0494507	3.41085	2.33611	0.437912	0.0544214	0.0774967	5.07753	11.6509	10.5976	77.6621	194.928	74.241	0.144797	0.141952	0.0245551	0.0982002	0.225672	1.57311	3.67855	0.181282	0.0862631	3.75353	25.3362	137.933	0.216293	0.443629	0.131098	3.95932	2.01461	0.0816983	0.0174487	0.0815077	0.553622	0.285374	0.949748
Lipidomics_women_028	severe	0.139425	13.6702	0.0572631	1189.7	41.9162	0.155797	14.454	3.85399	0.124104	504.241	407.049	705.896	14.7897	0.113714	1.8675	1.19206	0.276761	0.0444456	0.0136787	3.69417	6.24791	10.8983	118.645	178.822	27.9851	0.100364	0.0396612	0.0107024	0.0155361	0.0340059	1.59356	0.76669	0.142041	0.109456	4.76475	16.8749	77.7681	0.117598	0.420914	0.048044	6.03058	0.919319	0.0607307	0.00978963	0.0565684	0.343057	0.566929	0.99441
Lipidomics_women_029	severe	0.109484	15.9073	0.0599759	1323.39	41.8385	0.127255	17.7576	3.97031	0.0984442	663.137	390.981	638.277	12.6936	0.0524307	1.92896	1.11913	0.219898	0.0527664	0.00815628	3.90836	4.90379	6.94053	85.6516	177	23.0595	0.089885	0.0388404	0.0111387	0.00841093	0.0210017	1.03666	0.408168	0.127317	0.0896944	4.62229	14.9929	50.152	0.113847	0.267649	0.0421724	2.659	0.53335	0.0447505	0.00598625	0.0626099	0.317961	0.363211	0.42788
Lipidomics_women_030	severe	0.100141	15.1672	0.0501607	1150.45	51.9681	0.130176	17.311	4.95706	0.112202	547.264	518.464	968.829	14.9898	0.0333394	1.89332	1.86836	0.339464	0.0798498	0.00652287	2.89097	6.71797	9.94455	85.4911	184.94	18.6182	0.0767749	0.0658445	0.0176364	0.00695685	0.0293483	0.916403	0.524118	0.143698	0.101551	5.01809	19.8185	82.8968	0.224956	0.304182	0.0706913	3.15462	0.861657	0.0803713	0.00849311	0.113732	0.806239	0.364123	0.754648
Lipidomics_women_031	severe	0.173674	18.3453	0.0733466	1283.25	49.9757	0.223163	21.3894	4.49173	0.197805	629.445	533.654	1012.8	19.8256	0.120703	2.14028	1.56571	0.389358	0.0824233	0.0111203	3.75428	6.66182	15.6753	147.426	172.486	23.7561	0.0906301	0.0318971	0.026651	0.0113068	0.0512739	1.04194	0.442635	0.0988815	0.112061	7.92009	24.4726	87.2424	0.263726	0.320669	0.0511189	2.85392	0.49231	0.0633439	0.0125682	0.120582	0.783308	0.695035	0.653082
Lipidomics_women_032	severe	0.0732694	14.9059	0.0370425	1263.83	29.5609	0.124162	18.9568	3.47565	0.112507	548.976	472.795	891.129	10.458	0.0357237	2.66803	1.2761	0.206168	0.0115684		4.59458	6.82068	6.98236	62.8319	123.097	12.362	0.100912	0.0451328	0.00712685		0.00316229	1.39643	0.588334	0.163681	0.0880425	3.21123	12.0197	33.2175	0.0666078	0.286003	0.0601914	2.76919	0.74865	0.0612444	0.0117062	0.0794036	0.306262	0.284722	0.460945
Lipidomics_women_033	severe	0.107791	16.0601	0.0293991	1398.58	40.1309	0.13292	18.3553	3.52852	0.0847788	517.359	548.234	917.049	10.5561	0.0145203	1.81153	1.6342	0.296161	0.0479699	0.00502676	3.07455	12.5331	16.2054	119.074	234.809	11.465	0.0638863	0.0323033	0.00732423	0.0169827	0.0175158	0.673308	0.970169	0.0980169	0.0969737	4.99185	8.38898	57.4843	0.0912031	0.317018	0.044854	2.90156	0.934045	0.0486956	0.0106062	0.141847	0.719591	0.223312	0.927357
Lipidomics_women_034	severe	0.150482	15.4634	0.0576999	1325.37	46.7846	0.285015	20.1232	5.11919	0.17264	535.398	550.881	799.663	23.9699	0.382467	1.99389	1.53197	0.318254	0.0946713	0.113516	5.35013	19.9952	14.7053	78.2316	168.566	72.0254	0.0994804	0.0534472	0.0106439	0.0513155	0.192737	1.44194	13.2458	0.342921	0.0805906	3.25558	14.8212	73.4338	0.0864333	0.461255	0.094622	3.69968	3.8452	0.0834021	0.012874	0.0848167	0.493316	0.462067	0.812021
Lipidomics_women_035	severe	0.0425627	7.06451	0.00716603	1381.5	41.6219	0.0299132	14.7647	3.16552	0.0542248	610.748	512.447	459.103	4.28599	0.013517	1.75217	1.77198	0.178072	0.00865725	0.0015774	2.78402	14.3136	11.5993	83.4694	318.784	9.58264	0.0421299	0.031556	0.0168602	0.0136976	0.00456524	0.605448	0.945479	0.338616	0.173391	5.54299	8.56912	49.9881	0.073175	0.269594	0.0449827	2.897	1.52939	0.128615	0.0294339	0.165435	0.304858	1.2872	0.654705
Lipidomics_women_036	severe	0.145207	15.0218	0.0406352	1541.31	46.4696	0.172023	17.0953	4.47486	0.106337	660.375	535.718	681.386	18.2022	0.284527	1.60801	1.28006	0.231492	0.0495672	0.0154547	2.93599	7.04117	9.43891	91.4969	221.248	24.8487	0.049932	0.0313961	0.0134714	0.00615196	0.0482119	0.627001	0.749993	0.0750906	0.0831804	4.39767	15.2281	76.2924	0.126126	0.193785	0.0334074	1.5148	0.638621	0.0470948	0.0140658	0.0869484	0.219152	0.272367	0.341456
Lipidomics_women_037	severe	0.0573344	10.3885	0.0228987	1528.39	69.7035	0.121114	17.9098	4.87158	0.0918497	782.339	719.366	854.912	9.17015	0.0362419	2.31079	2.1959	0.293934	0.0295901	0.0117336	7.40758	12.8549	14.011	83.5376	266.396	20.639	0.0953465	0.028104	0.0153996	0.0113872	0.0277626	1.19307	0.964253	0.170985	0.152898	5.98718	14.8968	65.5822	0.132213	0.325974	0.0529664	3.67199	1.14575	0.0939393	0.0204258	0.130732	0.45088	0.373268	0.775418
Lipidomics_women_038	severe_CALD	0.107677	11.8914	0.0389113	1158.25	58.1355	0.137797	15.0262	4.82945	0.0846505	553.426	210.395	528.51	9.15486	0.0417436	1.51269	1.46256	0.249743	0.0809386	0.00299842	2.41839	5.88461	7.67208	108.112	255.359	17.5965	0.0572879	0.0383098	0.0184087	0.0037619	0.00928045	0.764954	0.449751	0.159143	0.309519	5.94229	15.8302	60.0748	0.152051	0.394073	0.0386982	4.11605	0.850808	0.0654732	0.0204576	0.113712	0.479274	0.886252	1.29294
Lipidomics_women_039	na	0.0870912	12.0541	0.0332712	1045.98	31.1711	0.120795	14.4752	3.06295	0.081551	472.006	384.949	642.555	7.12823	0.0206037	2.2694	1.1558	0.189356	0.0282399		3.217	6.76306	8.47109	96.6489	122.865	5.84766	0.0815978	0.0340852	0.0110499	0.00238289	0.00538774	1.07615	0.393618	0.0999021	0.105795	3.30507	7.862	39.9421	0.0759724	0.298999	0.0402667	2.71808	0.544317	0.0470123	0.010831	0.0829045	0.431528	0.303882	0.490949
Lipidomics_women_040	na	0.0829736	10.7212	0.0346198	902.626	22.4037	0.140791	13.3987	2.49669	0.0781338	474.124	312.448	670.223	6.89786	0.033622	1.8068	0.896175	0.163083	0.0220737	0.00911715	3.16024	5.30879	5.76645	48.8466	125.107	12.3115	0.0651597	0.0337986	0.00443264	0.00746098	0.0246188	1.10482	0.525304	0.0776012	0.069247	2.24607	8.50491	48.7371	0.0880112	0.196101	0.0475009	2.2104	0.542002	0.0494214	0.0103778	0.0656028	0.32155	0.186744	0.266886
Lipidomics_women_041	na	0.218856	14.1535	0.0397628	1175.57	44.3443	0.19669	19.0103	4.44658	0.14816	635.857	587.766	781.477	19.2014	0.173514	1.69641	1.54293	0.336954	0.0887094	0.0102386	3.67008	6.90106	12.5163	138.773	300.198	25.1072	0.0634441	0.032397	0.0307419	0.00563169	0.0115384	0.657793	0.528089	0.161914	0.148949	9.98577	18.8987	44.2719	0.186539	0.215137	0.0480947	2.13907	0.682404	0.0725484	0.0233502	0.173164	0.333197	0.421012	0.449784
Lipidomics_women_042	na	0.0466378	13.5769	0.0163812	1224.46	20.4868	0.158649	13.0303	1.58732	0.049746	441.73	256.504	627.432	4.46685	0.00426286	1.41251	0.577253	0.108143	0.0137562	0.0123123	2.59921	4.80256	8.38683	60.6948	154.463	5.02355	0.060153	0.0148113		0.00735122	0.00486852	1.18638	0.36243	0.0935464	0.0371071	2.59492	4.16008	45.1213	0.0932775	0.268492	0.0376659	3.6572	0.480653	0.0737049	0.00915535	0.0978054	0.289789	0.169167	0.429833
Lipidomics_women_043	na	0.0578619	10.1016	0.0256846	1188.27	18.7441	0.0623122	14.0707	2.62782	0.056782	461.927	364.227	550.814	5.98734	0.0156562	1.54013	1.08069	0.120298	0.070787	0.00304375	3.4727	5.90109	4.77839	61.6356	172.748	11.1701	0.0625171	0.038243	0.0064	0.00535395	0.00665871	1.26975	0.519932	0.0823875	0.0777576	3.29578	11.384	41.4729	0.0711144	0.155892	0.0418702	1.88098	0.357687	0.0374867	0.00872296	0.0621157	0.241804	0.271033	0.195602
Lipidomics_women_044	na	0.130583	10.4013	0.0214686	976.579	25.4213	0.0803291	10.56	2.49878	0.0740301	397.605	363.187	507.873	5.09461	0.00794175	1.10011	0.959432	0.205111	0.0237395	0.00791785	2.64831	6.60862	10.3877	105.015	173.094	10.0577	0.0532909	0.0197017	0.00149156	0.00227389	0.0227279	1.14841	0.662596	0.0764299	0.111674	4.94249	8.50185	61.9322	0.119836	0.28327	0.0449063	3.21142	0.767196	0.0512493	0.0155414	0.109408	0.368952	0.384338	0.605725
Lipidomics_women_045	na	0.206352	12.5063	0.0629555	1200.85	56.0841	0.192205	14.2394	3.71933	0.127293	514.752	510.038	818.633	13.6855	0.182146	1.48162	1.24415	0.197906	0.0349901	0.0349578	2.80117	7.47106	8.73051	98.1174	296.694	34.3127	0.0371833	0.0183407	0.0132729	0.0132261	0.0786212	0.578919	0.88531	0.110249	0.182982	6.10602	13.1717	87.5618	0.274345	0.116472	0.0351354	1.03355	0.579132	0.0642989	0.0170274	0.160505	0.333305	0.242765	0.124942
Lipidomics_women_046	na	0.104796	9.52988	0.0336877	1085.95	32.3117	0.116307	11.262	3.08794	0.0947891	526.997	416.71	782.058	9.15373	0.0130717	1.35791	0.99814	0.214957	0.0268827	0.00134872	2.47871	5.1517	7.62048	68.8673	194.619	11.9888	0.0376398	0.0227864	0.00696606	0.00309328	0.00422309	0.726637	0.446268	0.12102	0.0646329	5.05356	12.5973	46.476	0.0894988	0.181145	0.0421915	2.11568	0.536626	0.0623034	0.0158932	0.112211	0.354508	0.248415	0.312589
Lipidomics_women_047	na	0.86279	9.0098	0.0652038	1846.77	220.091	0.213734	11.8205	7.14704	0.162439	524.654	878.668	652.298	14.7568	0.144229	0.970125	1.5566	0.365841	0.0692813	0.0112909	2.27417	7.90393	13.0729	97.2248	218.844	15.7255	0.0340195	0.05116	0.0340244	0.0155915	0.046221	0.570394	0.770166	0.225117	0.138122	7.14322	7.33925	45.737	0.111757	0.116043	0.0328058	1.94864	1.02492	0.0873482	0.0411539	0.307851	0.858077	0.816996	0.362535
Lipidomics_women_048	na	0.183636	20.0936	0.0513187	1534	48.7652	0.166955	23.0106	4.31353	0.12394	578.785	549.438	1052.3	11.8539	0.0154993	2.62864	1.87585	0.331584	0.0375741	0.013584	4.1613	10.9548	16.0189	117.166	233.647	12.2115	0.102143	0.0361196	0.0129982	0.0110032	0.0152916	0.982463	0.818978	0.123874	0.126013	6.30722	11.5349	73.6471	0.117679	0.372963	0.0544352	4.22162	0.709351	0.0712731	0.0223075	0.202587	0.792658	0.633192	1.11917
Lipidomics_women_049	na	0.222339	17.2018	0.0606523	1287.65	30.4838	0.140862	15.5495	4.02988	0.0890809	504.394	446.708	854.976	12.0144	0.0370345	2.03486	1.43204	0.232295	0.0305032	0.00157971	3.23092	6.68616	6.84489	68.0271	170.001	12.2972	0.0766147	0.034189	0.00678996	0.000731505	0.0036792	1.06006	0.603224	0.133914	0.0892843	4.44567	14.2205	46.6703	0.090345	0.240606	0.0564303	2.08157	0.697065	0.0554287	0.0194749	0.149963	0.54064	0.340824	0.407292
Lipidomics_women_050	mild	0.0688607	12.8144	0.0253725	1287.04	33.6425	0.145169	18.151	3.80821	0.0944126	636.238	374.455	668.333	11.5898	0.0968803	1.60105	1.32265	0.259174	0.0528839	0.0397871	2.68633	5.7119	8.67342	92.9585	230.696	50.4511	0.0679015	0.0346081	0.0109444	0.0254792	0.0687592	0.890473	1.39552	0.0971236	0.0650304	4.50693	24.5559	115.915	0.191229	0.304181	0.0583035	3.24349	1.04374	0.0450046	0.007357	0.0726452	0.446757	0.516585	0.835759
Lipidomics_women_051	mild	0.129482	10.4478	0.0251369	1157.37	27.5109	0.107202	14.0885	3.13935	0.109485	518.598	426.476	836.576	23.5655	0.110488	1.73733	1.12556	0.189769	0.0410383	0.00904244	3.76961	5.16403	6.34297	51.0244	198.245	17.6585	0.075049	0.0375865	0.00666821	0.0060379	0.0136934	1.10254	0.501411	0.121964	0.0678847	4.03036	11.4486	42.5854	0.0833242	0.312476	0.059246	3.68616	0.606463	0.0633543	0.0116458	0.102349	0.195055	0.156494	0.640797
Lipidomics_women_052	mild	0.0881258	12.711	0.0228785	1257.2	38.9865	0.1072	13.3572	3.11721	0.0768282	481.301	402.108	613.806	10.6175	0.0724166	1.41793	1.02879	0.202918	0.0704744	0.00788629	2.93392	5.40497	7.88949	135.576	180.937	17.277	0.0454766	0.02507	0.0123097	0.0136037	0.0126164	0.881371	0.369403	0.0800683	0.101288	3.47851	9.3528	52.5688	0.115341	0.174202	0.02811	2.21018	0.461435	0.0295221	0.00703942	0.0519819	0.229555	0.33644	0.242969
Lipidomics_women_053	mild	0.0783777	12.1105	0.0320397	1144.02	24.3756	0.146595	17.8277	3.0958	0.102109	569.766	471.559	948.108	9.40043	0.0204228	2.07041	1.09598	0.207451	0.0277345	0.0152448	3.42828	6.38855	7.27737	40.8717	135.061	8.57695	0.101414	0.0339464	0.00770423	0.00424507	0.0135703	1.49781	0.890854	0.11429	0.0586733	2.9147	10.7736	41.4092	0.068025	0.282155	0.041801	2.68233	0.695743	0.0512181	0.00492206	0.0854545	0.272133	0.0511068	0.345503
Lipidomics_women_054	mild	0.0937127	13.5959	0.0246356	1279.24	33.9403	0.104407	16.0231	3.7452	0.0990791	603.81	489.608	849.832	13.2273	0.0777939	2.28256	1.58114	0.188681	0.0959256	0.00660052	4.22703	7.66067	6.86895	86.8033	317.896	24.6846	0.0915829	0.0477185	0.00863662	0.00847685	0.0171983	1.28929	0.582001	0.135467	0.0855709	4.42286	14.4279	76.6381	0.165667	0.368117	0.0571471	3.74501	0.800121	0.0545015	0.0120323	0.113442	0.446169	0.335241	0.697063
Lipidomics_women_055	mild	0.0653046	11.2285	0.0344651	1009.34	25.2689	0.128277	12.9492	2.70394	0.0629504	455.736	346.64	673.524	10.8447	0.0389969	1.2284	0.859946	0.145609	0.026777	0.00583152	2.41199	4.78538	5.57926	72.4196	178.224	20.7796	0.0562041	0.0319073	0.00305745	0.00597474	0.0187656	0.686494	0.744665	0.11599	0.0755564	3.49535	15.703	52.3511	0.0832212	0.179905	0.0310332	1.71815	0.656928	0.0549616	0.00603895	0.0831774	0.326975	0.243717	0.317949
Lipidomics_women_056	mild	0.0453655	12.0477	0.0272127	1157.85	31.1724	0.113244	19.9207	3.7198	0.106627	550.169	535.316	805.233	12.4782	0.0493577	2.02617	1.43352	0.295572	0.0430559	0.0219265	3.64001	8.82256	10.5008	111.549	269.285	33.123	0.0869021	0.0441981	0.0146023	0.0297883	0.0369123	1.12369	1.214	0.151486	0.118069	5.27159	16.9901	70.5247	0.1319	0.286772	0.0513428	3.26642	0.904108	0.0723748	0.0188264	0.128314	0.34878	0.400834	0.544913
Lipidomics_women_057	mild	0.0420697	18.5328	0.0524372	1500.21	42.935	0.206535	24.3358	4.59761	0.0953949	668.466	397.015	649.101	11.6799	0.0479791	2.26636	1.36673	0.176127	0.0499702	0.0175375	3.18145	7.52936	7.32191	73.1904	211.752	26.3693	0.0752471	0.0468148	0.00738595	0.0265903	0.0308331	0.942396	0.722402	0.0795154	0.102808	4.25565	17.5703	82.2901	0.14434	0.316185	0.0470252	2.42318	0.684755	0.0709351	0.0101076	0.0976589	0.458972	0.301045	0.492459
Lipidomics_women_058	mild	0.0620951	6.43667	0.010437	1017.86	28.3146	0.133968	8.33245	2.84972	0.0809397	413.971	303.452	575.9	9.05242	0.133477	1.06742	0.810095	0.181149	0.0462224	0.0753697	1.77367	6.71782	5.31827	65.2494	193.288	51.2876	0.0412651	0.0164193	0.0074416	0.0327762	0.146202	0.41957	2.04484	0.0658372	0.0296619	2.60642	13.5034	72.9653	0.100426	0.127305	0.0270179	1.14879	0.850119	0.0351047	0.0046073	0.0544737	0.296038	0.255006	0.253073
Lipidomics_women_059	mild	0.1328	14.2161	0.0489079	1368.5	45.1338	0.164375	18.4354	4.50604	0.105417	544.567	474.871	649.518	14.736	0.124972	1.6161	1.16403	0.212373	0.0301172	0.00447039	3.37716	6.66605	8.71388	76.3645	190.945	16.0205	0.075115	0.0251934	0.00820992	0.000694052	0.00446464	1.86115	0.732755	0.149384	0.124333	5.70085	17.0739	55.3138	0.109536	0.425612	0.0496672	4.48064	1.15269	0.092998	0.0207179	0.1215	0.572314	0.543235	0.591694
Lipidomics_women_060	mild	0.175178	13.5767	0.0598016	1458.04	44.6271	0.174197	15.3949	3.59235	0.123099	692.997	541.813	685.381	18.212	0.210283	2.29668	1.2018	0.215597	0.0708816	0.0135204	4.4513	7.06299	8.75721	88.6611	208.739	26.7261	0.0962109	0.0173858	0.00753414	0.0117213	0.0247571	1.56774	0.694555	0.149134	0.0734148	4.4708	17.4119	75.2929	0.154312	0.253243	0.0370534	3.76785	0.784417	0.0545869	0.00908829	0.0845202	0.353969	0.468071	0.474035
Lipidomics_women_061	mild	0.214016	11.8484	0.0598622	1201	38.1245	0.120575	14.8636	3.8372	0.159941	571.278	488.294	821.174	16.4849	0.125197	1.84361	1.32876	0.275673	0.0451777	0.0320104	3.51114	6.40544	8.20054	69.0459	199.156	41.6334	0.0791755	0.0492486	0.00989069	0.0163092	0.148174	1.22854	0.637476	0.18303	0.0960566	4.56544	18.2015	80.8754	0.144143	0.308796	0.0587959	4.601	0.993591	0.0771653	0.0158566	0.100425	0.504266	0.550045	0.800901
Lipidomics_women_062	mild	0.45512	15.3367	0.0902775	1153.91	59.0036	0.217493	13.0018	6.06601	0.128789	454.109	450.823	514.309	13.7993	0.173098	1.15923	1.57796	0.468599	0.130117	0.00410511	1.85704	4.43021	8.44042	90.2569	133.106	20.0097	0.0532007	0.0654792	0.0192531	0.00374775	0.0344595	0.505814	0.393223	0.0983525	0.092068	4.75115	14.821	47.0942	0.0978076	0.167907	0.0574776	1.45731	0.680109	0.0376228	0.0114295	0.0626186	0.2223	0.351181	0.330483
Lipidomics_women_063	mild	0.129731	13.5755	0.0311406	1243.2	61.3946	0.151142	12.3338	3.44667	0.0519188	520.174	407.167	593.426	8.12121	0.0275936	1.31021	1.05903	0.170099	0.0450286	0.00234083	2.03357	5.72031	6.24555	91.5534	226.073	15.3079	0.0439718	0.0218458	0.00411036	0.00289809	0.00871739	0.586358	0.405321	0.0756557	0.0695373	3.85453	12.0528	79.9451	0.229022	0.212934	0.0391655	2.64125	0.694317	0.0453132	0.0117508	0.0894891	0.400377	0.244135	0.501778
Lipidomics_women_064	mild	0.234455	11.7011	0.0301918	1732.04	116.154	0.268703	14.7541	6.0822	0.157549	649.905	612.687	523.465	16.4472	0.227253	1.39314	1.64446	0.364137	0.0731329	0.0154456	3.05935	7.50355	10.713	85.1317	267.627	23.4629	0.0556597	0.0308003	0.0361904	0.00847687	0.0157058	0.782298	0.479142	0.353345	0.223325	10.9435	15.4903	39.2978	0.132352	0.236371	0.0579385	2.82213	0.922645	0.0793345	0.0305939	0.158126	0.506312	0.709651	0.575684
Lipidomics_women_065	mild	0.151517	12.2831	0.0245671	1325.11	39.2677	0.106509	14.9972	3.92729	0.110582	659.984	494.13	845.932	15.9672	0.116832	1.92264	1.19095	0.218094	0.0320327	0.0161272	3.29613	6.21722	7.83058	98.0305	242.924	27.4253	0.0775446	0.035577	0.00848924	0.00990967	0.0296348	1.01345	0.54389	0.151534	0.139249	4.37654	13.9004	71.7678	0.170893	0.301826	0.0546993	3.41459	0.742537	0.0557539	0.0140937	0.0843572	0.37318	0.45628	0.69672
Lipidomics_women_066	mild	0.136369	16.2179	0.0588938	1163.85	42.3059	0.127359	14.9133	4.31826	0.0697326	411.887	351.056	426.056	6.08306	0.0309361	1.18099	1.40159	0.22125	0.0527242	0.0101791	1.63193	4.78099	5.92407	72.1311	244.852	29.914	0.0527462	0.063728	0.0169048	0.0134301	0.0328302	0.665987	0.401285	0.0959719	0.0815356	4.5589	17.0131	59.1596	0.123662	0.303217	0.0484841	3.159	0.618158	0.0335934	0.0105527	0.0790059	0.271254	0.252379	0.967735
Lipidomics_women_067	mild	0.271318	17.1485	0.0619041	1177.89	67.1472	0.144055	19.1835	5.94838	0.116568	550.025	422.773	598.203	10.6723	0.0674187	1.71085	1.59319	0.312228	0.0256698	0.00874814	1.8466	4.16402	7.22494	74.5824	172.728	17.289	0.0407115	0.0440575	0.0165141	0.00907899	0.0206343	0.425056	0.363226	0.0998516	0.0595182	3.83823	11.3677	55.342	0.157083	0.126233	0.0394626	0.911628	0.390309	0.0417132	0.00872973	0.08101	0.416921	0.292221	0.171541
Lipidomics_women_068	mild	0.0925371	13.4297	0.0295678	1142.46	35.0944	0.149397	16.511	4.70376	0.124599	501.755	470.837	740.855	12.9293	0.0572114	1.98296	1.42174	0.234079	0.0448615	0.0196417	3.29608	7.22741	7.89287	66.323	190.546	35.1135	0.0770768	0.0557892	0.0138156	0.0194971	0.0722908	1.39117	1.30067	0.14107	0.0525819	3.79905	17.2782	87.1284	0.116599	0.291023	0.0531644	4.12355	1.07692	0.0660447	0.00995485	0.0862486	0.517006	0.394856	0.635727
Lipidomics_women_069	mild	0.268687	18.6599	0.0474209	1605.22	44.9156	0.178746	21.5358	5.31953	0.155175	690.022	541.846	939.417	22.7842	0.169859	2.38285	1.62558	0.317275	0.063226	0.0242739	3.82872	7.45588	9.46122	91.8419	233.883	48.525	0.104663	0.0200108	0.0116827	0.0322819	0.205227	1.01651	1.39888	0.119276	0.0717269	5.01004	15.5936	64.7651	0.151702	0.263545	0.076097	2.48818	1.15863	0.0647614	0.0135006	0.0954188	0.317899	0.390476	0.390163
Lipidomics_women_070	mild	0.100491	17.6656	0.0536082	1356.52	40.0536	0.155377	22.5067	5.01571	0.115793	663.988	508.683	745.769	18.7728	0.112756	2.77072	1.51474	0.319062	0.101624	0.00508533	3.75127	5.8688	9.56434	104.556	221.955	25.8237	0.110351	0.0432234	0.0110297	0.00535778	0.0158341	1.23838	0.457838	0.0939588	0.111002	5.42592	16.8956	48.9171	0.0818244	0.434172	0.056241	4.43614	0.922522	0.0624369	0.0149304	0.0926893	0.327848	0.412501	0.994359
Lipidomics_women_071	mild	0.122231	9.08254	0.0313588	1321.5	54.5936	0.118091	11.1764	3.39869	0.0931755	568.142	402.908	702.345	11.6538	0.0690239	1.17538	0.987246	0.220765	0.0207866	0.00326654	2.44947	5.49739	8.83147	77.3484	187.973	16.5213	0.039572	0.0145065	0.00145059		0.00856916	0.855325	0.431153	0.111734	0.066735	4.08813	14.3336	45.6154	0.143102	0.209008	0.0268534	3.14363	0.872281	0.058221	0.0062493	0.0864237	0.46788	0.366703	0.46967
Lipidomics_women_072	mild	0.0745457	15.7381	0.0316299	1181.27	30.692	0.135845	21.9276	4.42752	0.145422	619.645	603.327	973.34	14.8516	0.0622121	2.85356	2.01129	0.363597	0.0979052	0.00967262	5.95727	9.9923	12.3111	152.515	216.672	23.4309	0.103671	0.0562517	0.0208534	0.010745	0.0258508	1.13033	0.783899	0.163359	0.193912	6.96237	17.4797	67.9427	0.252517	0.209615	0.0761216	2.18049	0.547862	0.0808903	0.0234471	0.162789	0.748225	0.641227	0.282117
Lipidomics_women_073	mild	0.132166	29.7451	0.0886466	1678.94	61.8558	0.392658	37.128	6.95184	0.153488	1008.1	624.869	897.542	15.6914	0.0954984	3.68507	2.62316	0.42295	0.118049	0.0247356	5.58388	11.0632	16.9817	176.235	295.498	46.6028	0.0947834	0.0651601	0.0246609	0.0333079	0.0716399	0.963465	0.756707	0.200041	0.375764	10.4184	26.2041	125.542	0.214397	0.197312	0.0717821	1.93961	0.419414	0.0617641	0.0144671	0.159614	0.731397	0.975025	0.254262
Lipidomics_women_074	mild	0.0910442	11.3128	0.0341059	1183.34	28.9927	0.105285	20.6146	3.55912	0.0969192	607.341	598.059	810.075	7.39255	0.0193112	2.86708	1.54495	0.2371	0.0429143	0.00568846	5.11763	10.7015	11.2243	86.8935	191.992	11.1881	0.111358	0.0338687	0.0197546	0.0112078	0.013139	1.8294	0.679886	0.120026	0.126939	5.12573	10.5638	47.9389	0.0787912	0.353213	0.0446813	3.9803	0.81857	0.0670149	0.0218995	0.135808	0.360995	0.328256	0.617479
Lipidomics_women_075	mild	0.242918	29.1229	0.100925	1795.44	97.7521	0.212541	35.636	8.44017	0.150378	925.138	725.948	837.013	20.3134	0.0942072	2.75158	2.24381	0.514366	0.103768	0.0135151	4.56504	9.18328	12.843	112.548	278.652	29.8345	0.0799104	0.0403744	0.0248447	0.00502354	0.0167465	0.796142	0.683471	0.17926	0.114823	8.06722	16.5784	55.2354	0.172237	0.16595	0.0635294	1.26866	0.641162	0.0642067	0.0151171	0.118242	0.416839	0.542224	0.206568
Lipidomics_women_076	mild	0.26307	26.4952	0.118516	1413.93	54.1963	0.200641	28.9548	7.23535	0.206948	691.045	612.651	918.822	18.7637	0.130345	2.82813	2.53302	0.599362	0.0843333	0.019825	3.64222	7.14714	14.8731	102.9	196.13	41.9469	0.0955986	0.0674905	0.0325251	0.0374883	0.103548	0.849683	0.547187	0.1598	0.0887239	5.43083	21.7651	81.633	0.241404	0.283803	0.079468	2.46599	0.646998	0.0526861	0.0082775	0.07501	0.352527	0.361733	0.591218
Lipidomics_women_077	mild	0.14431	14.7683	0.0363686	1566.5	54.7991	0.124972	18.7077	5.31465	0.106713	655.793	599.011	926.26	10.111	0.0281855	1.63747	1.71362	0.376575	0.0736708	0.00689827	3.56325	7.05811	13.1342	127.48	258.621	18.6665	0.0612427	0.0407526	0.0133542	0.00180918	0.00411903	0.794071	0.566363	0.177225	0.11878	6.70385	19.5937	48.3191	0.154734	0.22009	0.0387563	2.7201	0.719266	0.0592064	0.0220958	0.12998	0.642543	0.611944	0.56479
[truncated: 1,569 more columns]
