# Supplementary material for: Lipidomic biomarkers in plasma correlate with disease severity in adrenoleukodystrophy
Source: Commun Med (Lond). 2024 Sep 10;4:175. doi: 10.1038/s43856-024-00605-9 (PMC11387402; doi:10.1038/s43856-024-00605-9)
Supplement: Supplementary file 7 — Supplementary Data 4 [file 43856_2024_605_MOESM7_ESM.xlsx]

## Sheet: statistics_lipidomics_females
		ALD vs control					severe vs mild
lipid	class	p_value	FDR	fold_change	Bonferroni	Holm	p_value	FDR	fold_change	Bonferroni	Holm
1-acyl LPC 14:1	LPC	0.0269697	0.093987	0.651054	1	1	0.49409	0.808647	0.800562	1	1
1-acyl LPC 15:0	LPC	0.107823	0.273275	0.875189	1	1	0.538838	0.824315	0.963094	1	1
1-acyl LPC 15:1	LPC	0.00530726	0.0246785	0.650326	1	1	0.63402	0.877104	0.978971	1	1
1-acyl LPC 16:0	LPC	0.0711255	0.19967	0.925663	1	1	0.420819	0.780349	0.955078	1	1
1-acyl LPC 16:1	LPC	0.162295	0.359987	0.915031	1	1	0.883013	0.957634	0.920268	1	1
1-acyl LPC 16:2	LPC	0.00996317	0.0420638	0.71462	1	1	0.671463	0.895342	0.909514	1	1
1-acyl LPC 17:0	LPC	0.150001	0.346008	0.912052	1	1	0.671463	0.895342	0.989086	1	1
1-acyl LPC 17:1	LPC	0.560006	0.736989	0.957104	1	1	0.748764	0.917671	0.926548	1	1
1-acyl LPC 17:2	LPC	0.0552405	0.165415	0.79018	1	1	0.700184	0.905404	0.967415	1	1
1-acyl LPC 18:0	LPC	0.435714	0.656005	0.954635	1	1	0.70974	0.907951	0.97843	1	1
1-acyl LPC 18:1	LPC	0.944524	0.971846	1.00855	1	1	0.576932	0.853521	0.966189	1	1
1-acyl LPC 18:2	LPC	0.0903774	0.240913	0.906596	1	1	0.997413	1	0.999809	1	1
1-acyl LPC 18:3	LPC	0.320461	0.551832	0.852223	1	1	0.861486	0.952416	0.983309	1	1
1-acyl LPC 18:4	LPC	0.387744	0.612885	0.602044	1	1	0.801797	0.937571	1.14521	1	1
1-acyl LPC 19:0	LPC	0.648077	0.804252	0.961699	1	1	0.550334	0.829538	1.02895	1	1
1-acyl LPC 19:1	LPC	0.601967	0.76947	0.956582	1	1	0.49409	0.808647	1.0339	1	1
1-acyl LPC 19:2	LPC	0.460928	0.67328	0.917497	1	1	0.910406	0.965962	0.966145	1	1
1-acyl LPC 19:3	LPC	0.773419	0.877627	0.946426	1	1	0.937905	0.981404	0.972661	1	1
1-acyl LPC 19:4	LPC	0.458955	0.67328	0.887132	1	1	0.905029	0.965961	1.32206	1	1
1-acyl LPC 20:0	LPC	0.0468947	0.145566	1.21803	1	1	0.35435	0.730192	1.08784	1	1
1-acyl LPC 20:1	LPC	0.860646	0.925309	1.05139	1	1	0.410899	0.769008	1.16473	1	1
1-acyl LPC 20:2	LPC	0.110933	0.279406	0.8791	1	1	0.538838	0.824315	1.06782	1	1
1-acyl LPC 20:3	LPC	0.240921	0.462122	0.902825	1	1	0.748764	0.917671	1.02254	1	1
1-acyl LPC 20:4	LPC	0.0879399	0.235428	0.91481	1	1	0.538838	0.824315	0.990168	1	1
1-acyl LPC 20:5	LPC	0.336037	0.566421	0.788999	1	1	0.869367	0.952416	1.11062	1	1
1-acyl LPC 21:0	LPC	0.000149536	0.00128617	1.32327	0.2418	0.213837	0.179379	0.553487	1.11323	1	1
1-acyl LPC 21:1	LPC	0.478181	0.680052	1.12675	1	1	0.527464	0.817745	1.16955	1	1
1-acyl LPC 21:3	LPC	0.814175	0.90334	0.964031	1	1	0.684134	0.89647	1.10594	1	1
1-acyl LPC 21:4	LPC	0.374117	0.602537	0.729361	1	1	0.985388	0.998402	1.14827	1	1
1-acyl LPC 21:5	LPC	0.720249	0.846397	1.0164	1	1	0.842195	0.951663	1.21396	1	1
1-acyl LPC 22:0	LPC	6.36518e-08	2.4506e-06	1.89747	0.000102925	0.000100315	0.220347	0.600047	1.11933	1	1
1-acyl LPC 22:1	LPC	0.00578582	0.0265786	1.90769	1	1	0.585531	0.856061	1.7339	1	1
1-acyl LPC 22:2	LPC	0.550589	0.73276	1.00605	1	1	0.401119	0.763906	1.11058	1	1
1-acyl LPC 22:3	LPC	0.588714	0.76156	1.04215	1	1	0.191197	0.567278	1.10989	1	1
1-acyl LPC 22:4	LPC	0.219123	0.434217	0.923002	1	1	0.609561	0.862345	0.994886	1	1
1-acyl LPC 22:5	LPC	0.427489	0.650282	1.1057	1	1	0.373923	0.742793	1.08451	1	1
1-acyl LPC 22:6	LPC	0.916113	0.95633	1.0496	1	1	0.869367	0.952416	0.993255	1	1
1-acyl LPC 22:7	LPC	0.127561	0.309244	1.24729	1	1	0.529661	0.81958	0.936133	1	1
1-acyl LPC 23:0	LPC	4.05554e-19	4.37187e-17	2.58634	6.55781e-16	6.50103e-16	0.000209109	0.0705813	1.33533	0.338129	0.337502
1-acyl LPC 23:1	LPC	0.0010406	0.00654728	1.58551	1	1	0.319526	0.698208	1.19507	1	1
1-acyl LPC 24:0	LPC	1.0357e-23	5.58245e-21	3.2613	1.67473e-20	1.67266e-20	0.00900447	0.207674	1.26965	1	1
1-acyl LPC 24:1	LPC	5.53579e-07	1.24325e-05	2.42478	0.000895137	0.000855833	0.0580066	0.369278	1.38955	1	1
1-acyl LPC 24:2	LPC	0.0201089	0.0751298	1.24356	1	1	0.0442041	0.364683	1.17214	1	1
1-acyl LPC 24:3	LPC	0.76269	0.870339	1.10467	1	1	0.35435	0.730192	1.06885	1	1
1-acyl LPC 24:4	LPC	0.208771	0.423035	0.904655	1	1	0.777921	0.927653	0.97623	1	1
1-acyl LPC 24:5	LPC	0.849626	0.920191	0.997314	1	1	0.483157	0.808035	1.08151	1	1
1-acyl LPC 24:6	LPC	0.460928	0.67328	0.886617	1	1	0.483222	0.808035	1.16515	1	1
1-acyl LPC 25:0	LPC	1.51846e-22	3.50764e-20	5.34064	2.45535e-19	2.44624e-19	0.000218248	0.0705813	1.47311	0.352906	0.352033
1-acyl LPC 25:1	LPC	5.14594e-07	1.17911e-05	3.31309	0.000832098	0.000796591	0.00543377	0.193764	1.3818	1	1
1-acyl LPC 26:0	LPC	5.70545e-23	1.53762e-20	6.59179	9.22571e-20	9.19718e-20	0.00563198	0.193764	1.33952	1	1
1-acyl LPC 26:1	LPC	4.49519e-08	1.91282e-06	4.53279	7.26872e-05	7.1069e-05	0.0123646	0.21971	1.35102	1	1
1-acyl LPC 26:2	LPC	2.93903e-05	0.000321109	1.9292	0.0475241	0.0432037	0.0238711	0.281749	1.32775	1	1
1-acyl LPC 26:3	LPC	0.0277457	0.0964834	1.48313	1	1	0.408051	0.769008	1.1234	1	1
1-acyl LPC 26:4	LPC	0.197336	0.409895	0.794372	1	1	0.583463	0.856061	0.927859	1	1
1-acyl LPC 27:1	LPC	0.00565789	0.0261394	9.44681	1	1	0.00351111	0.160074	1.65495	1	1
1-acyl LPC 28:0	LPC	1.69169e-18	1.43971e-16	7.79825	2.73546e-15	2.70501e-15	0.00650601	0.207674	1.48823	1	1
1-acyl LPC 28:1	LPC	9.7489e-05	0.00089062	13.905	0.15764	0.140482	0.000615808	0.0905237	1.71464	0.995761	0.989603
1-acyl LPC 28:2	LPC	0.000182002	0.00150922	1.72916	0.294298	0.259353	0.0616386	0.370278	1.25091	1	1
1-acyl LPC 30:0	LPC	7.66493e-05	0.000724244	10.1154	0.123942	0.110988	0.00823902	0.207674	1.53079	1	1
1-acyl LPC 32:0	LPC	6.8838e-07	1.43118e-05	6.47888	0.00111311	0.00106079	0.00872243	0.207674	0.917683	1	1
1-acyl LPE 16:0	LPE	0.166557	0.364443	0.883423	1	1	0.526335	0.817745	0.950412	1	1
1-acyl LPE 16:1	LPE	0.343139	0.57498	1.09815	1	1	0.761922	0.920798	0.850426	1	1
1-acyl LPE 17:0	LPE	0.518735	0.712049	0.923746	1	1	0.681196	0.89647	0.958773	1	1
1-acyl LPE 18:0	LPE	0.322118	0.551832	0.92266	1	1	0.550334	0.829538	0.949549	1	1
1-acyl LPE 18:1	LPE	0.117366	0.289301	0.846763	1	1	0.472485	0.805916	0.85991	1	1
1-acyl LPE 18:2	LPE	0.229838	0.449937	0.875177	1	1	0.543538	0.829465	0.950037	1	1
1-acyl LPE 18:3	LPE	0.452434	0.668115	0.926633	1	1	0.658886	0.893058	1.05321	1	1
1-acyl LPE 20:0	LPE	0.827675	0.907356	1.06443	1	1	0.420819	0.780349	0.971609	1	1
1-acyl LPE 20:1	LPE	0.628014	0.789043	0.964465	1	1	0.979283	0.994037	1.10405	1	1
1-acyl LPE 20:2	LPE	0.849626	0.920191	0.987596	1	1	0.505087	0.811049	1.06103	1	1
1-acyl LPE 20:3	LPE	0.812748	0.90324	1.02686	1	1	0.937905	0.981404	0.99645	1	1
1-acyl LPE 20:4	LPE	0.76269	0.870339	0.982511	1	1	0.101982	0.451491	0.905419	1	1
1-acyl LPE 20:5	LPE	0.730783	0.853198	0.867473	1	1	0.550327	0.829538	1.10693	1	1
1-acyl LPE 22:4	LPE	0.301957	0.531299	0.967303	1	1	0.441076	0.787218	0.798076	1	1
1-acyl LPE 22:5	LPE	0.717489	0.846397	1.047	1	1	0.749785	0.917792	0.975079	1	1
1-acyl LPE 22:6	LPE	0.235333	0.456823	1.08615	1	1	0.938919	0.981404	1.0057	1	1
2-acyl LPC 14:1	LPC	0.00399063	0.0194363	0.58371	1	1	0.896694	0.959599	0.814522	1	1
2-acyl LPC 15:0	LPC	0.127561	0.309244	0.868811	1	1	0.828677	0.949195	0.949429	1	1
2-acyl LPC 16:0	LPC	0.00778234	0.0343826	0.864271	1	1	0.363418	0.739178	0.930829	1	1
2-acyl LPC 16:1	LPC	0.208771	0.423035	0.914913	1	1	0.77515	0.925714	0.921315	1	1
2-acyl LPC 16:2	LPC	0.00177909	0.0100587	0.664684	1	1	0.287021	0.67655	0.871827	1	1
2-acyl LPC 17:0	LPC	0.522817	0.71384	0.879221	1	1	0.77515	0.925714	0.940711	1	1
2-acyl LPC 17:1	LPC	0.711223	0.844381	0.964105	1	1	0.896694	0.959599	0.922053	1	1
2-acyl LPC 18:0	LPC	0.252375	0.475076	0.923312	1	1	0.646404	0.885042	0.953931	1	1
2-acyl LPC 18:1	LPC	0.750536	0.864247	0.975607	1	1	0.592612	0.86109	0.972072	1	1
2-acyl LPC 18:2	LPC	0.0864178	0.232896	0.866178	1	1	0.798952	0.937571	0.981244	1	1
2-acyl LPC 18:3	LPC	0.530003	0.720464	0.910762	1	1	0.938348	0.981404	0.992937	1	1
2-acyl LPC 18:4	LPC	0.805441	0.896815	0.710918	1	1	0.8689	0.952416	1.20621	1	1
2-acyl LPC 19:0	LPC	0.699338	0.835794	0.963971	1	1	0.242585	0.615792	1.05466	1	1
2-acyl LPC 19:1	LPC	0.430542	0.654311	0.933168	1	1	0.8574	0.952416	1.01485	1	1
2-acyl LPC 19:2	LPC	0.93843	0.968374	1.03037	1	1	0.228909	0.604336	1.09526	1	1
2-acyl LPC 20:0	LPC	0.0311009	0.10543	1.21934	1	1	0.317641	0.698208	1.08615	1	1
2-acyl LPC 20:1	LPC	0.816749	0.90334	1.07492	1	1	0.483222	0.808035	1.16896	1	1
2-acyl LPC 20:2	LPC	0.189139	0.396677	0.882848	1	1	0.497146	0.811049	1.0589	1	1
2-acyl LPC 20:3	LPC	0.208771	0.423035	0.888667	1	1	0.993094	0.998402	0.989002	1	1
2-acyl LPC 20:4	LPC	0.0570425	0.169555	0.899669	1	1	0.788442	0.931953	0.975144	1	1
2-acyl LPC 20:5	LPC	0.478179	0.680052	0.854948	1	1	0.896694	0.959599	1.09648	1	1
2-acyl LPC 21:1	LPC	0.948888	0.971846	0.996381	1	1	0.297953	0.687132	1.21408	1	1
2-acyl LPC 22:0	LPC	4.13675e-08	1.85809e-06	1.81171	6.68913e-05	6.54434e-05	0.214274	0.596469	1.14172	1	1
2-acyl LPC 22:1	LPC	0.00120717	0.00742203	1.95758	1	1	0.585531	0.856061	1.75322	1	1
2-acyl LPC 22:2	LPC	0.684754	0.826304	1.10009	1	1	0.527048	0.817745	1.1172	1	1
2-acyl LPC 22:4	LPC	0.550589	0.73276	0.990937	1	1	0.696894	0.902947	1.00309	1	1
2-acyl LPC 22:5	LPC	0.569499	0.743845	1.05978	1	1	0.56195	0.839809	1.06176	1	1
2-acyl LPC 22:6	LPC	0.827675	0.907356	1.02066	1	1	0.77515	0.925714	0.967724	1	1
2-acyl LPC 22:7	LPC	0.134731	0.322278	1.32923	1	1	0.39148	0.7563	0.931491	1	1
2-acyl LPC 24:0	LPC	7.39377e-20	8.5398e-18	3.66972	1.19557e-16	1.18596e-16	0.00519539	0.190931	1.33271	1	1
2-acyl LPC 24:1	LPC	4.8453e-06	7.2545e-05	2.3593	0.00783485	0.00731641	0.113186	0.466892	1.37959	1	1
2-acyl LPC 24:5	LPC	0.235333	0.456823	1.32046	1	1	0.597491	0.86109	0.880493	1	1
2-acyl LPC 24:6	LPC	0.396671	0.619726	0.8704	1	1	0.599677	0.862345	1.12175	1	1
2-acyl LPC 25:0	LPC	8.35669e-21	1.12606e-18	9.5117	1.35128e-17	1.34208e-17	0.000142439	0.0705813	1.59023	0.230324	0.230324
2-acyl LPC 26:0	LPC	3.50718e-23	1.15747e-20	9.00295	5.67112e-20	5.66059e-20	0.0246822	0.289211	1.31243	1	1
2-acyl LPE 16:0	LPE	0.224435	0.442574	0.912695	1	1	0.537706	0.824315	0.95167	1	1
2-acyl LPE 17:0	LPE	0.960796	0.977726	0.959924	1	1	0.993094	0.998402	0.971346	1	1
2-acyl LPE 18:0	LPE	0.322118	0.551832	0.938445	1	1	0.527464	0.817745	0.955188	1	1
2-acyl LPE 18:1	LPE	0.110933	0.279406	0.838353	1	1	0.372629	0.741132	0.849338	1	1
2-acyl LPE 18:2	LPE	0.32903	0.558281	0.884232	1	1	0.431138	0.782989	0.933384	1	1
2-acyl LPE 18:3	LPE	0.573653	0.748665	0.931003	1	1	0.77515	0.925714	1.05122	1	1
2-acyl LPE 20:3	LPE	0.954854	0.976596	1.00716	1	1	0.886853	0.959599	0.986857	1	1
2-acyl LPE 20:4	LPE	0.790775	0.890447	0.972756	1	1	0.0982735	0.446793	0.903872	1	1
2-acyl LPE 20:5	LPE	0.668398	0.812021	0.869488	1	1	0.420819	0.780349	1.07631	1	1
2-acyl LPE 22:5	LPE	0.452434	0.668115	1.09423	1	1	0.621739	0.866682	1.04147	1	1
2-acyl LPE 22:6	LPE	0.350336	0.581616	1.06354	1	1	0.896412	0.959599	1.01006	1	1
BMP-34:1	BMP-34:1	0.134731	0.322278	0.853919	1	1	0.803526	0.938124	0.975196	1	1
BMP-34:2	BMP-34:2	0.93843	0.968374	0.9925	1	1	0.163437	0.528556	0.874364	1	1
BMP-36:0	BMP-36:0	0.660605	0.807407	1.05632	1	1	0.684939	0.896799	1.11329	1	1
BMP-36:1	BMP-36:1	0.860646	0.925309	0.980918	1	1	0.257626	0.634065	0.887787	1	1
BMP-36:2	BMP-36:2	0.588714	0.76156	1.01159	1	1	0.311183	0.692135	1.04077	1	1
BMP-36:3	BMP-36:3	0.699338	0.835794	0.99486	1	1	0.892617	0.959599	0.991802	1	1
C1P-d34:1	C1P-d34:1	0.489637	0.685492	1.15585	1	1	0.17956	0.553487	1.19789	1	1
C1P-d42:2	C1P-d42:2	0.526142	0.717346	1.05537	1	1	0.0213638	0.277574	1.3878	1	1
CE 14:0	CE	0.0989041	0.256295	1.38386	1	1	0.897763	0.960107	1.01758	1	1
CE 14:1	CE	0.061037	0.177194	1.60728	1	1	0.72267	0.910091	1.10457	1	1
CE 15:0	CE	0.184451	0.390389	1.20659	1	1	0.0580066	0.369278	1.17621	1	1
CE 16:0	CE	0.0491384	0.151635	1.10895	1	1	0.539969	0.825264	0.967103	1	1
CE 16:1	CE	0.198778	0.409895	1.41681	1	1	0.684134	0.89647	0.861368	1	1
CE 16:2	CE	0.0107434	0.0449049	1.28328	1	1	0.408972	0.769008	1.08937	1	1
CE 16:3	CE	0.478181	0.680052	1.12646	1	1	0.241505	0.615792	1.15696	1	1
CE 16:4	CE	0.671425	0.815085	1.36663	1	1	0.876015	0.955717	1.39456	1	1
CE 17:0	CE	0.162295	0.359987	1.215	1	1	0.56195	0.839809	0.983211	1	1
CE 17:1	CE	0.0570425	0.169555	1.28065	1	1	0.423382	0.782989	0.927576	1	1
CE 17:2	CE	0.158115	0.356586	1.22502	1	1	0.70974	0.907951	1.03568	1	1
CE 17:3	CE	0.0535812	0.161342	1.59266	1	1	0.229102	0.604336	1.21049	1	1
CE 18:0	CE	0.116232	0.289301	1.23945	1	1	0.173659	0.544691	0.874941	1	1
CE 18:1	CE	0.115452	0.28854	1.11499	1	1	0.393335	0.758978	0.952762	1	1
CE 18:2	CE	0.0283188	0.0974286	1.12529	1	1	0.743371	0.917671	0.98426	1	1
CE 18:3	CE	0.287299	0.515216	1.16168	1	1	0.302153	0.687132	1.10954	1	1
CE 18:4	CE	0.154018	0.351761	1.31091	1	1	0.597491	0.86109	1.22422	1	1
CE 19:1	CE	0.0744884	0.206246	1.21525	1	1	0.197027	0.576457	0.892979	1	1
CE 19:2	CE	0.194243	0.404756	1.15452	1	1	0.338421	0.724804	0.913895	1	1
CE 19:3	CE	0.0733781	0.20387	1.22694	1	1	0.57833	0.854027	0.954034	1	1
CE 19:4	CE	0.258242	0.481635	1.14017	1	1	0.801797	0.937571	1.08351	1	1
CE 20:0	CE	0.0438692	0.140747	1.36351	1	1	0.14789	0.511325	0.85475	1	1
CE 20:1	CE	0.02653	0.0926545	1.31577	1	1	0.639588	0.881683	0.960198	1	1
CE 20:2	CE	0.0322148	0.108523	1.15319	1	1	0.811904	0.941568	0.984877	1	1
CE 20:3	CE	0.0592719	0.174609	1.15181	1	1	0.717694	0.910091	0.969415	1	1
CE 20:4	CE	0.166557	0.364443	1.12115	1	1	0.869367	0.952416	0.960186	1	1
CE 20:5	CE	0.240921	0.462122	1.21699	1	1	0.242585	0.615792	1.20305	1	1
CE 21:0	CE	0.00311357	0.0158025	1.49862	1	1	0.105521	0.453796	0.858283	1	1
CE 21:1	CE	0.00195662	0.0109476	1.47342	1	1	0.788442	0.931953	0.992225	1	1
CE 21:4	CE	0.297987	0.527183	1.13282	1	1	0.166821	0.534977	0.888158	1	1
CE 21:5	CE	0.264203	0.488806	1.16654	1	1	0.965479	0.993116	1.03086	1	1
CE 22:0	CE	6.84755e-05	0.000667017	1.90563	0.110725	0.0994264	0.256825	0.633059	0.953592	1	1
CE 22:1	CE	0.00881266	0.0380002	2.2481	1	1	0.228909	0.604336	1.59575	1	1
CE 22:2	CE	0.0517609	0.156737	1.2332	1	1	0.869367	0.952416	1.02901	1	1
CE 22:3	CE	0.0539665	0.1622	1.18428	1	1	0.684134	0.89647	0.993517	1	1
CE 22:4	CE	0.176572	0.379677	1.11449	1	1	0.34692	0.72948	0.936884	1	1
CE 22:5	CE	0.0453607	0.142424	1.27324	1	1	0.896694	0.959599	0.979975	1	1
CE 22:6	CE	0.134731	0.322278	1.14767	1	1	0.573683	0.849493	1.06223	1	1
CE 22:7	CE	0.0517609	0.156737	1.49229	1	1	0.328015	0.712904	1.08926	1	1
CE 23:0	CE	2.29141e-06	3.73285e-05	2.26964	0.0037052	0.00348065	0.585531	0.856061	0.990537	1	1
CE 23:1	CE	0.000282963	0.00222112	1.87162	0.457551	0.399827	0.49409	0.808647	1.02321	1	1
CE 24:0	CE	6.40268e-07	1.36225e-05	2.86633	0.00103531	0.000987933	0.621739	0.866682	1.01748	1	1
CE 24:1	CE	1.47341e-05	0.000180493	2.1446	0.0238251	0.0219097	0.621739	0.866682	1.20935	1	1
CE 24:2	CE	0.00122178	0.00744364	1.45759	1	1	0.745975	0.917671	1.02374	1	1
CE 24:3	CE	0.0689542	0.194928	1.28768	1	1	0.749119	0.917671	0.972822	1	1
CE 24:4	CE	0.730785	0.853198	1.04807	1	1	0.200723	0.582195	0.880381	1	1
CE 24:5	CE	0.916113	0.95633	1.03443	1	1	0.55597	0.83706	0.934033	1	1
CE 24:6	CE	0.0464179	0.145461	1.19449	1	1	0.424672	0.782989	1.08773	1	1
CE 25:0	CE	1.81444e-07	5.75284e-06	2.9814	0.000293395	0.000284322	0.70974	0.907951	1.01376	1	1
CE 25:1	CE	3.12589e-05	0.000334739	1.93762	0.0505456	0.0459193	0.910406	0.965962	1.03509	1	1
CE 25:2	CE	0.00195662	0.0109476	1.44607	1	1	0.336649	0.721964	0.997483	1	1
CE 25:3	CE	0.261588	0.487314	1.17477	1	1	0.55046	0.829538	0.91645	1	1
CE 26:0	CE	9.1015e-08	3.3448e-06	3.95604	0.000147171	0.000143258	0.937905	0.981404	1.01784	1	1
CE 26:1	CE	2.4533e-07	7.08391e-06	3.33912	0.000396699	0.000383451	0.287021	0.67655	1.20512	1	1
CE 26:2	CE	1.63642e-08	8.01844e-07	2.13615	2.64608e-05	2.59372e-05	0.0881346	0.430649	1.14303	1	1
CE 26:3	CE	5.08326e-05	0.000504321	1.66672	0.0821963	0.0740122	0.34356	0.728234	1.09035	1	1
CE 26:4	CE	0.162295	0.359987	1.24428	1	1	0.507962	0.813241	1.07054	1	1
CE 26:5	CE	0.357629	0.586497	1.16783	1	1	0.13883	0.502209	1.16961	1	1
CE 26:6	CE	0.879389	0.936576	1.05772	1	1	0.0599112	0.369553	1.59903	1	1
CE 27:0	CE	5.17728e-07	1.17911e-05	3.45043	0.000837166	0.000800925	0.585531	0.856061	1.07053	1	1
CE 27:1	CE	1.93083e-18	1.56107e-16	3.9506	3.12215e-15	3.08546e-15	0.0283779	0.305056	1.25537	1	1
CE 27:2	CE	1.81666e-11	1.08798e-09	2.5776	2.93755e-08	2.89031e-08	0.0154376	0.242905	1.26322	1	1
CE 27:3	CE	0.00130614	0.00791021	1.6695	1	1	0.0467903	0.36777	1.32402	1	1
CE 28:0	CE	2.27574e-07	6.81459e-06	3.60677	0.000367988	0.000356154	0.311183	0.692135	0.960273	1	1
CE 28:1	CE	1.85471e-06	3.22481e-05	2.87789	0.00299907	0.00282844	0.0618274	0.370278	1.16853	1	1
CE 28:2	CE	8.82049e-07	1.76083e-05	5.75726	0.00142627	0.00135571	0.047045	0.36777	1.29281	1	1
CE 28:4	CE	0.0446593	0.142424	1.59986	1	1	0.216491	0.597381	1.21104	1	1
CE 28:5	CE	0.156394	0.356181	1.41672	1	1	0.0298076	0.305056	1.46974	1	1
CE 28:6	CE	0.548846	0.73276	1.59887	1	1	0.19894	0.580661	1.91792	1	1
CE 29:0	CE	1.60122e-06	2.84525e-05	5.21858	0.00258917	0.00244506	0.410899	0.769008	1.28196	1	1
CE 29:1	CE	1.11293e-06	2.17166e-05	7.18091	0.00179961	0.00170947	0.0154925	0.242905	1.35216	1	1
CE 29:2	CE	3.81584e-06	5.76655e-05	12.9015	0.00617021	0.00576573	0.0106647	0.207768	1.58809	1	1
CE 30:0	CE	3.56159e-07	9.5985e-06	6.02036	0.00057591	0.000554896	0.113186	0.466892	1.22468	1	1
CE 30:1	CE	7.26374e-05	0.000694998	2.22459	0.117455	0.105324	0.842195	0.951663	1.00477	1	1
CE 30:2	CE	0.0358896	0.118678	2.63185	1	1	0.00954278	0.207674	1.51642	1	1
CE 31:0	CE	1.55897e-05	0.000189537	8.67319	0.0252085	0.0231506	0.172744	0.544691	1.26489	1	1
CE 31:1	CE	5.41735e-06	7.8213e-05	6.50554	0.00875986	0.00816395	0.0419372	0.356908	1.33493	1	1
CE 31:2	CE	0.000952214	0.00611007	6.53453	1	1	0.249353	0.625394	1.29281	1	1
CE 32:0	CE	2.38328e-05	0.000269494	6.21423	0.0385377	0.0351534	0.0129824	0.223325	1.54945	1	1
CE 32:1	CE	4.32273e-05	0.000439613	2.31434	0.0698985	0.0630686	0.45141	0.795131	1.05057	1	1
CE 32:2	CE	0.0220028	0.0804943	2.07923	1	1	0.889699	0.959599	0.979285	1	1
CE 33:1	CE	0.000445467	0.00323014	4.71202	0.720321	0.621427	0.109298	0.461458	1.36608	1	1
CE 34:1	CE	0.000189376	0.00156235	2.85208	0.306221	0.269293	0.39148	0.7563	1.06546	1	1
CE 34:2	CE	0.025631	0.0902948	2.34029	1	1	0.236742	0.615074	0.796919	1	1
Cer d32:1	Cer	9.25467e-06	0.000121665	1.43554	0.0149648	0.0138357	0.0900011	0.434423	1.14551	1	1
Cer d32:2	Cer	0.258242	0.481635	1.17988	1	1	0.0921821	0.437122	1.18121	1	1
Cer d34:0	Cer	0.452434	0.668115	0.955332	1	1	0.609561	0.862345	0.956106	1	1
Cer d34:1	Cer	0.0106529	0.0448588	1.17715	1	1	0.671645	0.895342	1.02104	1	1
Cer d34:2	Cer	0.00020858	0.00168637	1.44626	0.337273	0.295766	0.242585	0.615792	1.08021	1	1
Cer d36:1	Cer	0.311223	0.542293	0.909548	1	1	0.167283	0.534977	0.895377	1	1
Cer d38:0	Cer	0.0453607	0.142424	0.867243	1	1	0.249634	0.625394	0.945213	1	1
Cer d38:1	Cer	0.560148	0.736989	0.937309	1	1	0.872244	0.953452	0.988138	1	1
Cer d39:0	Cer	0.264203	0.488806	0.94521	1	1	0.696894	0.902947	1.08977	1	1
Cer d39:1	Cer	0.654503	0.805083	1.05939	1	1	0.981221	0.995379	1.00223	1	1
Cer d40:0	Cer	0.0960657	0.25095	0.885646	1	1	0.141674	0.505711	0.875299	1	1
Cer d40:1	Cer	0.770286	0.877627	1.03198	1	1	0.583517	0.856061	0.961852	1	1
Cer d40:2	Cer	0.752007	0.864247	0.935638	1	1	0.152155	0.514039	0.889418	1	1
Cer d41:0	Cer	0.618084	0.780814	0.954168	1	1	0.363418	0.739178	0.885585	1	1
Cer d41:1	Cer	0.376259	0.604182	1.08864	1	1	0.344353	0.728234	0.932338	1	1
Cer d41:2	Cer	0.41914	0.64458	1.09656	1	1	0.343832	0.728234	0.922145	1	1
Cer d41:3	Cer	0.534266	0.722936	0.950067	1	1	0.893695	0.959599	0.907122	1	1
Cer d42:0	Cer	0.531994	0.720464	1.09928	1	1	0.306803	0.691912	0.902103	1	1
Cer d42:1	Cer	0.0302577	0.103004	1.2353	1	1	0.282206	0.670083	0.920815	1	1
Cer d42:2	Cer	0.713058	0.845319	1.03304	1	1	0.117993	0.473437	0.888963	1	1
Cer d42:3	Cer	0.208771	0.423035	0.886236	1	1	0.105521	0.453796	0.837356	1	1
Cer d43:2	Cer	0.786644	0.886414	0.963149	1	1	0.385758	0.753347	0.902921	1	1
Cer d43:3	Cer	0.709766	0.843271	0.953858	1	1	0.271636	0.653756	0.874911	1	1
Cer d44:0	Cer	0.949608	0.971846	1.24254	1	1	0.85576	0.952416	1.37879	1	1
Cer d44:1	Cer	1.55045e-06	2.78564e-05	1.51537	0.00250708	0.00236909	0.418128	0.779078	1.07583	1	1
Cer d44:2	Cer	0.295427	0.523226	1.26403	1	1	0.869367	0.952416	0.953768	1	1
Cer d44:3	Cer	0.0301562	0.102875	1.24291	1	1	0.45141	0.795131	0.960228	1	1
Cer d45:0	Cer	0.32903	0.558281	0.976521	1	1	0.56195	0.839809	1.38987	1	1
Cer d45:1	Cer	0.395507	0.618506	1.12218	1	1	0.0788917	0.407565	1.16733	1	1
Cer d45:2	Cer	0.219123	0.434217	1.34105	1	1	0.910406	0.965962	0.990211	1	1
Cer d46:0	Cer	0.0438692	0.140747	0.921033	1	1	0.235677	0.61367	1.46006	1	1
Cer d46:1	Cer	0.064775	0.185382	0.838941	1	1	0.279257	0.665034	1.31599	1	1
Cer d46:2	Cer	0.916113	0.95633	1.21205	1	1	0.72267	0.910091	1.27219	1	1
Cer d47:0	Cer	0.395507	0.618506	0.97438	1	1	0.336649	0.721964	1.39132	1	1
Cer d47:1	Cer	0.208771	0.423035	0.894021	1	1	0.0580066	0.369278	1.37412	1	1
Cer d47:2	Cer	0.618069	0.780814	0.973823	1	1	0.0129359	0.223325	1.42144	1	1
Cer d48:0	Cer	0.838634	0.91318	1.0773	1	1	0.148306	0.511325	1.32786	1	1
Cer d48:1	Cer	0.720249	0.846397	1.01584	1	1	0.319526	0.698208	1.28499	1	1
Cer d48:2	Cer	0.039641	0.130019	0.731253	1	1	0.174153	0.544691	1.50281	1	1
Cer d49:0	Cer	0.560006	0.736989	1.14574	1	1	0.0759863	0.404177	1.37072	1	1
Cer d49:1	Cer	0.550589	0.73276	1.0636	1	1	0.191197	0.567278	1.25832	1	1
Cer d50:0	Cer	0.560006	0.736989	1.12061	1	1	0.235677	0.61367	1.33901	1	1
Cer d50:1	Cer	0.372498	0.600527	1.16008	1	1	0.101846	0.451491	1.28544	1	1
DG 28:1	DG	0.244678	0.468774	0.956696	1	1	0.0624494	0.372623	0.506678	1	1
DG 28:2	DG	0.0756362	0.208354	0.842177	1	1	0.117179	0.472351	0.491297	1	1
DG 29:1	DG	0.663303	0.810091	1.2227	1	1	0.374531	0.743088	0.76666	1	1
DG 30:0	DG	0.608223	0.772581	0.92669	1	1	0.0172948	0.249694	0.665082	1	1
DG 30:1	DG	0.452434	0.668115	0.883702	1	1	0.0238711	0.281749	0.61588	1	1
DG 30:2	DG	0.336037	0.566421	0.832765	1	1	0.0298076	0.305056	0.595169	1	1
DG 30:3	DG	0.134731	0.322278	0.855621	1	1	0.0272958	0.304395	0.727306	1	1
DG 31:0	DG	0.805858	0.896815	1.04506	1	1	0.0603352	0.369553	0.754423	1	1
DG 31:1	DG	0.971992	0.98201	1.01969	1	1	0.0181243	0.250488	0.728258	1	1
DG 32:0	DG	0.486939	0.683489	0.858617	1	1	0.0143004	0.233573	0.71762	1	1
DG 32:1	DG	0.871693	0.932228	1.0372	1	1	0.0164987	0.247023	0.693255	1	1
DG 32:2	DG	0.452434	0.668115	0.90618	1	1	0.0272958	0.304395	0.745974	1	1
DG 32:3	DG	0.208771	0.423035	0.851273	1	1	0.0311363	0.310787	0.798212	1	1
DG 33:0	DG	0.513722	0.706367	0.911161	1	1	0.101846	0.451491	0.776978	1	1
DG 33:1	DG	0.971992	0.98201	0.936706	1	1	0.0298076	0.305056	0.728148	1	1
DG 33:2	DG	0.741371	0.860957	1.02814	1	1	0.0218008	0.277574	0.740329	1	1
DG 33:3	DG	0.46318	0.67474	0.934426	1	1	0.103039	0.452758	0.80671	1	1
DG 34:0	DG	0.419356	0.64458	0.773511	1	1	0.0580066	0.369278	0.754731	1	1
DG 34:1	DG	0.411314	0.638286	0.828264	1	1	0.0261099	0.299431	0.755237	1	1
DG 34:2	DG	0.427489	0.650282	0.852849	1	1	0.047456	0.36777	0.822559	1	1
DG 34:3	DG	0.541252	0.726914	0.929255	1	1	0.113186	0.466892	0.862909	1	1
DG 34:4	DG	0.486939	0.683489	0.912841	1	1	0.0603352	0.369553	0.808796	1	1
DG 34:5	DG	0.252375	0.475076	0.788163	1	1	0.336649	0.721964	0.880945	1	1
DG 35:0	DG	0.427489	0.650282	0.838584	1	1	0.228909	0.604336	0.784707	1	1
DG 35:1	DG	0.709766	0.843271	0.870354	1	1	0.179703	0.553487	0.785409	1	1
DG 35:2	DG	0.658206	0.805083	0.895698	1	1	0.0731687	0.397026	0.797504	1	1
DG 35:3	DG	0.579069	0.753909	0.895569	1	1	0.0580066	0.369278	0.805139	1	1
DG 35:4	DG	0.550589	0.73276	0.936496	1	1	0.121283	0.477164	0.750356	1	1
DG 36:0	DG	0.295427	0.523226	0.773204	1	1	0.203223	0.582195	0.878874	1	1
DG 36:1	DG	0.486939	0.683489	0.783877	1	1	0.101846	0.451491	0.802352	1	1
DG 36:2	DG	0.608223	0.772581	0.853761	1	1	0.215791	0.596469	0.822213	1	1
DG 36:3	DG	0.288992	0.515216	0.82285	1	1	0.158269	0.524429	0.852454	1	1
DG 36:4	DG	0.598432	0.765558	0.974963	1	1	0.117179	0.472351	0.870144	1	1
DG 36:5	DG	0.146065	0.33935	0.846072	1	1	0.0948019	0.439644	0.825296	1	1
DG 36:6	DG	0.983193	0.987468	1.02089	1	1	0.527464	0.817745	0.979537	1	1
DG 37:0	DG	0.560006	0.736989	1.1036	1	1	0.0947227	0.439644	0.805247	1	1
DG 37:1	DG	0.460928	0.67328	0.90585	1	1	0.538838	0.824315	0.913966	1	1
DG 37:2	DG	0.76269	0.870339	0.902362	1	1	0.345427	0.728234	0.865173	1	1
DG 37:3	DG	0.365016	0.595591	0.844602	1	1	0.235677	0.61367	0.872266	1	1
DG 37:4	DG	0.372498	0.600527	0.915745	1	1	0.527464	0.817745	0.908671	1	1
DG 37:5	DG	0.00146766	0.00862981	0.715166	1	1	1	1	0.98596	1	1
DG 38:0	DG	0.569499	0.743845	0.989731	1	1	0.883013	0.957634	0.824466	1	1
DG 38:1	DG	0.419356	0.64458	0.898971	1	1	0.550334	0.829538	1.21184	1	1
DG 38:2	DG	0.486939	0.683489	0.787234	1	1	0.883013	0.957634	1.04585	1	1
DG 38:3	DG	0.219123	0.434217	0.768222	1	1	0.81521	0.941568	0.993991	1	1
DG 38:4	DG	0.784191	0.884266	0.879289	1	1	0.671463	0.895342	1.07438	1	1
DG 38:5	DG	0.150001	0.346008	0.817611	1	1	0.1093	0.461458	0.922437	1	1
DG 38:6	DG	0.350336	0.581616	0.864163	1	1	0.0514648	0.369278	0.842553	1	1
DG 38:7	DG	0.17985	0.38417	0.759858	1	1	0.49409	0.808647	1.03951	1	1
DG 39:0	DG	0.871693	0.932228	0.968753	1	1	0.430878	0.782989	0.956073	1	1
DG 39:1	DG	0.322118	0.551832	0.897651	1	1	0.191197	0.567278	0.866013	1	1
DG 39:2	DG	0.166557	0.364443	0.910166	1	1	0.735679	0.914687	0.977047	1	1
DG 39:3	DG	0.336037	0.566421	0.788693	1	1	0.801797	0.937571	1.05289	1	1
DG 39:4	DG	0.101809	0.261726	0.82659	1	1	0.29493	0.685204	0.932678	1	1
DG 39:5	DG	0.162295	0.359987	0.747742	1	1	0.516213	0.815949	0.996219	1	1
DG 39:6	DG	0.569499	0.743845	0.647028	1	1	0.505087	0.811049	0.759844	1	1
DG 40:0	DG	0.282653	0.509532	0.880011	1	1	0.937905	0.981404	1.03456	1	1
DG 40:1	DG	0.795005	0.891486	1.01945	1	1	0.311183	0.692135	1.04431	1	1
DG 40:2	DG	0.478181	0.680052	1.26863	1	1	0.671463	0.895342	2.19681	1	1
DG 40:3	DG	0.213901	0.429663	1.03454	1	1	0.869367	0.952416	1.8873	1	1
DG 40:4	DG	0.146065	0.33935	0.79676	1	1	0.646404	0.885042	1.08677	1	1
DG 40:5	DG	0.235333	0.456823	0.827665	1	1	0.256825	0.633059	0.981604	1	1
DG 40:6	DG	0.78419	0.884266	0.965504	1	1	0.155724	0.521338	0.921617	1	1
DG 40:7	DG	0.154018	0.351761	0.770985	1	1	0.401119	0.763906	0.983195	1	1
DG 40:8	DG	0.419356	0.64458	0.889324	1	1	0.735679	0.914687	0.971126	1	1
DG 40:9	DG	0.0932928	0.245691	0.757258	1	1	0.735679	0.914687	1.09334	1	1
DG 41:0	DG	0.638012	0.795425	0.941282	1	1	0.869367	0.952416	1.08301	1	1
DG 41:1	DG	0.118799	0.292386	0.800431	1	1	0.964471	0.993116	0.96503	1	1
DG 41:2	DG	0.560006	0.736989	1.13527	1	1	0.461881	0.800494	1.20009	1	1
DG 42:0	DG	0.229838	0.449937	1.29445	1	1	0.235677	0.61367	1.1607	1	1
DG 42:1	DG	0.960796	0.977726	1.15067	1	1	0.842195	0.951663	0.979057	1	1
DG 42:10	DG	0.374963	0.603299	0.940126	1	1	0.368565	0.741132	1.28052	1	1
DG 42:2	DG	0.882766	0.936576	1.21784	1	1	0.472485	0.805916	1.42255	1	1
DG 42:3	DG	0.633003	0.793461	1.22794	1	1	0.56195	0.839809	1.45337	1	1
DG 42:4	DG	0.892352	0.944947	1.00952	1	1	0.418206	0.779078	1.72271	1	1
DG 42:5	DG	0.380074	0.606692	0.829045	1	1	0.993094	0.998402	1.18873	1	1
DG 42:6	DG	0.882766	0.936576	1.42645	1	1	0.505087	0.811049	0.836406	1	1
DG 42:7	DG	0.193915	0.404593	0.850087	1	1	0.965479	0.993116	0.921763	1	1
DG 42:8	DG	0.154018	0.351761	1.08783	1	1	0.85576	0.952416	0.958958	1	1
DG 42:9	DG	0.628578	0.789138	0.972099	1	1	0.600881	0.862345	1.31355	1	1
DG 43:0	DG	0.0468947	0.145566	1.50519	1	1	0.761922	0.920798	1.14407	1	1
DG 43:1	DG	0.444029	0.662357	1.19637	1	1	0.658886	0.893058	1.12226	1	1
DG 43:2	DG	0.949608	0.971846	1.19225	1	1	0.279257	0.665034	1.38915	1	1
DG 43:6	DG	0.471532	0.678956	2.40082	1	1	0.305068	0.68896	0.458092	1	1
DG 44:0	DG	0.00508165	0.0238175	1.91137	1	1	0.179703	0.553487	1.36421	1	1
DG 44:1	DG	7.70377e-05	0.000724244	2.25949	0.12457	0.111474	0.0731687	0.397026	1.1381	1	1
DG 44:2	DG	0.0879399	0.235428	2.23468	1	1	0.461881	0.800494	2.76125	1	1
DG 44:3	DG	0.365016	0.595591	1.44588	1	1	0.45141	0.795131	1.4582	1	1
DG 44:8	DG	0.000370577	0.00281326	9.92795	0.599223	0.520661	0.937905	0.981404	0.800749	1	1
DG 44:9	DG	0.33628	0.566421	3.02396	1	1	0.837878	0.951663	0.551926	1	1
DG 46:9	DG	0.146388	0.339611	0.842622	1	1	0.0962017	0.441926	1.13885	1	1
DG O-32:0	DG	0.50471	0.699328	0.911233	1	1	0.0731687	0.397026	0.79835	1	1
DG O-34:0	DG	0.380074	0.606692	0.958414	1	1	0.0731687	0.397026	0.978752	1	1
DG O-34:1	DG	0.322118	0.551832	0.886577	1	1	0.117179	0.472351	0.84619	1	1
DG O-34:2	DG	0.805858	0.896815	0.938838	1	1	0.0677899	0.381938	0.713393	1	1
DG O-35:1	DG	0.486939	0.683489	1.30235	1	1	0.910406	0.965962	1.05875	1	1
DG O-36:1	DG	0.983193	0.987468	1.02053	1	1	0.0238711	0.281749	0.795281	1	1
DG O-36:2	DG	0.343139	0.57498	0.877323	1	1	0.179703	0.553487	0.832453	1	1
DG O-38:0	DG	0.795005	0.891486	1.05622	1	1	0.828677	0.949195	1.10604	1	1
DG O-38:1	DG	0.827675	0.907356	1.03514	1	1	0.365963	0.741132	0.907452	1	1
DG O-39:1	DG	0.0166417	0.0643769	0.735997	1	1	0.965479	0.993116	1.05683	1	1
DG O-40:0	DG	4.92265e-06	7.30268e-05	4.13165	0.00795992	0.00742827	0.6885	0.900731	1.14299	1	1
DG O-40:1	DG	0.882766	0.936576	0.987927	1	1	0.70974	0.907951	1.0209	1	1
DG O-40:2	DG	0.282653	0.509532	0.880465	1	1	0.127692	0.491614	0.835359	1	1
DG O-42:1	DG	0.000523032	0.0036932	1.79331	0.845742	0.726491	0.0517518	0.369278	1.23482	1	1
DG O-42:2	DG	0.838634	0.91318	0.949952	1	1	0.529015	0.819365	1.07473	1	1
DG O-42:3	DG	0.0410102	0.133967	0.698568	1	1	0.85576	0.952416	1.10419	1	1
DG P-32:0	DG	0.246601	0.470229	1.27076	1	1	0.761922	0.920798	0.884499	1	1
DG P-33:0	DG	0.229838	0.449937	0.855642	1	1	0.924144	0.974146	1.07517	1	1
DG P-34:0	DG	0.295427	0.523226	1.17257	1	1	0.951685	0.987724	0.971841	1	1
DG P-34:1	DG	0.927264	0.961145	1.03984	1	1	0.696894	0.902947	0.893349	1	1
DG P-35:0	DG	0.531994	0.720464	0.847774	1	1	0.896694	0.959599	1.25471	1	1
DG P-36:0	DG	0.513722	0.706367	1.04461	1	1	0.125498	0.48432	1.32998	1	1
DG P-38:0	DG	0.541252	0.726914	1.26073	1	1	0.203223	0.582195	1.55065	1	1
Hex2Cer.d32:1	Hex2Cer.d32:1	0.218479	0.434217	1.093	1	1	0.188298	0.566998	1.10765	1	1
Hex2Cer.d33:1	Hex2Cer.d33:1	0.0613336	0.177736	1.15877	1	1	0.577963	0.854027	1.05196	1	1
Hex2Cer.d34:0	Hex2Cer.d34:0	0.686743	0.828086	1.00012	1	1	0.203426	0.582195	0.818079	1	1
Hex2Cer.d34:1	Hex2Cer.d34:1	0.0279872	0.0964931	1.11912	1	1	0.602924	0.862345	0.96973	1	1
Hex2Cer.d34:2	Hex2Cer.d34:2	0.0660815	0.188788	1.09883	1	1	0.557651	0.838031	0.961354	1	1
Hex2Cer.d36:2	Hex2Cer.d36:2	0.498473	0.694256	0.925261	1	1	0.71348	0.909856	1.04934	1	1
Hex2Cer.d40:1	Hex2Cer.d40:1	0.0154347	0.0604307	1.48629	1	1	0.287021	0.67655	0.863845	1	1
Hex2Cer.d40:2	Hex2Cer.d40:2	0.753992	0.865807	1.02973	1	1	0.988135	0.998402	1.00139	1	1
Hex2Cer.d41:1	Hex2Cer.d41:1	0.444029	0.662357	0.872649	1	1	0.413798	0.773529	0.958196	1	1
Hex2Cer.d42:1	Hex2Cer.d42:1	3.33762e-05	0.000352287	1.38298	0.0539693	0.0488962	0.383471	0.750299	0.93644	1	1
Hex2Cer.d42:2	Hex2Cer.d42:2	0.000425065	0.00311009	1.2869	0.68733	0.593816	0.76272	0.921075	0.978331	1	1
Hex2Cer.d42:3	Hex2Cer.d42:3	0.828781	0.907953	0.979235	1	1	0.908523	0.965962	0.991812	1	1
Hex2Cer.d44:2	Hex2Cer.d44:2	0.000691292	0.00473652	1.6853	1	0.955365	0.766054	0.923033	1.04105	1	1
Hex2Cer.t34:1	Hex2Cer.t34:1	0.21521	0.431754	1.12191	1	1	0.993463	0.998402	0.999023	1	1
HexCer d30:2	HexCer	0.478181	0.680052	1.19829	1	1	0.748764	0.917671	1.0549	1	1
HexCer d32:1	HexCer	0.882766	0.936576	1.07969	1	1	0.761922	0.920798	1.01182	1	1
HexCer d32:2	HexCer	0.741371	0.860957	1.12554	1	1	0.483222	0.808035	1.00203	1	1
HexCer d33:1	HexCer	0.264203	0.488806	0.922665	1	1	0.684134	0.89647	0.90958	1	1
HexCer d34:1	HexCer	0.895679	0.946297	0.990763	1	1	0.315762	0.698208	0.931155	1	1
HexCer d34:2	HexCer	0.282653	0.509532	1.15736	1	1	0.951685	0.987724	0.944022	1	1
HexCer d36:1	HexCer	0.0154091	0.0604307	0.770008	1	1	0.391204	0.7563	0.900417	1	1
HexCer d36:2	HexCer	0.391231	0.616588	0.905888	1	1	0.372629	0.741132	1.09297	1	1
HexCer d38:1	HexCer	0.0074637	0.0334316	0.789608	1	1	0.734721	0.914687	0.962467	1	1
HexCer d39:1	HexCer	0.795005	0.891486	1.04404	1	1	0.168731	0.534977	1.24382	1	1
HexCer d40:0	HexCer	0.673335	0.816179	1.04498	1	1	0.792796	0.935048	1.02985	1	1
HexCer d40:1	HexCer	0.00311751	0.0158025	0.803139	1	1	0.158666	0.524669	0.891884	1	1
HexCer d40:2	HexCer	0.184451	0.390389	0.932296	1	1	0.13883	0.502209	0.921256	1	1
HexCer d41:1	HexCer	0.941301	0.970098	0.99412	1	1	0.36942	0.741132	0.928492	1	1
HexCer d41:2	HexCer	0.380074	0.606692	0.926558	1	1	0.168731	0.534977	0.905795	1	1
HexCer d42:0	HexCer	0.0142576	0.056645	1.31981	1	1	0.461881	0.800494	1.07851	1	1
HexCer d42:1	HexCer	0.00666587	0.0302773	1.20842	1	1	0.716978	0.910091	0.972193	1	1
HexCer d42:2	HexCer	0.00247388	0.0130728	0.760397	1	1	0.0535732	0.369278	0.857463	1	1
HexCer d42:3	HexCer	0.168584	0.367996	0.803958	1	1	0.298859	0.687132	0.930061	1	1
HexCer d43:1	HexCer	0.720249	0.846397	0.965991	1	1	0.869367	0.952416	1.05042	1	1
HexCer d43:2	HexCer	0.240921	0.462122	0.845406	1	1	0.527464	0.817745	0.980571	1	1
HexCer d44:1	HexCer	1.03062e-07	3.63694e-06	1.62947	0.000166651	0.000162116	0.259525	0.637768	1.09169	1	1
HexCer d44:2	HexCer	0.50471	0.699328	1.14597	1	1	0.345427	0.728234	1.17959	1	1
HexCer d45:1	HexCer	0.638012	0.795425	1.04714	1	1	0.910406	0.965962	1.10396	1	1
HexCer d45:2	HexCer	0.117366	0.289301	0.85352	1	1	0.684134	0.89647	0.961257	1	1
HexCer d45:3	HexCer	0.0484721	0.149865	0.762072	1	1	0.72267	0.910091	0.845601	1	1
HexCer d46:1	HexCer	0.838634	0.91318	1.14438	1	1	0.842195	0.951663	1.0011	1	1
HexCer d46:2	HexCer	0.478181	0.680052	0.845993	1	1	0.311183	0.692135	0.812065	1	1
HexCer d48:1	HexCer	0.0733525	0.20387	0.815965	1	1	0.550334	0.829538	0.920709	1	1
HexCer d48:2	HexCer	0.568103	0.743845	0.856897	1	1	0.409847	0.769008	0.857877	1	1
HexCer t42:1	HexCer	0.419356	0.64458	1.16912	1	1	0.609561	0.862345	0.904767	1	1
HexCer t42:2	HexCer	0.469511	0.677252	0.846686	1	1	0.788442	0.931953	0.966807	1	1
HexCer t42:3	HexCer	0.531509	0.720464	1.10406	1	1	0.297953	0.687132	0.861465	1	1
HexCer t43:1	HexCer	0.774907	0.878083	1.02435	1	1	0.657422	0.893058	0.954673	1	1
HexCer t43:3	HexCer	0.0932928	0.245691	1.31106	1	1	0.0498153	0.369278	1.25702	1	1
HexCer t44:1	HexCer	0.469511	0.677252	1.22925	1	1	0.658886	0.893058	0.986723	1	1
HexCer t44:2	HexCer	0.025088	0.0885749	0.682525	1	1	0.483222	0.808035	0.909356	1	1
HexCer t44:3	HexCer	0.00080184	0.00535775	0.482655	1	1	0.86501	0.952416	1.01521	1	1
LPC 14:1	LPC	0.0112456	0.0462701	0.687368	1	1	0.363418	0.739178	0.800534	1	1
LPC 15:0	LPC	0.213901	0.429663	0.90275	1	1	0.372629	0.741132	0.988316	1	1
LPC 15:1	LPC	0.21628	0.433364	0.846586	1	1	0.519585	0.817745	0.936484	1	1
LPC 16:0	LPC	0.0233211	0.0843629	0.899134	1	1	1	1	0.969067	1	1
LPC 16:1	LPC	0.229838	0.449937	0.948617	1	1	0.735679	0.914687	0.962822	1	1
LPC 16:2	LPC	0.0279554	0.0964931	0.846304	1	1	0.597491	0.86109	0.925742	1	1
LPC 17:0	LPC	0.882766	0.936576	0.969357	1	1	0.35435	0.730192	1.03159	1	1
LPC 17:1	LPC	0.816558	0.90334	1.02172	1	1	0.646404	0.885042	1.00928	1	1
LPC 18:0	LPC	0.805858	0.896815	0.998166	1	1	0.461881	0.800494	1.01369	1	1
LPC 18:1	LPC	0.486939	0.683489	0.969323	1	1	0.647624	0.885963	1.02675	1	1
LPC 18:2	LPC	0.0912843	0.242376	0.877408	1	1	0.47916	0.808035	1.04958	1	1
LPC 18:3	LPC	0.419356	0.64458	0.840289	1	1	0.684134	0.89647	1.19456	1	1
LPC 19:0	LPC	0.569499	0.743845	1.0461	1	1	0.184426	0.561361	1.10291	1	1
LPC 19:1	LPC	0.268294	0.49484	1.08961	1	1	0.242585	0.615792	1.0863	1	1
LPC 19:2	LPC	0.530222	0.720464	0.940988	1	1	0.85783	0.952416	1.02006	1	1
LPC 20:0	LPC	0.00301976	0.0155508	1.26282	1	1	0.150916	0.514039	1.13406	1	1
LPC 20:1	LPC	0.983193	0.987468	1.09779	1	1	0.311183	0.692135	1.2078	1	1
LPC 20:2	LPC	0.101809	0.261726	0.915889	1	1	0.125498	0.48432	1.10253	1	1
LPC 20:3	LPC	0.062765	0.180911	0.782321	1	1	0.0580066	0.369278	1.21845	1	1
LPC 20:4	LPC	0.0733525	0.20387	0.875486	1	1	0.45141	0.795131	1.0138	1	1
LPC 20:5	LPC	0.569499	0.743845	0.808778	1	1	0.869367	0.952416	1.21694	1	1
LPC 21:0	LPC	0.00967171	0.0411557	1.34507	1	1	0.149523	0.513332	1.1398	1	1
LPC 21:1	LPC	0.427489	0.650282	1.16267	1	1	0.483222	0.808035	1.17331	1	1
LPC 22:0	LPC	2.75755e-08	1.31146e-06	1.80073	4.45896e-05	4.36796e-05	0.102472	0.451491	1.16749	1	1
LPC 22:1	LPC	0.00845642	0.0367582	1.86685	1	1	0.45141	0.795131	1.7709	1	1
LPC 22:2	LPC	0.860645	0.925309	1.0971	1	1	0.168731	0.534977	1.15329	1	1
LPC 22:3	LPC	0.350336	0.581616	0.947242	1	1	0.505087	0.811049	0.994229	1	1
LPC 22:4	LPC	0.258242	0.481635	0.957794	1	1	0.336649	0.721964	0.970975	1	1
LPC 22:5	LPC	0.882766	0.936576	0.987268	1	1	0.242585	0.615792	1.06118	1	1
LPC 22:6	LPC	0.598432	0.765558	0.947996	1	1	0.646404	0.885042	1.01086	1	1
LPC 23:0	LPC	4.44411e-07	1.07256e-05	2.27997	0.000718613	0.000690615	0.00020632	0.0705813	1.32388	0.33362	0.333207
LPC 24:0	LPC	7.93161e-24	5.58245e-21	3.28795	1.28254e-20	1.28175e-20	0.00253185	0.154154	1.31346	1	1
LPC 24:1	LPC	4.12877e-07	1.05972e-05	2.22022	0.000667623	0.000642437	0.0437131	0.362483	1.39954	1	1
LPC 24:2	LPC	0.000418269	0.00307427	1.40398	0.67634	0.584739	0.0837651	0.422218	1.19613	1	1
LPC 24:4	LPC	0.0517609	0.156737	0.852986	1	1	0.671463	0.895342	1.02094	1	1
LPC 24:5	LPC	0.927264	0.961145	1.01572	1	1	0.599413	0.862345	1.06247	1	1
LPC 24:6	LPC	0.270259	0.49484	0.917047	1	1	0.410899	0.769008	1.09815	1	1
LPC 25:0	LPC	1.26262e-21	2.04166e-19	5.36028	2.04166e-18	2.0303e-18	0.000179768	0.0705813	1.49451	0.290684	0.290505
LPC 25:1	LPC	3.06998e-07	8.41384e-06	3.49586	0.000496416	0.000478917	0.00266934	0.154154	1.41341	1	1
LPC 26:0	LPC	8.51808e-25	1.37737e-21	6.49448	1.37737e-21	1.37737e-21	0.00287511	0.159389	1.39669	1	1
LPC 26:1	LPC	4.49519e-08	1.91282e-06	3.77772	7.26872e-05	7.1069e-05	0.00416862	0.172837	1.42766	1	1
LPC 26:2	LPC	1.0622e-10	5.92268e-09	2.11116	1.71758e-07	1.68783e-07	0.0193403	0.262801	1.26793	1	1
LPC 27:0	LPC	5.87987e-05	0.000579741	19.0852	0.0950775	0.0854933	0.000747364	0.0991231	1.93726	1	1
LPC 28:0	LPC	7.2184e-19	6.86598e-17	5.19631	1.16722e-15	1.15567e-15	0.000335584	0.0904399	1.56544	0.542639	0.540961
LPC 28:1	LPC	2.86534e-06	4.45505e-05	12.365	0.00463325	0.00433812	0.0078753	0.207674	1.46505	1	1
LPC 29:0	LPC	0.000181212	0.00150922	11.5091	0.29302	0.258408	0.00169726	0.144445	2.15767	1	1
LPC 30:0	LPC	2.30851e-06	3.73285e-05	13.2614	0.00373285	0.00350431	0.000796908	0.0991231	1.82006	1	1
LPC 30:1	LPC	0.000952218	0.00611007	5.76372	1	1	0.00114726	0.132508	2.05332	1	1
LPC O-14:0	LPC	0.0074637	0.0334316	0.870623	1	1	0.163437	0.528556	0.914793	1	1
LPC O-15:0	LPC	0.258242	0.481635	0.950235	1	1	0.038568	0.348405	0.745276	1	1
LPC O-15:1	LPC	0.691123	0.830889	1.60811	1	1	0.490063	0.808647	0.730166	1	1
LPC O-16:0	LPC	0.0117046	0.0479147	0.8598	1	1	0.249634	0.625394	0.78643	1	1
LPC O-16:1	LPC	0.00225356	0.0122694	0.84061	1	1	0.0677899	0.381938	0.790908	1	1
LPC O-17:0	LPC	0.0438692	0.140747	0.893011	1	1	0.215791	0.596469	0.784171	1	1
LPC O-17:1	LPC	0.357629	0.586497	1.06263	1	1	0.0948019	0.439644	0.723782	1	1
LPC O-18:0	LPC	0.142209	0.334232	0.894057	1	1	0.129826	0.491637	0.749764	1	1
LPC O-18:1	LPC	0.000694689	0.00473971	0.774281	1	0.959366	0.516213	0.815949	0.874205	1	1
LPC O-18:2	LPC	0.000458291	0.00330829	0.750879	0.741057	0.638858	0.441076	0.787218	0.77196	1	1
LPC O-19:0	LPC	0.343139	0.57498	0.974104	1	1	0.143508	0.506101	0.752836	1	1
LPC O-19:1	LPC	0.0588998	0.174123	0.799158	1	1	0.70974	0.907951	0.794679	1	1
LPC O-19:2	LPC	0.905156	0.952269	0.989954	1	1	0.402031	0.763906	1.06244	1	1
LPC O-20:0	LPC	0.486939	0.683489	1.06394	1	1	0.441076	0.787218	0.839365	1	1
LPC O-20:1	LPC	0.478181	0.680052	1.00458	1	1	0.788442	0.931953	0.891467	1	1
LPC O-20:2	LPC	0.483357	0.683489	0.860969	1	1	0.734174	0.914687	0.856065	1	1
LPC O-20:3	LPC	0.0131827	0.0534245	0.776803	1	1	0.684134	0.89647	0.7604	1	1
LPC O-21:0	LPC	0.00226804	0.0123068	1.70147	1	1	0.137115	0.502209	0.840753	1	1
LPC O-21:2	LPC	0.597877	0.765558	0.990959	1	1	0.976085	0.994037	1.0005	1	1
LPC O-22:0	LPC	1.1496e-07	3.87272e-06	1.53836	0.00018589	0.000180487	0.673035	0.896456	1.02776	1	1
LPC O-22:1	LPC	0.882766	0.936576	1.04602	1	1	0.807532	0.941568	0.972811	1	1
LPC O-22:2	LPC	0.0500939	0.152834	0.847942	1	1	0.735679	0.914687	0.889197	1	1
LPC O-22:3	LPC	0.0241906	0.086202	0.778961	1	1	0.993094	0.998402	0.813756	1	1
LPC O-23:0	LPC	4.12877e-07	1.05972e-05	4.59304	0.000667623	0.000642437	0.0238711	0.281749	1.33762	1	1
LPC O-24:0	LPC	2.44119e-15	1.79427e-13	2.08921	3.9474e-12	3.89614e-12	0.163957	0.52918	1.11173	1	1
LPC O-24:1	LPC	2.75554e-06	4.32593e-05	1.30919	0.00445571	0.00417464	0.143508	0.506101	1.08943	1	1
LPC O-24:2	LPC	0.32903	0.558281	0.952846	1	1	0.859938	0.952416	0.982211	1	1
LPC O-24:3	LPC	0.146065	0.33935	0.886554	1	1	0.35435	0.730192	1.00259	1	1
LPC O-24:4	LPC	0.0438692	0.140747	0.789658	1	1	0.70974	0.907951	0.822189	1	1
LPC O-25:0	LPC	1.52297e-06	2.76702e-05	8.91496	0.00246264	0.00232862	0.0455522	0.36777	1.31798	1	1
LPC O-26:1	LPC	3.27517e-17	2.52188e-15	2.35619	5.29594e-14	5.23044e-14	0.0632704	0.373388	1.1995	1	1
LPC O-26:2	LPC	0.00508165	0.0238175	1.53258	1	1	0.200156	0.582195	1.17528	1	1
LPC O-26:4	LPC	0.343139	0.57498	0.952918	1	1	0.461881	0.800494	0.898883	1	1
LPC O+P-14:0	LPC	0.486939	0.683489	1.0215	1	1	0.0914293	0.434827	0.772917	1	1
LPC O+P-16:0	LPC	0.0711255	0.19967	0.946942	1	1	0.264159	0.642324	0.81472	1	1
LPC O+P-16:1	LPC	0.648077	0.804252	0.997293	1	1	0.222281	0.600047	1.00908	1	1
LPC O+P-17:1	LPC	0.419356	0.64458	1.10531	1	1	0.609561	0.862345	0.982136	1	1
LPC O+P-18:1	LPC	0.00845642	0.0367582	0.900629	1	1	0.85576	0.952416	0.928631	1	1
LPC O+P-20:1	LPC	0.795005	0.891486	1.03794	1	1	0.748764	0.917671	0.947312	1	1
LPC O+P-22:1	LPC	0.350336	0.581616	1.14261	1	1	0.830626	0.950547	0.978165	1	1
LPC O+P-23:1	LPC	3.49936e-08	1.6167e-06	2.05554	5.65846e-05	5.53948e-05	0.454842	0.799435	1.0853	1	1
LPC O+P-24:1	LPC	0.00407841	0.0198042	1.31647	1	1	0.353666	0.730192	1.07326	1	1
LPC O+P-24:2	LPC	0.0561318	0.167773	1.10914	1	1	0.610727	0.86324	1.04455	1	1
LPC O+P-25:1	LPC	1.50834e-06	2.76702e-05	2.39884	0.00243899	0.00230776	0.256825	0.633059	1.12234	1	1
LPC O+P-26:1	LPC	3.45726e-06	5.27395e-05	2.48133	0.00559038	0.00522737	0.0540637	0.369278	1.22124	1	1
LPC O+P-26:2	LPC	0.00311357	0.0158025	1.46597	1	1	0.13883	0.502209	1.22913	1	1
LPC P-15:0	LPC	0.916113	0.95633	1.0203	1	1	0.869367	0.952416	0.924729	1	1
LPC P-15:1	LPC	0.409337	0.637053	0.894601	1	1	0.565407	0.842747	1.05381	1	1
LPC P-16:0	LPC	0.127561	0.309244	0.916364	1	1	0.516213	0.815949	0.977515	1	1
LPC P-16:1	LPC	0.0762041	0.209206	0.873028	1	1	0.7566	0.920798	1.02032	1	1
LPC P-17:0	LPC	0.598432	0.765558	0.997939	1	1	0.85576	0.952416	0.969707	1	1
LPC P-18:0	LPC	0.569499	0.743845	0.983642	1	1	0.842195	0.951663	0.946603	1	1
LPC P-18:1	LPC	0.0608053	0.176843	0.866627	1	1	0.225569	0.604336	1.0645	1	1
LPC P-18:2	LPC	0.588714	0.76156	1.16144	1	1	0.256825	0.633059	0.82247	1	1
LPC P-18:3	LPC	0.0963057	0.251172	0.841831	1	1	0.612973	0.864901	0.946317	1	1
LPC P-19:0	LPC	0.849626	0.920191	1.05333	1	1	0.842195	0.951663	0.887971	1	1
LPC P-19:1	LPC	0.00756367	0.0337858	0.643556	1	1	0.49409	0.808647	1.01641	1	1
LPC P-20:0	LPC	0.138431	0.327735	1.15594	1	1	0.203223	0.582195	1.07281	1	1
LPC P-20:1	LPC	0.513722	0.706367	1.09242	1	1	0.311183	0.692135	1.10718	1	1
LPC P-20:2	LPC	0.195859	0.407599	0.847364	1	1	0.112341	0.466892	1.34535	1	1
LPC P-20:3	LPC	0.104782	0.267665	0.828388	1	1	0.441076	0.787218	1.08088	1	1
LPC P-22:0	LPC	0.000989985	0.00627767	1.3598	1	1	0.0589909	0.369553	1.13146	1	1
LPC P-22:2	LPC	0.598432	0.765558	0.946148	1	1	0.148306	0.511325	1.2676	1	1
LPC P-22:3	LPC	0.145752	0.33935	0.835135	1	1	0.517558	0.817276	1.22109	1	1
LPC P-24:0	LPC	1.47973e-07	4.78543e-06	1.75181	0.000239272	0.000232021	0.0100859	0.207674	1.21399	1	1
LPC P-24:1	LPC	0.0186528	0.0709684	1.26606	1	1	0.0101461	0.207674	1.23439	1	1
LPC P-24:2	LPC	0.655217	0.805083	0.947677	1	1	0.0897858	0.434423	1.21682	1	1
LPC P-26:1	LPC	1.0684e-05	0.000136031	2.12769	0.017276	0.0159298	0.00124371	0.134072	1.41969	1	1
LPE 16:0	LPE	0.175334	0.37802	0.914353	1	1	0.583485	0.856061	0.961186	1	1
LPE 16:1	LPE	0.531994	0.720464	1.09917	1	1	1	1	0.846536	1	1
LPE 17:0	LPE	0.587802	0.76156	0.934297	1	1	0.696115	0.902947	0.960976	1	1
LPE 18:0	LPE	0.460928	0.67328	0.946587	1	1	0.979283	0.994037	0.957265	1	1
LPE 18:1	LPE	0.162295	0.359987	0.856928	1	1	0.538838	0.824315	0.899088	1	1
LPE 18:2	LPE	0.34661	0.579595	0.904013	1	1	0.722137	0.910091	0.970962	1	1
LPE 18:3	LPE	0.308582	0.538271	0.920903	1	1	0.924144	0.974146	1.04449	1	1
LPE 20:3	LPE	0.673161	0.816179	1.04965	1	1	0.916072	0.971337	1.00878	1	1
LPE 20:4	LPE	0.971992	0.98201	1.01835	1	1	0.0610553	0.369762	0.904838	1	1
LPE 20:5	LPE	0.927264	0.961145	0.905063	1	1	0.472485	0.805916	1.09145	1	1
LPE 22:4	LPE	0.411314	0.638286	0.923763	1	1	0.319526	0.698208	0.776212	1	1
LPE 22:5	LPE	0.372498	0.600527	1.11365	1	1	0.85576	0.952416	0.954629	1	1
LPE 22:6	LPE	0.188166	0.396178	1.10459	1	1	0.95388	0.989368	1.00387	1	1
LPE O-16:0	LPE	0.282653	0.509532	0.984918	1	1	0.129826	0.491637	0.769776	1	1
LPE O-18:0	LPE	0.628014	0.789043	0.92733	1	1	0.13883	0.502209	0.82239	1	1
LPE O-18:1	LPE	0.127561	0.309244	0.892389	1	1	0.319526	0.698208	0.816423	1	1
LPE O-24:0	LPE	1.13053e-06	2.17166e-05	1.95384	0.00182806	0.00173536	0.403423	0.764754	1.08491	1	1
LPE O+P-16:0	LPE	0.158115	0.356586	0.954624	1	1	0.153226	0.514039	0.656058	1	1
LPE O+P-16:1	LPE	0.983193	0.987468	1.10832	1	1	0.483222	0.808035	0.788756	1	1
LPE O+P-18:1	LPE	0.971992	0.98201	1.11669	1	1	0.125498	0.48432	0.750871	1	1
LPE O+P-18:2	LPE	0.618084	0.780814	1.06821	1	1	0.311183	0.692135	0.792916	1	1
LPE O+P-20:1	LPE	0.246601	0.470229	1.20946	1	1	0.597491	0.86109	0.856417	1	1
LPE O+P-22:1	LPE	0.00775222	0.0343826	1.40826	1	1	0.217944	0.598328	1.10415	1	1
LPE O+P-24:1	LPE	7.71054e-06	0.000107482	1.90722	0.0124679	0.0115812	0.00319768	0.159389	1.2679	1	1
LPE O+P-24:2	LPE	0.00657679	0.0299568	1.34469	1	1	0.13427	0.501418	1.13439	1	1
LPE O+P-26:2	LPE	0.00134746	0.00803999	3.74675	1	1	0.256347	0.633059	1.24736	1	1
LPE P-16:0	LPE	0.805858	0.896815	1.05707	1	1	0.0557532	0.369278	0.794208	1	1
LPE P-17:0	LPE	0.994397	0.996246	1.17491	1	1	0.0557532	0.369278	0.703575	1	1
LPE P-18:0	LPE	0.322118	0.551832	1.17782	1	1	0.129826	0.491637	0.82538	1	1
LPE P-18:1	LPE	0.838634	0.91318	1.05352	1	1	0.401119	0.763906	0.860108	1	1
LPE P-20:0	LPE	0.158115	0.356586	1.19086	1	1	0.483222	0.808035	0.900092	1	1
LPE P-22:0	LPE	0.00200797	0.0111961	1.38481	1	1	0.342026	0.728234	1.0656	1	1
LPE P-22:1	LPE	0.264203	0.488806	1.14116	1	1	0.505087	0.811049	1.01947	1	1
LPE P-24:0	LPE	1.29639e-05	0.00016125	1.87386	0.0209626	0.0193032	0.00774586	0.207674	1.27344	1	1
LPE P-24:1	LPE	0.00033286	0.00253885	1.37484	0.538235	0.468335	0.0603352	0.369553	1.06707	1	1
LPE P-26:1	LPE	2.29248e-05	0.000261052	2.11948	0.0370694	0.033837	0.0272958	0.304395	1.25903	1	1
LPG 16:0	LPG	0.00778234	0.0343826	0.747844	1	1	0.1093	0.461458	0.893901	1	1
LPG 18:1	LPG	0.064775	0.185382	0.85537	1	1	0.302984	0.687132	0.902019	1	1
LPG 18:2	LPG	0.00076939	0.00516226	0.741846	1	1	0.684134	0.89647	0.99616	1	1
PA 34:2	PA	0.264203	0.488806	0.932425	1	1	0.965479	0.993116	0.938385	1	1
PC 28:1	PC	0.387744	0.612885	0.799306	1	1	0.550334	0.829538	0.816539	1	1
PC 30:0	PC	0.688966	0.828912	1.08698	1	1	0.614837	0.866682	0.948928	1	1
PC 30:1	PC	0.882766	0.936576	1.06586	1	1	0.77515	0.925714	0.867848	1	1
PC 30:2	PC	0.46318	0.67474	0.715774	1	1	0.978709	0.994037	0.773703	1	1
PC 31:0	PC	0.252375	0.475076	1.15448	1	1	0.527464	0.817745	1.01821	1	1
PC 31:1	PC	0.235333	0.456823	1.21734	1	1	0.696894	0.902947	0.983036	1	1
PC 32:0	PC	0.134931	0.32228	1.05906	1	1	0.401119	0.763906	0.978484	1	1
PC 32:1	PC	0.469511	0.677252	1.16143	1	1	0.428245	0.782989	0.921491	1	1
PC 32:2	PC	0.744168	0.862595	0.970167	1	1	0.801893	0.937571	0.978975	1	1
PC 32:3	PC	0.752007	0.864247	1.01817	1	1	0.754606	0.920737	0.960615	1	1
PC 33:0	PC	0.170904	0.370941	1.16245	1	1	0.946284	0.987724	1.00594	1	1
PC 33:1	PC	0.0863236	0.232896	1.17591	1	1	0.550334	0.829538	1.01014	1	1
PC 33:2	PC	0.803997	0.896815	1.02422	1	1	0.388523	0.7563	1.06622	1	1
PC 33:3	PC	0.149411	0.346008	1.20019	1	1	0.735815	0.914687	1.04294	1	1
PC 34:0	PC	0.457042	0.67328	1.07569	1	1	0.268478	0.650869	0.93094	1	1
PC 34:1	PC	0.638012	0.795425	1.04318	1	1	0.748764	0.917671	0.974011	1	1
PC 34:2	PC	0.210777	0.426567	0.96774	1	1	0.872507	0.953452	1.0056	1	1
PC 34:3	PC	0.166557	0.364443	1.06412	1	1	0.582564	0.856061	1.03082	1	1
PC 34:4	PC	0.919463	0.958589	0.993418	1	1	0.557374	0.838031	0.949346	1	1
PC 34:5	PC	0.948888	0.971846	0.851954	1	1	0.851596	0.952416	1.05117	1	1
PC 35:0	PC	0.32903	0.558281	1.10834	1	1	0.49409	0.808647	1.05481	1	1
PC 35:1	PC	0.123083	0.300642	1.1259	1	1	0.719269	0.910091	1.0233	1	1
PC 35:2	PC	0.725927	0.85245	1.03299	1	1	0.364607	0.740664	1.06285	1	1
PC 35:3	PC	0.31265	0.544192	1.07484	1	1	0.410899	0.769008	1.03708	1	1
PC 35:4	PC	0.959159	0.977726	1.00621	1	1	0.70047	0.905404	1.03225	1	1
PC 35:5	PC	0.708821	0.843271	0.921252	1	1	0.114868	0.471426	1.50273	1	1
PC 36:0	PC	0.803137	0.896815	1.08708	1	1	0.121283	0.477164	1.37355	1	1
PC 36:1	PC	0.115973	0.289301	1.11993	1	1	0.869367	0.952416	0.96005	1	1
PC 36:2	PC	0.239259	0.462122	1.05156	1	1	0.93457	0.981404	1.00294	1	1
PC 36:3	PC	0.939824	0.969193	0.996109	1	1	0.35435	0.730192	1.02153	1	1
PC 36:4	PC	0.189139	0.396677	0.941489	1	1	0.401119	0.763906	0.979373	1	1
PC 36:5	PC	0.904978	0.952269	0.965809	1	1	0.979283	0.994037	1.09496	1	1
PC 36:6	PC	0.486939	0.683489	1.01501	1	1	0.777133	0.927398	0.972997	1	1
PC 37:1	PC	0.0186528	0.0709684	1.29515	1	1	0.85576	0.952416	1.02669	1	1
PC 37:2	PC	0.59125	0.763619	1.03578	1	1	0.0898893	0.434423	1.10876	1	1
PC 37:3	PC	0.873819	0.933883	1.01395	1	1	0.239897	0.615792	1.07529	1	1
PC 37:4	PC	0.826659	0.907356	0.974602	1	1	0.302984	0.687132	1.05286	1	1
PC 37:5	PC	0.541252	0.726914	1.03625	1	1	0.430878	0.782989	1.17196	1	1
PC 37:6	PC	0.213901	0.429663	1.08078	1	1	0.742412	0.917671	1.03387	1	1
PC 38:1	PC	0.00390077	0.019056	1.29041	1	1	0.0914293	0.434827	1.18177	1	1
PC 38:2	PC	0.0121801	0.0497353	1.17255	1	1	0.0514648	0.369278	1.13602	1	1
PC 38:3	PC	0.42474	0.650282	1.05988	1	1	0.605654	0.862345	1.03231	1	1
PC 38:4	PC	0.838634	0.91318	1.01868	1	1	0.739691	0.917671	1.01902	1	1
PC 38:5	PC	0.677944	0.820778	1.02215	1	1	0.207914	0.591035	1.06028	1	1
PC 38:6	PC	0.550589	0.73276	1.03167	1	1	0.938094	0.981404	0.99462	1	1
PC 38:7	PC	0.481454	0.683489	0.906651	1	1	0.798833	0.937571	1.0198	1	1
PC 39:3	PC	0.515863	0.708709	1.07597	1	1	0.0487068	0.369278	1.16435	1	1
PC 39:4	PC	0.980815	0.987468	0.997992	1	1	0.140889	0.505711	1.1039	1	1
PC 39:5	PC	0.229838	0.449937	1.1205	1	1	0.0172948	0.249694	1.21206	1	1
PC 39:6	PC	0.357629	0.586497	1.04459	1	1	0.336649	0.721964	1.12478	1	1
PC 39:7	PC	0.387744	0.612885	1.10553	1	1	1	1	0.985035	1	1
PC 40:1	PC	9.71547e-05	0.00089062	2.66257	0.157099	0.140097	0.0419372	0.356908	1.43583	1	1
PC 40:2	PC	0.000809476	0.00538651	1.75107	1	1	0.13883	0.502209	1.38388	1	1
PC 40:3	PC	0.0484721	0.149865	1.27654	1	1	0.0369715	0.339676	1.37819	1	1
PC 40:4	PC	0.444029	0.662357	1.0761	1	1	0.302984	0.687132	1.05794	1	1
PC 40:5	PC	0.0945835	0.248282	1.12721	1	1	0.227255	0.604336	1.07101	1	1
PC 40:6	PC	0.235333	0.456823	1.12436	1	1	0.658886	0.893058	1.04108	1	1
PC 40:7	PC	0.559007	0.736989	1.03605	1	1	0.956753	0.991294	1.00253	1	1
PC 40:8	PC	0.487575	0.683789	0.953554	1	1	0.793612	0.935329	0.984336	1	1
PC 40:9	PC	0.175334	0.37802	0.764322	1	1	0.29493	0.685204	0.876974	1	1
PC 41:5	PC	0.443613	0.662357	1.09781	1	1	0.00674243	0.207674	1.33527	1	1
PC 41:6	PC	0.860646	0.925309	1.11381	1	1	0.215791	0.596469	1.30644	1	1
PC 41:7	PC	0.598432	0.765558	1.05856	1	1	0.249634	0.625394	1.37207	1	1
PC 42:1	PC	4.44411e-07	1.07256e-05	3.67713	0.000718613	0.000690615	0.00334237	0.159389	1.39333	1	1
PC 42:10	PC	0.801112	0.896815	1.02484	1	1	0.296496	0.687132	0.915311	1	1
PC 42:11	PC	0.838634	0.91318	0.784248	1	1	0.597491	0.86109	1.31724	1	1
PC 42:2	PC	2.27574e-07	6.81459e-06	3.23249	0.000367988	0.000356154	0.00917579	0.207674	1.33106	1	1
PC 42:3	PC	8.23339e-06	0.000111161	2.08991	0.0133134	0.0123501	0.00212022	0.152215	1.44908	1	1
PC 42:4	PC	2.02238e-05	0.0002387	1.55296	0.032702	0.0299717	0.0580066	0.369278	1.17856	1	1
PC 42:5	PC	0.00247388	0.0130728	1.38046	1	1	0.319526	0.698208	1.2283	1	1
PC 42:6	PC	0.117366	0.289301	1.19635	1	1	0.0150026	0.242593	1.28463	1	1
PC 42:7	PC	0.927264	0.961145	0.958335	1	1	0.00965007	0.207674	1.27957	1	1
PC 42:8	PC	0.827675	0.907356	0.997234	1	1	0.39148	0.7563	1.02886	1	1
PC 42:9	PC	0.664186	0.810557	1.04563	1	1	0.759803	0.920798	1.02408	1	1
PC 43:2	PC	5.09597e-07	1.17911e-05	9.57878	0.000824019	0.000789366	0.0005845	0.0905237	1.66959	0.945137	0.939876
PC 43:4	PC	1.99479e-06	3.39535e-05	2.73709	0.00322558	0.00304007	0.0152629	0.242905	1.29951	1	1
PC 43:9	PC	0.943206	0.971443	1.34657	1	1	0.917814	0.972546	1.2825	1	1
PC 44:1	PC	6.90364e-07	1.43118e-05	8.67022	0.00111632	0.00106316	0.0136273	0.227169	1.43397	1	1
PC 44:10	PC	0.308582	0.538271	1.13279	1	1	0.381983	0.749221	1.07315	1	1
PC 44:11	PC	0.460928	0.67328	1.13925	1	1	0.748764	0.917671	1.11074	1	1
PC 44:12	PC	0.469511	0.677252	1.07486	1	1	0.401119	0.763906	1.00665	1	1
PC 44:2	PC	3.57907e-23	1.15747e-20	7.52897	5.78736e-20	5.77304e-20	0.000533901	0.0905237	1.49624	0.863319	0.859047
PC 44:3	PC	4.23159e-20	5.26345e-18	4.4574	6.84249e-17	6.79171e-17	0.000513425	0.0905237	1.475	0.830208	0.826614
PC 44:4	PC	8.78348e-22	1.5781e-19	3.87083	1.42029e-18	1.41326e-18	0.0115172	0.214061	1.30134	1	1
PC 44:5	PC	1.99479e-06	3.39535e-05	2.2722	0.00322558	0.00304007	0.0818869	0.417352	1.38813	1	1
PC 44:6	PC	0.000109207	0.000981045	1.74546	0.176588	0.157149	0.209439	0.591035	1.36574	1	1
PC 44:7	PC	0.146065	0.33935	1.48493	1	1	0.573683	0.849493	1.59572	1	1
PC 44:8	PC	0.658206	0.805083	1.02368	1	1	0.516213	0.815949	0.964053	1	1
PC 44:9	PC	0.165413	0.364443	1.13596	1	1	0.479101	0.808035	1.07212	1	1
PC 45:11	PC	0.971609	0.98201	1.65456	1	1	0.864779	0.952416	1.56499	1	1
PC 45:4	PC	5.41735e-06	7.8213e-05	9.00397	0.00875986	0.00816395	0.00639873	0.207674	1.5515	1	1
PC 46:2	PC	4.44411e-07	1.07256e-05	7.22529	0.000718613	0.000690615	0.000407333	0.0905237	1.83576	0.658658	0.656214
PC 46:3	PC	0.019306	0.0730058	4.85225	1	1	0.00241485	0.154154	1.68171	1	1
PC 46:4	PC	5.26516e-08	2.12844e-06	9.48832	8.51377e-05	8.30843e-05	0.0138393	0.228349	1.39194	1	1
PC 46:5	PC	5.69664e-08	2.2467e-06	4.71223	9.21146e-05	8.9836e-05	0.00156157	0.140281	1.44442	1	1
PC 46:6	PC	1.06238e-07	3.65503e-06	3.76449	0.000171786	0.0001669	0.0603352	0.369553	1.36776	1	1
PC 46:7	PC	2.02238e-05	0.0002387	2.89876	0.032702	0.0299717	0.0759863	0.404177	1.60756	1	1
PC 48:4	PC	0.00380759	0.0186572	14.8057	1	1	0.00781623	0.207674	1.53864	1	1
PC 48:5	PC	0.000679141	0.00467307	10.1049	1	0.939252	0.00516653	0.190931	1.57979	1	1
PC 48:6	PC	0.000125697	0.00110463	13.0971	0.203252	0.180249	0.00684954	0.207674	1.64212	1	1
PC 48:7	PC	0.00901011	0.0387482	6.75457	1	1	0.164529	0.529967	1.72147	1	1
PC 50:4	PC	0.0688527	0.194928	5.70876	1	1	0.172962	0.544691	1.24312	1	1
PC O-28:0	PC	0.871693	0.932228	0.997982	1	1	0.761922	0.920798	1.09835	1	1
PC O-29:0	PC	0.387744	0.612885	1.1489	1	1	0.85576	0.952416	1.05157	1	1
PC O-30:0	PC	0.165769	0.364443	1.11445	1	1	0.794473	0.935662	0.975203	1	1
PC O-30:1	PC	0.258242	0.481635	0.974327	1	1	0.441076	0.787218	1.14612	1	1
PC O-30:2	PC	0.17798	0.381689	0.872055	1	1	0.281158	0.668578	1.21978	1	1
PC O-31:0	PC	0.508102	0.703426	1.05446	1	1	0.662397	0.895342	0.959461	1	1
PC O-31:1	PC	0.193915	0.404593	1.23619	1	1	0.505087	0.811049	0.967611	1	1
PC O-32:0	PC	0.356279	0.586497	0.944008	1	1	0.0198377	0.265104	0.872205	1	1
PC O-32:1	PC	0.354683	0.586497	0.92567	1	1	0.240019	0.615792	0.921284	1	1
PC O-32:2	PC	0.720249	0.846397	0.933059	1	1	0.222281	0.600047	0.902799	1	1
PC O-33:0	PC	0.557103	0.736989	0.953982	1	1	0.601258	0.862345	0.95508	1	1
PC O-33:1	PC	0.449339	0.668115	0.93331	1	1	0.304582	0.688825	0.905935	1	1
PC O-33:2	PC	0.76269	0.870339	1.06743	1	1	0.0419372	0.356908	0.757675	1	1
PC O-34:0	PC	0.376799	0.604448	1.1109	1	1	0.236977	0.615074	0.885095	1	1
PC O-34:1	PC	0.101989	0.261772	0.911344	1	1	0.432331	0.783722	0.955623	1	1
PC O-34:2	PC	0.946411	0.971846	1.00745	1	1	0.0564796	0.369278	0.840989	1	1
PC O-34:3	PC	0.927264	0.961145	0.995643	1	1	0.72267	0.910091	1.19735	1	1
PC O-35:0	PC	0.365697	0.596102	0.872557	1	1	0.111298	0.466241	0.805498	1	1
PC O-35:1	PC	0.653339	0.805083	0.968826	1	1	0.635327	0.877104	0.959099	1	1
PC O-35:2	PC	0.699338	0.835794	1.08236	1	1	0.110086	0.463287	0.823212	1	1
PC O-35:3	PC	0.608223	0.772581	1.1143	1	1	0.0101461	0.207674	0.709122	1	1
PC O-35:4	PC	0.608223	0.772581	1.17247	1	1	0.00710264	0.207674	0.720206	1	1
PC O-36:0	PC	0.688966	0.828912	0.957939	1	1	1	1	0.922253	1	1
PC O-36:1	PC	0.539699	0.726914	1.05817	1	1	0.187457	0.566472	0.904361	1	1
PC O-36:2	PC	0.366462	0.596747	0.932922	1	1	0.292656	0.685204	0.923583	1	1
PC O-36:3	PC	0.929722	0.963075	0.991919	1	1	0.192097	0.568182	0.909396	1	1
PC O-36:4	PC	0.966756	0.981937	1.00282	1	1	0.0132169	0.224966	0.87002	1	1
PC O-36:5	PC	0.893862	0.945307	0.96082	1	1	0.39148	0.7563	1.06664	1	1
PC O-37:1	PC	0.35266	0.584874	1.10612	1	1	0.550334	0.829538	0.954165	1	1
PC O-37:3	PC	0.658206	0.805083	0.965198	1	1	0.057662	0.369278	0.75955	1	1
PC O-37:5	PC	0.927264	0.961145	1.04525	1	1	0.0437131	0.362483	0.875469	1	1
PC O-38:0	PC	2.1534e-05	0.000246954	1.72653	0.0348205	0.0318488	0.0433082	0.362483	1.20683	1	1
PC O-38:1	PC	0.0905845	0.240913	1.14383	1	1	0.472485	0.805916	1.0558	1	1
PC O-38:2	PC	0.668398	0.812021	1.01935	1	1	0.543743	0.829465	0.950316	1	1
PC O-38:3	PC	0.28083	0.509532	1.0943	1	1	0.486805	0.808647	0.946613	1	1
PC O-38:4	PC	0.155456	0.354545	0.900538	1	1	0.00553965	0.193764	0.848148	1	1
PC O-38:5	PC	0.0709889	0.19967	0.895567	1	1	0.00888158	0.207674	0.8681	1	1
PC O-38:6	PC	0.198778	0.409895	0.809568	1	1	0.146216	0.511325	1.19185	1	1
PC O-39:0	PC	3.83508e-07	1.01661e-05	3.57965	0.000620132	0.000597122	0.00994965	0.207674	1.40944	1	1
PC O-39:4	PC	0.249502	0.474084	0.887665	1	1	0.218657	0.599269	0.87008	1	1
PC O-39:5	PC	0.300696	0.530813	0.910059	1	1	0.0189885	0.260207	0.823844	1	1
PC O-40:0	PC	8.30321e-19	7.45905e-17	2.74745	1.34263e-15	1.32851e-15	0.00883573	0.207674	1.31228	1	1
PC O-40:1	PC	4.97532e-06	7.31373e-05	1.48906	0.0080451	0.00750279	0.0238711	0.281749	1.17965	1	1
PC O-40:2	PC	0.0279554	0.0964931	1.28156	1	1	0.136895	0.502209	1.16626	1	1
PC O-40:3	PC	0.839415	0.913415	1.01988	1	1	0.287021	0.67655	1.10426	1	1
PC O-40:4	PC	0.387744	0.612885	0.949364	1	1	0.0280967	0.305056	0.847708	1	1
PC O-40:5	PC	0.444029	0.662357	0.977454	1	1	0.0881538	0.430649	0.907835	1	1
PC O-40:6	PC	0.00146766	0.00862981	0.840349	1	1	0.168731	0.534977	0.902609	1	1
PC O-40:7	PC	0.158115	0.356586	0.901491	1	1	0.0261099	0.299431	0.883604	1	1
PC O-40:8	PC	0.372498	0.600527	0.92665	1	1	0.609561	0.862345	1.01194	1	1
PC O-41:0	PC	2.14653e-06	3.54178e-05	7.2518	0.00347095	0.00326273	0.00996249	0.207674	1.50859	1	1
PC O-41:1	PC	1.13704e-06	2.17166e-05	2.54384	0.0018386	0.00174423	0.00200726	0.152215	1.42714	1	1
PC O-42:0	PC	2.12757e-06	3.54178e-05	9.56287	0.00344029	0.00323817	0.0767201	0.404963	1.3014	1	1
PC O-42:1	PC	5.82105e-13	3.62025e-11	2.13668	9.41264e-10	9.26712e-10	0.00947365	0.207674	1.23642	1	1
PC O-42:2	PC	0.000140062	0.00121113	1.6602	0.226481	0.200429	0.0113412	0.214061	1.2674	1	1
PC O-42:3	PC	0.120603	0.295245	1.14179	1	1	0.121283	0.477164	1.13321	1	1
PC O-42:4	PC	0.730785	0.853198	1.05214	1	1	0.203223	0.582195	1.07033	1	1
PC O-42:5	PC	0.32722	0.558281	1.0722	1	1	0.431443	0.782989	0.945281	1	1
PC O-42:6	PC	0.315302	0.545872	1.17632	1	1	0.951685	0.987724	0.981207	1	1
PC O-42:7	PC	0.152281	0.350628	0.87064	1	1	0.271761	0.653756	0.895359	1	1
PC O-42:8	PC	0.104782	0.267665	0.884845	1	1	0.302984	0.687132	0.850898	1	1
PC O-43:1	PC	1.03463e-07	3.63694e-06	7.20481	0.000167299	0.000162644	0.0038377	0.163304	1.47447	1	1
PC O-43:2	PC	8.54539e-07	1.72724e-05	3.29064	0.00138179	0.00131428	0.00324379	0.159389	1.45152	1	1
PC O-43:4	PC	0.00994665	0.0420638	1.40399	1	1	0.469226	0.805916	1.08622	1	1
PC O-43:5	PC	0.00508165	0.0238175	1.36405	1	1	0.842195	0.951663	0.986925	1	1
PC O-44:1	PC	2.59127e-22	5.2376e-20	11.49	4.19008e-19	4.17194e-19	0.0226739	0.279491	1.33089	1	1
PC O-44:2	PC	6.12408e-15	4.30549e-13	2.44336	9.90263e-12	9.7679e-12	0.00335141	0.159389	1.39214	1	1
PC O-44:3	PC	0.00177909	0.0100587	2.00077	1	1	0.105521	0.453796	1.23679	1	1
PC O-44:4	PC	0.0414063	0.134716	1.22863	1	1	0.0764035	0.404963	1.17396	1	1
PC O-44:5	PC	0.0115468	0.0473889	1.20386	1	1	0.380133	0.749221	1.06592	1	1
PC O-44:6	PC	0.827675	0.907356	1.03076	1	1	0.646404	0.885042	1.03866	1	1
PC O-44:7	PC	0.175334	0.37802	1.22678	1	1	0.72267	0.910091	0.985876	1	1
PC O-44:8	PC	0.816749	0.90334	1.03399	1	1	0.222281	0.600047	0.865559	1	1
PC O-44:9	PC	0.752007	0.864247	0.997393	1	1	0.609561	0.862345	0.95609	1	1
PC O-45:5	PC	3.324e-05	0.000352287	1.862	0.0537491	0.0487299	0.0982766	0.446793	1.23319	1	1
PC O-45:6	PC	0.0453607	0.142424	1.43289	1	1	0.85576	0.952416	1.10288	1	1
PC O-46:1	PC	0.0412722	0.134551	7.94901	1	1	0.00447474	0.176479	1.82543	1	1
PC O-46:10	PC	0.435714	0.656005	0.927569	1	1	0.730714	0.914687	1.04986	1	1
PC O-46:2	PC	0.000313019	0.00244458	4.65121	0.506152	0.44167	0.367728	0.741132	1.65087	1	1
PC O-46:3	PC	9.97858e-06	0.000128501	4.97125	0.0161354	0.014898	0.0177881	0.250488	1.6221	1	1
PC O-46:4	PC	7.98195e-08	3.00158e-06	2.28769	0.000129068	0.000125716	0.0599571	0.369553	1.30369	1	1
PC O-46:5	PC	1.47341e-05	0.000180493	2.27001	0.0238251	0.0219097	0.0629416	0.372808	1.19726	1	1
PC O-46:6	PC	0.0201182	0.0751298	1.19581	1	1	0.153097	0.514039	1.13126	1	1
PC O-46:7	PC	0.960796	0.977726	1.04858	1	1	0.527464	0.817745	1.08368	1	1
PC O-46:8	PC	0.904978	0.952269	1.0912	1	1	0.869367	0.952416	1.02112	1	1
PC O-46:9	PC	0.343139	0.57498	1.32978	1	1	0.81521	0.941568	1.04788	1	1
PC O-48:2	PC	0.0198692	0.0747173	3.23634	1	1	0.0324974	0.317927	1.74636	1	1
PC O-48:5	PC	1.29414e-05	0.00016125	1.92242	0.0209263	0.0192827	0.0962017	0.441926	1.26209	1	1
PC O-48:6	PC	5.49051e-09	2.77443e-07	1.94152	8.87816e-06	8.70796e-06	0.0348244	0.333186	1.2889	1	1
PC O-48:7	PC	0.162295	0.359987	1.25597	1	1	0.0450751	0.36777	1.29126	1	1
PC O-48:8	PC	0.00465626	0.0222756	1.56902	1	1	0.372629	0.741132	1.23422	1	1
PC O+P-28:0	PC	0.784191	0.884266	1.00614	1	1	0.883013	0.957634	1.12115	1	1
PC O+P-30:0	PC	0.322118	0.551832	1.10944	1	1	0.527464	0.817745	0.992904	1	1
PC O+P-30:1	PC	0.060807	0.176843	1.19569	1	1	0.0754153	0.404177	1.16775	1	1
PC O+P-31:0	PC	0.478181	0.680052	1.08993	1	1	0.507063	0.812608	0.915226	1	1
PC O+P-31:1	PC	0.93843	0.968374	1.08424	1	1	0.516012	0.815949	1.0921	1	1
PC O+P-32:0	PC	0.101694	0.261726	0.924576	1	1	0.0527182	0.369278	0.897404	1	1
PC O+P-32:1	PC	0.0592827	0.174609	1.08288	1	1	0.344201	0.728234	1.05057	1	1
PC O+P-32:2	PC	0.523129	0.71384	1.05279	1	1	0.979283	0.994037	1.05942	1	1
PC O+P-33:2	PC	0.32903	0.558281	1.29614	1	1	0.597491	0.86109	0.974776	1	1
PC O+P-34:0	PC	0.0345454	0.114938	0.834648	1	1	0.222281	0.600047	0.870831	1	1
PC O+P-34:1	PC	0.09366	0.246257	0.91696	1	1	0.71307	0.909856	0.979752	1	1
PC O+P-34:2	PC	0.805858	0.896815	1.02867	1	1	0.618689	0.866682	0.967708	1	1
PC O+P-34:3	PC	0.651396	0.805083	1.03279	1	1	0.665715	0.895342	1.03397	1	1
PC O+P-34:4	PC	0.469511	0.677252	0.985295	1	1	0.696894	0.902947	1.07222	1	1
PC O+P-35:3	PC	0.114114	0.285638	1.32349	1	1	0.735679	0.914687	0.97344	1	1
PC O+P-35:4	PC	0.46318	0.67474	1.20572	1	1	0.00440226	0.176479	0.688688	1	1
PC O+P-36:1	PC	0.813764	0.90334	1.01975	1	1	0.653534	0.893058	0.959378	1	1
PC O+P-36:2	PC	0.393715	0.618506	0.936298	1	1	0.748764	0.917671	0.950987	1	1
PC O+P-36:3	PC	0.700454	0.83651	0.969473	1	1	0.46788	0.805916	0.948132	1	1
PC O+P-36:4	PC	0.403364	0.628362	0.963424	1	1	0.0106647	0.207768	0.829112	1	1
PC O+P-36:5	PC	0.186091	0.393035	1.06184	1	1	0.974977	0.994037	0.997971	1	1
PC O+P-36:6	PC	0.916113	0.95633	1.02613	1	1	0.748764	0.917671	1.20206	1	1
PC O+P-37:3	PC	0.280548	0.509532	1.11933	1	1	0.0562476	0.369278	0.771058	1	1
PC O+P-37:4	PC	0.922353	0.960982	1.00769	1	1	0.0727418	0.397026	0.844479	1	1
PC O+P-37:5	PC	0.357629	0.586497	1.13531	1	1	0.441076	0.787218	0.964962	1	1
PC O+P-37:6	PC	0.668398	0.812021	1.07453	1	1	0.197143	0.576457	0.972912	1	1
PC O+P-38:1	PC	0.146065	0.33935	1.17627	1	1	0.372629	0.741132	1.13511	1	1
PC O+P-38:2	PC	0.924715	0.961145	1.00797	1	1	0.896694	0.959599	0.992485	1	1
PC O+P-38:3	PC	0.680009	0.821805	0.96435	1	1	0.430878	0.782989	0.904026	1	1
PC O+P-38:4	PC	0.117366	0.289301	0.915965	1	1	0.0123646	0.21971	0.83242	1	1
PC O+P-38:5	PC	0.0230653	0.0838126	0.866952	1	1	0.027989	0.305056	0.884008	1	1
PC O+P-38:6	PC	0.495782	0.691699	0.953527	1	1	0.279257	0.665034	0.958194	1	1
PC O+P-38:7	PC	0.827675	0.907356	0.991897	1	1	0.761922	0.920798	0.991507	1	1
PC O+P-39:4	PC	1	1	1.00103	1	1	0.0354409	0.333186	0.805448	1	1
PC O+P-39:5	PC	0.288992	0.515216	0.916711	1	1	0.0285279	0.305056	0.798821	1	1
PC O+P-39:6	PC	0.827675	0.907356	1.04756	1	1	0.0228156	0.279491	0.847803	1	1
PC O+P-39:7	PC	0.550589	0.73276	1.12928	1	1	0.896694	0.959599	1.01255	1	1
PC O+P-40:0	PC	4.72389e-05	0.000477409	3.37175	0.0763854	0.0688744	0.0553406	0.369278	1.31561	1	1
PC O+P-40:1	PC	2.11603e-05	0.000246954	1.54275	0.0342162	0.0313173	0.0603081	0.369553	1.19129	1	1
PC O+P-40:2	PC	0.00972181	0.0412603	1.23001	1	1	0.0993864	0.448905	1.15402	1	1
PC O+P-40:3	PC	0.588714	0.76156	1.07915	1	1	0.35435	0.730192	1.06836	1	1
PC O+P-40:4	PC	0.958147	0.977726	1.00414	1	1	0.0820767	0.417352	0.887371	1	1
PC O+P-40:5	PC	0.142188	0.334232	0.919334	1	1	0.0879927	0.430649	0.907331	1	1
PC O+P-40:6	PC	0.0208735	0.0774137	0.889393	1	1	0.0499085	0.369278	0.899526	1	1
PC O+P-40:7	PC	0.0756362	0.208354	0.900884	1	1	0.0677899	0.381938	0.915916	1	1
PC O+P-40:8	PC	0.827675	0.907356	0.98224	1	1	0.621739	0.866682	1.0606	1	1
PC O+P-41:4	PC	0.0166417	0.0643769	1.29314	1	1	0.828677	0.949195	0.972934	1	1
PC O+P-41:5	PC	0.960796	0.977726	1.05338	1	1	0.228909	0.604336	0.874531	1	1
PC O+P-42:1	PC	3.39561e-21	4.99155e-19	2.35376	5.49071e-18	5.45675e-18	0.00736598	0.207674	1.25206	1	1
PC O+P-42:10	PC	0.50471	0.699328	1.08708	1	1	0.609561	0.862345	0.918426	1	1
PC O+P-42:2	PC	6.289e-10	3.28042e-08	1.53283	1.01693e-06	9.98064e-07	0.0212164	0.277574	1.17621	1	1
PC O+P-42:3	PC	0.0136408	0.0550056	1.20846	1	1	0.134264	0.501418	1.16215	1	1
PC O+P-42:4	PC	0.000387387	0.00291284	1.30477	0.626405	0.543504	0.711318	0.908571	1.02426	1	1
PC O+P-42:5	PC	0.364593	0.595591	1.05953	1	1	0.735936	0.914687	0.97798	1	1
PC O+P-42:6	PC	0.696017	0.835794	0.981362	1	1	0.901469	0.962798	0.992163	1	1
PC O+P-42:7	PC	0.916113	0.95633	0.991813	1	1	0.892258	0.959599	0.990603	1	1
PC O+P-42:8	PC	0.315302	0.545872	0.937208	1	1	0.972622	0.994037	0.996979	1	1
PC O+P-42:9	PC	0.658206	0.805083	0.985581	1	1	0.372629	0.741132	0.960627	1	1
PC O+P-43:4	PC	3.06998e-07	8.41384e-06	2.63097	0.000496416	0.000478917	0.0298076	0.305056	1.27526	1	1
PC O+P-43:5	PC	0.000851492	0.00557434	1.50538	1	1	0.523083	0.817745	1.06201	1	1
PC O+P-43:6	PC	0.0345454	0.114938	1.34705	1	1	0.242585	0.615792	1.17519	1	1
PC O+P-44:2	PC	2.4533e-07	7.08391e-06	3.43936	0.000396699	0.000383451	0.00238138	0.154154	1.38921	1	1
PC O+P-44:3	PC	2.13817e-06	3.54178e-05	2.03737	0.00345741	0.00325215	0.00722691	0.207674	1.32953	1	1
PC O+P-44:4	PC	4.92176e-08	2.04064e-06	1.64467	7.95849e-05	7.77146e-05	0.0537548	0.369278	1.15139	1	1
PC O+P-44:5	PC	0.00364448	0.0180218	1.21205	1	1	0.535416	0.824315	1.04414	1	1
PC O+P-44:6	PC	0.16452	0.364422	1.08291	1	1	0.458723	0.800494	1.05479	1	1
PC O+P-44:7	PC	0.588714	0.76156	1.07501	1	1	0.993094	0.998402	1.02703	1	1
PC O+P-44:8	PC	0.816749	0.90334	1.00596	1	1	0.95781	0.991535	0.995641	1	1
PC O+P-44:9	PC	0.608223	0.772581	0.987261	1	1	0.349378	0.730192	1.11205	1	1
PC O+P-45:4	PC	0.000372807	0.00281696	5.07238	0.602829	0.523421	0.00921562	0.207674	1.61898	1	1
PC O+P-45:5	PC	2.45516e-06	3.89215e-05	2.27045	0.00397	0.00372448	0.35435	0.730192	1.12392	1	1
PC O+P-45:6	PC	1.73526e-06	3.0499e-05	2.67861	0.00280591	0.002648	0.0627407	0.372808	1.28985	1	1
PC O+P-45:7	PC	0.0453607	0.142424	1.57262	1	1	0.979283	0.994037	1.10632	1	1
PC O+P-46:10	PC	0.994397	0.996246	1.09913	1	1	0.748764	0.917671	1.00908	1	1
PC O+P-46:4	PC	1.43929e-13	9.30931e-12	2.94131	2.32733e-10	2.29278e-10	0.00710489	0.207674	1.36797	1	1
PC O+P-46:5	PC	4.8274e-07	1.14793e-05	1.68557	0.000780591	0.000748247	0.073158	0.397026	1.17455	1	1
PC O+P-46:6	PC	1.14156e-06	2.17166e-05	1.38033	0.00184591	0.00175002	0.104861	0.453796	1.13287	1	1
PC O+P-46:7	PC	0.0333627	0.111692	1.27219	1	1	0.621739	0.866682	1.06874	1	1
PC O+P-46:8	PC	0.668398	0.812021	1.08928	1	1	0.924144	0.974146	1.02955	1	1
PC O+P-46:9	PC	0.827675	0.907356	1.07641	1	1	0.49409	0.808647	1.10552	1	1
PC O+P-48:10	PC	0.541252	0.726914	1.25283	1	1	0.45141	0.795131	1.10793	1	1
PC O+P-48:5	PC	0.00122449	0.00744364	3.02296	1	1	0.0519368	0.369278	1.36625	1	1
PC O+P-48:6	PC	1.3185e-10	7.10673e-09	2.054	2.13202e-07	2.09378e-07	0.0464099	0.36777	1.25756	1	1
PC O+P-48:7	PC	3.12589e-05	0.000334739	2.13789	0.0505456	0.0459193	0.0849736	0.422218	1.25956	1	1
PC O+P-48:8	PC	0.00445589	0.021444	1.59296	1	1	0.345427	0.728234	1.22278	1	1
PC O+P-48:9	PC	0.282653	0.509532	1.29575	1	1	0.271636	0.653756	1.20252	1	1
PC P-28:0	PC	0.469511	0.677252	1.19201	1	1	0.0479961	0.369278	1.31766	1	1
PC P-29:0	PC	0.626117	0.789043	0.946137	1	1	0.979283	0.994037	1.04815	1	1
PC P-30:0	PC	0.0689542	0.194928	1.20038	1	1	0.472485	0.805916	1.13527	1	1
PC P-31:0	PC	0.138431	0.327735	1.23403	1	1	0.245559	0.622365	1.1416	1	1
PC P-31:1	PC	0.860646	0.925309	1.11504	1	1	0.182182	0.560052	1.19687	1	1
PC P-32:0	PC	0.00353651	0.0175955	1.12695	1	1	0.291286	0.685204	1.05774	1	1
PC P-32:1	PC	0.452434	0.668115	1.08011	1	1	0.264159	0.642324	1.12922	1	1
PC P-32:2	PC	0.372498	0.600527	1.17912	1	1	0.279257	0.665034	1.12666	1	1
PC P-33:0	PC	0.177931	0.381689	1.11682	1	1	0.32537	0.708107	1.10498	1	1
PC P-33:1	PC	0.114114	0.285638	1.24294	1	1	0.495268	0.809756	1.07868	1	1
PC P-33:2	PC	0.50471	0.699328	1.31013	1	1	0.77515	0.925714	0.830967	1	1
PC P-34:0	PC	0.741371	0.860957	1.03911	1	1	0.505087	0.811049	1.19739	1	1
PC P-34:1	PC	0.486939	0.683489	1.0844	1	1	0.345427	0.728234	1.12607	1	1
PC P-34:2	PC	0.471495	0.678956	1.05912	1	1	0.755608	0.920737	1.02704	1	1
PC P-34:3	PC	0.579069	0.753909	1.18471	1	1	0.621739	0.866682	1.13068	1	1
PC P-34:4	PC	0.598432	0.765558	1.18312	1	1	0.924144	0.974146	0.905081	1	1
PC P-35:1	PC	0.336037	0.566421	1.14194	1	1	0.49409	0.808647	1.18232	1	1
PC P-35:2	PC	0.395507	0.618506	1.16831	1	1	0.979283	0.994037	1.05347	1	1
PC P-36:0	PC	0.369294	0.600148	1.08491	1	1	0.657134	0.893058	0.967766	1	1
PC P-36:1	PC	0.0233211	0.0843629	1.26869	1	1	0.788442	0.931953	1.04319	1	1
PC P-36:2	PC	0.684754	0.826304	1.05682	1	1	0.261216	0.64095	1.11279	1	1
PC P-36:3	PC	0.541252	0.726914	0.957735	1	1	0.993094	0.998402	1.09137	1	1
PC P-36:4	PC	0.134731	0.322278	1.10562	1	1	0.679383	0.89647	0.971346	1	1
PC P-36:5	PC	0.114114	0.285638	1.69513	1	1	0.168731	0.534977	0.9678	1	1
PC P-37:1	PC	0.13659	0.325761	1.58485	1	1	0.538838	0.824315	1.29505	1	1
PC P-37:4	PC	0.295427	0.523226	1.17767	1	1	0.863849	0.952416	1.0194	1	1
PC P-37:5	PC	0.478181	0.680052	1.00148	1	1	0.965479	0.993116	1.08089	1	1
PC P-38:0	PC	0.0193689	0.0730058	1.26544	1	1	0.116955	0.472351	1.15497	1	1
PC P-38:1	PC	0.0126726	0.0514864	1.27832	1	1	0.117179	0.472351	1.24297	1	1
PC P-38:2	PC	0.21834	0.434217	1.11504	1	1	0.121658	0.47748	0.88987	1	1
PC P-38:3	PC	0.539658	0.726914	0.956043	1	1	0.0035638	0.160074	0.831025	1	1
PC P-38:4	PC	0.276408	0.503892	1.10494	1	1	0.716484	0.910091	0.973439	1	1
PC P-38:5	PC	0.752007	0.864247	1.00176	1	1	0.951685	0.987724	1.01142	1	1
PC P-38:6	PC	0.478181	0.680052	1.07524	1	1	0.461881	0.800494	0.98439	1	1
PC P-38:7	PC	0.705806	0.842279	1.1022	1	1	0.993094	0.998402	1.03213	1	1
PC P-39:0	PC	1.32343e-06	2.45976e-05	4.46217	0.00213999	0.00202618	0.0416314	0.356908	1.47953	1	1
PC P-39:2	PC	0.0742935	0.206059	1.62679	1	1	0.755534	0.920737	0.912897	1	1
PC P-39:3	PC	0.219123	0.434217	1.24609	1	1	0.174153	0.544691	0.858702	1	1
PC P-39:4	PC	0.218109	0.434217	1.13674	1	1	0.356288	0.732974	0.91981	1	1
PC P-39:5	PC	0.904978	0.952269	1.05442	1	1	0.401119	0.763906	0.921981	1	1
PC P-39:6	PC	0.435714	0.656005	1.11581	1	1	0.70974	0.907951	1.0165	1	1
PC P-40:0	PC	6.40268e-07	1.36225e-05	1.98075	0.00103531	0.000987933	0.00366894	0.160343	1.28271	1	1
PC P-40:2	PC	0.411314	0.638286	1.12978	1	1	0.0437131	0.362483	1.21366	1	1
PC P-40:3	PC	0.240918	0.462122	1.07263	1	1	0.0472823	0.36777	0.874285	1	1
PC P-40:4	PC	0.240921	0.462122	0.980766	1	1	0.658886	0.893058	0.962832	1	1
PC P-40:5	PC	0.916113	0.95633	0.975597	1	1	0.158269	0.524429	0.935775	1	1
PC P-40:6	PC	0.150001	0.346008	1.18408	1	1	0.828677	0.949195	1.06304	1	1
PC P-40:7	PC	0.891151	0.944293	1.01719	1	1	0.843513	0.952416	1.02104	1	1
PC P-41:0	PC	4.44411e-07	1.07256e-05	5.87651	0.000718613	0.000690615	0.00210564	0.152215	1.64765	1	1
PC P-41:3	PC	0.0246731	0.0876846	1.35099	1	1	0.724048	0.910409	0.956792	1	1
PC P-42:0	PC	4.42621e-19	4.47324e-17	3.49162	7.15718e-16	7.09078e-16	0.00301498	0.159389	1.39176	1	1
PC P-42:3	PC	0.000318049	0.00246069	1.39639	0.514285	0.448131	0.684127	0.89647	1.02886	1	1
PC P-42:4	PC	0.0955861	0.250507	1.1768	1	1	0.380283	0.749221	0.929553	1	1
PC P-42:5	PC	0.107823	0.273275	1.12433	1	1	0.631775	0.877104	1.03215	1	1
PC P-42:6	PC	0.170904	0.370941	1.20805	1	1	0.136798	0.502209	1.18039	1	1
PC P-43:3	PC	1.95713e-07	6.08591e-06	2.74655	0.000316467	0.000306486	0.0181243	0.250488	1.28141	1	1
PC P-43:4	PC	3.35512e-05	0.000352287	1.9922	0.0542522	0.0491189	0.0617501	0.370278	1.25094	1	1
PC P-43:5	PC	0.00373019	0.0183335	1.48962	1	1	0.251937	0.629647	1.13562	1	1
PC P-44:0	PC	7.94664e-05	0.00073849	17.9091	0.128497	0.11475	0.0161015	0.245624	1.48324	1	1
PC P-44:1	PC	5.89838e-07	1.30653e-05	6.10857	0.000953767	0.000911299	0.0015451	0.140281	1.60327	1	1
PC P-44:3	PC	8.16147e-11	4.71325e-09	1.9728	1.31971e-07	1.29767e-07	0.0948892	0.439644	1.14644	1	1
PC P-44:5	PC	0.00918225	0.0392796	1.26623	1	1	0.0948019	0.439644	1.13832	1	1
PC P-44:7	PC	0.064775	0.185382	1.21627	1	1	0.209439	0.591035	1.16844	1	1
PC P-44:8	PC	0.658206	0.805083	1.08422	1	1	0.0982735	0.446793	1.24523	1	1
PC P-45:3	PC	2.64421e-07	7.5012e-06	4.88568	0.000427568	0.000412761	0.0603352	0.369553	1.32056	1	1
PC P-46:5	PC	2.45516e-06	3.89215e-05	1.96373	0.00397	0.00372448	0.0897285	0.434423	1.1955	1	1
PE 32:0	PE	0.142209	0.334232	0.903087	1	1	0.430878	0.782989	0.786358	1	1
PE 32:1	PE	0.295427	0.523226	0.993269	1	1	0.550334	0.829538	0.843881	1	1
PE 32:2	PE	0.187614	0.395531	0.821364	1	1	0.824002	0.949195	0.990082	1	1
PE 33:1	PE	0.856644	0.925309	0.993364	1	1	0.755527	0.920737	0.904557	1	1
PE 34:1	PE	0.117366	0.289301	0.797194	1	1	0.527464	0.817745	0.938128	1	1
PE 34:2	PE	0.0828374	0.225502	0.799487	1	1	0.924144	0.974146	1.01014	1	1
PE 34:3	PE	0.213901	0.429663	0.875898	1	1	0.621739	0.866682	1.06344	1	1
PE 35:1	PE	0.350336	0.581616	0.799104	1	1	0.513989	0.815949	0.916074	1	1
PE 35:2	PE	0.20373	0.418591	0.842799	1	1	0.910406	0.965962	1.02234	1	1
PE 36:1	PE	0.053474	0.16132	0.785937	1	1	0.271636	0.653756	0.888673	1	1
PE 36:2	PE	0.0779776	0.213711	0.836318	1	1	0.505087	0.811049	0.921014	1	1
PE 36:3	PE	0.0424194	0.137459	0.791586	1	1	0.869367	0.952416	0.966657	1	1
PE 36:4	PE	0.162295	0.359987	0.84152	1	1	0.814119	0.941568	0.977373	1	1
PE 36:5	PE	0.235333	0.456823	0.856823	1	1	0.77515	0.925714	1.10275	1	1
PE 36:6	PE	0.993582	0.996246	1.02431	1	1	0.402025	0.763906	1.26877	1	1
PE 37:2	PE	0.220433	0.435745	0.801983	1	1	0.862918	0.952416	1.0233	1	1
PE 37:3	PE	0.388783	0.613928	0.9023	1	1	0.341161	0.728234	1.16402	1	1
PE 37:4	PE	0.628014	0.789043	0.887412	1	1	0.645949	0.885042	1.04589	1	1
PE 38:1	PE	0.419356	0.64458	0.98514	1	1	0.0580066	0.369278	1.37408	1	1
PE 38:2	PE	0.0279554	0.0964931	0.884831	1	1	0.0677899	0.381938	1.2164	1	1
PE 38:3	PE	0.444029	0.662357	0.933093	1	1	0.779714	0.928508	1.03213	1	1
PE 38:4	PE	0.344513	0.576684	0.88653	1	1	0.792505	0.935048	0.97732	1	1
PE 38:5	PE	0.322118	0.551832	0.879217	1	1	0.589225	0.860684	1.0515	1	1
PE 38:6	PE	0.569499	0.743845	0.912346	1	1	0.81521	0.941568	1.08722	1	1
PE 38:7	PE	0.162295	0.359987	0.835557	1	1	0.595585	0.86109	1.06611	1	1
PE 39:4	PE	0.0588998	0.174123	0.790789	1	1	0.842195	0.951663	0.970227	1	1
PE 39:5	PE	0.866937	0.931453	0.962962	1	1	0.0713033	0.397026	1.2521	1	1
PE 39:6	PE	0.773419	0.877627	0.991144	1	1	0.538838	0.824315	1.10263	1	1
PE 40:3	PE	0.653634	0.805083	1.18626	1	1	0.77515	0.925714	1.09429	1	1
PE 40:4	PE	0.170904	0.370941	0.917646	1	1	0.696894	0.902947	0.89839	1	1
PE 40:5	PE	0.720249	0.846397	0.958182	1	1	0.965479	0.993116	1.0032	1	1
PE 40:6	PE	0.983193	0.987468	0.930327	1	1	0.951685	0.987724	1.01741	1	1
PE 40:7	PE	0.469511	0.677252	0.855485	1	1	0.842195	0.951663	1.08079	1	1
PE 41:6	PE	0.256116	0.481557	0.852189	1	1	0.702859	0.907042	1.2017	1	1
PE 42:6	PE	0.208771	0.423035	0.861424	1	1	0.00148948	0.140281	1.6588	1	1
PE O-34:0	PE	0.544903	0.73121	0.842145	1	1	0.368921	0.741132	0.975381	1	1
PE O-34:1	PE	0.916113	0.95633	0.949135	1	1	0.527464	0.817745	0.944898	1	1
PE O-34:2	PE	0.452434	0.668115	0.851486	1	1	0.215791	0.596469	0.754939	1	1
PE O-36:1	PE	0.781716	0.884266	0.973663	1	1	0.121979	0.47758	0.863971	1	1
PE O-36:2	PE	0.336037	0.566421	0.844897	1	1	0.401119	0.763906	0.944905	1	1
PE O-36:3	PE	0.658206	0.805083	0.98239	1	1	0.148306	0.511325	0.830892	1	1
PE O-36:5	PE	0.699338	0.835794	1.02183	1	1	0.869367	0.952416	1.06239	1	1
PE O-38:3	PE	0.720249	0.846397	0.953532	1	1	0.228909	0.604336	0.943242	1	1
PE O-38:4	PE	0.460928	0.67328	0.959052	1	1	0.0494263	0.369278	0.748332	1	1
PE O-38:5	PE	0.730785	0.853198	1.06869	1	1	0.0228156	0.279491	0.775731	1	1
PE O-40:4	PE	0.678652	0.820778	1.09592	1	1	0.163437	0.528556	0.831002	1	1
PE O-40:5	PE	0.301957	0.531299	0.905802	1	1	0.420819	0.780349	0.96748	1	1
PE O-40:6	PE	0.357629	0.586497	0.911358	1	1	0.63402	0.877104	1.06575	1	1
PE O-40:7	PE	0.752007	0.864247	1.02277	1	1	0.77515	0.925714	1.03426	1	1
PE O-42:4	PE	0.0216632	0.0794318	1.22104	1	1	0.0673326	0.381938	1.14611	1	1
PE O-42:5	PE	0.252375	0.475076	1.1025	1	1	0.209439	0.591035	1.08792	1	1
PE O-42:7	PE	0.972293	0.98201	0.996419	1	1	0.496454	0.810874	0.942795	1	1
PE O-44:7	PE	0.658206	0.805083	1.03394	1	1	0.0851224	0.422218	1.20249	1	1
PE O+P-32:1	PE	0.0024171	0.0129849	1.37253	1	1	0.167963	0.534977	0.876663	1	1
PE O+P-32:2	PE	0.350336	0.581616	1.13263	1	1	0.875922	0.955717	0.984911	1	1
PE O+P-33:2	PE	0.18129	0.386226	1.20092	1	1	0.206332	0.588427	0.874593	1	1
PE O+P-34:1	PE	0.631983	0.792798	1.05107	1	1	0.453795	0.798463	0.938419	1	1
PE O+P-34:2	PE	0.142209	0.334232	1.12156	1	1	0.217717	0.598328	0.925857	1	1
PE O+P-34:3	PE	0.295427	0.523226	1.15263	1	1	0.302984	0.687132	0.880874	1	1
PE O+P-34:4	PE	0.608223	0.772581	1.13847	1	1	0.550334	0.829538	0.833147	1	1
PE O+P-35:2	PE	0.000329544	0.00253749	1.44097	0.532873	0.463998	0.490529	0.808647	0.934688	1	1
PE O+P-35:3	PE	0.117366	0.289301	1.23334	1	1	0.13883	0.502209	0.85608	1	1
PE O+P-35:4	PE	0.0242027	0.086202	1.82025	1	1	0.0557532	0.369278	0.737935	1	1
PE O+P-35:5	PE	0.521882	0.71384	1.11368	1	1	0.147939	0.511325	0.834336	1	1
PE O+P-36:1	PE	0.871372	0.932228	0.978461	1	1	0.458032	0.800494	0.937575	1	1
PE O+P-36:2	PE	0.092224	0.244469	1.12412	1	1	0.441076	0.787218	0.942894	1	1
PE O+P-36:3	PE	0.276408	0.503892	1.14083	1	1	0.441076	0.787218	0.932743	1	1
PE O+P-36:4	PE	0.598432	0.765558	1.08273	1	1	0.16053	0.528556	0.893998	1	1
PE O+P-36:5	PE	0.287498	0.515216	1.08133	1	1	0.0125731	0.220986	0.840355	1	1
PE O+P-36:6	PE	0.598432	0.765558	0.997954	1	1	0.63402	0.877104	1.12289	1	1
PE O+P-36:7	PE	0.63918	0.796267	1.22161	1	1	0.785899	0.931953	1.02506	1	1
PE O+P-37:3	PE	0.0069456	0.0314595	1.79462	1	1	0.701665	0.906223	0.961711	1	1
PE O+P-37:4	PE	0.120691	0.295245	1.261	1	1	0.0768853	0.404963	0.825537	1	1
PE O+P-37:5	PE	0.101809	0.261726	1.22368	1	1	0.0553253	0.369278	0.841202	1	1
PE O+P-37:6	PE	0.198778	0.409895	1.15045	1	1	0.363418	0.739178	1.05485	1	1
PE O+P-37:7	PE	0.773419	0.877627	0.958691	1	1	0.597491	0.86109	0.9596	1	1
PE O+P-38:2	PE	0.00215096	0.0117902	1.20556	1	1	0.312544	0.694208	1.06595	1	1
PE O+P-38:3	PE	0.0453607	0.142424	1.21469	1	1	0.322386	0.702558	1.08419	1	1
PE O+P-38:4	PE	0.379163	0.606692	1.10085	1	1	0.151784	0.514039	0.900926	1	1
PE O+P-38:5	PE	0.178414	0.382114	1.09823	1	1	0.00754543	0.207674	0.847547	1	1
PE O+P-38:6	PE	0.371529	0.600527	1.05799	1	1	0.185385	0.561361	0.935114	1	1
PE O+P-38:7	PE	0.730785	0.853198	0.979777	1	1	0.363418	0.739178	0.961476	1	1
PE O+P-38:8	PE	0.784191	0.884266	0.931979	1	1	0.761922	0.920798	0.992876	1	1
PE O+P-39:5	PE	0.219641	0.434711	1.10837	1	1	0.141355	0.505711	0.893421	1	1
PE O+P-39:6	PE	0.229838	0.449937	1.11481	1	1	0.271636	0.653756	0.970244	1	1
PE O+P-39:7	PE	0.531994	0.720464	1.07376	1	1	0.29493	0.685204	0.946815	1	1
PE O+P-40:2	PE	0.001696	0.00969056	1.5053	1	1	0.235677	0.61367	1.13445	1	1
PE O+P-40:3	PE	0.025088	0.0885749	1.22435	1	1	0.0181243	0.250488	1.1823	1	1
PE O+P-40:4	PE	0.101809	0.261726	1.11463	1	1	0.594257	0.86109	1.03067	1	1
PE O+P-40:5	PE	0.860646	0.925309	1.00737	1	1	0.29493	0.685204	0.880419	1	1
PE O+P-40:6	PE	0.910886	0.95633	0.993421	1	1	0.380576	0.749221	0.955418	1	1
PE O+P-40:7	PE	0.569499	0.743845	1.05238	1	1	0.163437	0.528556	0.931099	1	1
PE O+P-40:8	PE	0.560006	0.736989	0.961394	1	1	0.49409	0.808647	0.982368	1	1
PE O+P-40:9	PE	0.522817	0.71384	0.912383	1	1	0.81521	0.941568	1.04288	1	1
PE O+P-41:6	PE	0.623105	0.786542	0.973789	1	1	0.81521	0.941568	1.05052	1	1
PE O+P-41:7	PE	0.435714	0.656005	1.1127	1	1	0.735679	0.914687	1.01113	1	1
PE O+P-41:8	PE	0.74239	0.861151	1.16299	1	1	0.380941	0.749221	1.21542	1	1
PE O+P-42:2	PE	0.00121589	0.00744364	2.53888	1	1	0.00504373	0.190931	1.52462	1	1
PE O+P-42:3	PE	0.000314454	0.00244458	1.55584	0.508472	0.44338	0.0226882	0.279491	1.24098	1	1
PE O+P-42:4	PE	0.021211	0.0781279	1.24645	1	1	0.0104358	0.207768	1.21817	1	1
PE O+P-42:5	PE	0.0932928	0.245691	1.19088	1	1	0.896694	0.959599	1.00477	1	1
PE O+P-42:6	PE	0.308582	0.538271	1.06435	1	1	0.671463	0.895342	1.02238	1	1
PE O+P-42:7	PE	0.131108	0.31642	1.13507	1	1	0.869367	0.952416	1.03661	1	1
PE O+P-42:8	PE	0.427489	0.650282	1.10229	1	1	0.748764	0.917671	1.05553	1	1
PE O+P-42:9	PE	0.403364	0.628362	0.952557	1	1	0.70974	0.907951	1.04722	1	1
PE O+P-44:5	PE	3.53401e-05	0.000366313	1.68828	0.0571449	0.0517025	0.372629	0.741132	1.12952	1	1
PE O+P-44:6	PE	0.00205135	0.011321	1.29653	1	1	0.264159	0.642324	1.10522	1	1
PE O+P-44:7	PE	0.0224789	0.0818656	1.25584	1	1	0.121283	0.477164	1.14974	1	1
PE O+P-44:8	PE	0.403364	0.628362	1.15223	1	1	0.372629	0.741132	1.12156	1	1
PE O+P-44:9	PE	0.395507	0.618506	0.932869	1	1	0.716083	0.910091	1.04597	1	1
PE O+P-46:7	PE	0.00161648	0.00926899	1.78463	1	1	0.047456	0.36777	1.30476	1	1
PE O+P-46:8	PE	0.0224789	0.0818656	1.32669	1	1	0.0535732	0.369278	1.25946	1	1
PE O+P-46:9	PE	0.688966	0.828912	1.06839	1	1	0.671463	0.895342	1.1076	1	1
PE P-32:0	PE	0.0333627	0.111692	1.26767	1	1	0.684134	0.89647	0.978986	1	1
PE P-32:1	PE	0.444029	0.662357	1.21709	1	1	0.483222	0.808035	0.995811	1	1
PE P-34:0	PE	0.110933	0.279406	1.21183	1	1	0.39148	0.7563	0.928091	1	1
PE P-34:1	PE	0.213901	0.429663	1.12171	1	1	0.203223	0.582195	0.961121	1	1
PE P-34:2	PE	0.469511	0.677252	1.12184	1	1	0.222281	0.600047	0.879202	1	1
PE P-34:3	PE	0.648077	0.804252	0.874677	1	1	0.45141	0.795131	0.809576	1	1
PE P-34:4	PE	0.657832	0.805083	1.01039	1	1	0.573217	0.849493	0.907696	1	1
PE P-35:1	PE	0.419356	0.64458	1.14168	1	1	0.158269	0.524429	0.974684	1	1
PE P-35:2	PE	0.208771	0.423035	1.26231	1	1	0.158269	0.524429	0.872531	1	1
PE P-35:4	PE	0.435714	0.656005	1.11548	1	1	0.222281	0.600047	0.866737	1	1
PE P-36:1	PE	0.182137	0.387011	1.14694	1	1	0.185385	0.561361	0.932313	1	1
PE P-36:2	PE	0.658206	0.805083	1.09298	1	1	0.350767	0.730192	0.906085	1	1
PE P-36:3	PE	0.784191	0.884266	1.08001	1	1	0.215791	0.596469	0.892783	1	1
PE P-36:4	PE	0.368225	0.599014	1.07794	1	1	0.0368614	0.339676	0.839433	1	1
PE P-36:5	PE	0.648077	0.804252	1.04267	1	1	0.49409	0.808647	1.14534	1	1
PE P-36:6	PE	0.741371	0.860957	1.08428	1	1	0.828677	0.949195	1.13674	1	1
PE P-37:2	PE	0.882766	0.936576	1.09129	1	1	0.87019	0.952672	0.980723	1	1
PE P-37:3	PE	0.240921	0.462122	1.38679	1	1	0.0818869	0.417352	0.816048	1	1
PE P-37:4	PE	0.138431	0.327735	1.23003	1	1	0.0228156	0.279491	0.822901	1	1
PE P-37:5	PE	0.541252	0.726914	1.26642	1	1	0.105521	0.453796	1.02158	1	1
PE P-37:6	PE	0.648077	0.804252	0.927795	1	1	0.951685	0.987724	1.06798	1	1
PE P-38:1	PE	0.0960657	0.25095	1.1791	1	1	0.63402	0.877104	1.05954	1	1
PE P-38:2	PE	0.162295	0.359987	1.15428	1	1	0.526437	0.817745	1.05393	1	1
PE P-38:3	PE	0.871693	0.932228	1.02219	1	1	0.49409	0.808647	1.00991	1	1
PE P-38:4	PE	0.270525	0.49484	1.09201	1	1	0.0609988	0.369762	0.844724	1	1
PE P-38:5	PE	0.369716	0.600232	1.06816	1	1	0.129095	0.491637	0.889486	1	1
PE P-38:6	PE	0.444029	0.662357	0.968485	1	1	0.179703	0.553487	0.940324	1	1
PE P-39:4	PE	0.166557	0.364443	1.28913	1	1	0.896694	0.959599	1.03957	1	1
PE P-39:5	PE	0.971992	0.98201	1.07664	1	1	0.372629	0.741132	0.982274	1	1
PE P-39:6	PE	0.871693	0.932228	1.08988	1	1	0.228909	0.604336	0.957026	1	1
PE P-40:1	PE	0.00161648	0.00926899	1.40723	1	1	0.0948019	0.439644	1.14099	1	1
PE P-40:2	PE	0.0879399	0.235428	1.22254	1	1	0.249634	0.625394	1.09298	1	1
PE P-40:3	PE	0.0166417	0.0643769	1.37314	1	1	0.436372	0.787218	1.08561	1	1
PE P-40:4	PE	0.730785	0.853198	1.05075	1	1	0.696894	0.902947	0.926556	1	1
PE P-40:5	PE	0.478181	0.680052	0.962618	1	1	0.505087	0.811049	0.976479	1	1
PE P-40:6	PE	0.50471	0.699328	1.1165	1	1	0.215791	0.596469	0.960774	1	1
PE P-40:7	PE	0.598432	0.765558	0.994984	1	1	0.472485	0.805916	0.998176	1	1
PE P-40:8	PE	0.860646	0.925309	0.950294	1	1	0.990432	0.998402	0.99846	1	1
PE P-41:6	PE	0.805858	0.896815	1.06388	1	1	0.461881	0.800494	1.02051	1	1
PE P-42:2	PE	0.000941658	0.00609064	1.70499	1	1	0.019539	0.263288	1.29836	1	1
PE P-42:4	PE	0.0453607	0.142424	1.29034	1	1	0.761922	0.920798	1.02978	1	1
PE P-42:5	PE	0.252375	0.475076	1.0903	1	1	0.979283	0.994037	0.977266	1	1
PE P-42:6	PE	0.0552343	0.165415	1.22344	1	1	0.993094	0.998402	1.05363	1	1
PE P-42:7	PE	0.460928	0.67328	1.1526	1	1	0.869367	0.952416	1.1109	1	1
PE P-42:8	PE	0.166557	0.364443	0.93631	1	1	0.72267	0.910091	0.990894	1	1
PE P-44:4	PE	7.70377e-05	0.000724244	1.96872	0.12457	0.111474	0.0641418	0.375787	1.22217	1	1
PE P-44:5	PE	0.00215028	0.0117902	1.33358	1	1	0.223155	0.601404	1.0995	1	1
PE P-44:6	PE	0.0010406	0.00654728	1.60159	1	1	0.163437	0.528556	1.21667	1	1
PE P-44:7	PE	0.193915	0.404593	1.18483	1	1	0.319526	0.698208	1.15809	1	1
PE P-44:8	PE	0.270259	0.49484	0.913841	1	1	0.372629	0.741132	1.09417	1	1
PG 34:1	PG	0.270259	0.49484	0.882739	1	1	0.35435	0.730192	0.864421	1	1
PG 34:2	PG	0.035628	0.118297	0.693954	1	1	0.331524	0.718598	0.880245	1	1
PG 36:1	PG	0.638012	0.795425	0.962676	1	1	0.0704372	0.395476	0.781004	1	1
PG 36:2	PG	0.246601	0.470229	0.854272	1	1	0.0419372	0.356908	0.811595	1	1
PG 36:3	PG	0.00932983	0.0398056	0.674889	1	1	0.142963	0.506101	0.803774	1	1
PI 34:2	PI	0.486939	0.683489	1.03551	1	1	0.974282	0.994037	0.997408	1	1
PI 35:2	PI	0.19899	0.409895	1.20966	1	1	0.45141	0.795131	1.16998	1	1
PI 36:2	PI	0.849626	0.920191	1.05181	1	1	0.962283	0.993116	1.0029	1	1
PI 36:3	PI	0.983193	0.987468	1.01487	1	1	0.600665	0.862345	1.03675	1	1
PI 36:4	PI	0.357629	0.586497	1.16077	1	1	0.910406	0.965962	0.967955	1	1
PI 37:4	PI	0.395507	0.618506	1.13396	1	1	0.336649	0.721964	1.16186	1	1
PI 38:2	PI	0.773419	0.877627	1.01481	1	1	0.609561	0.862345	1.19293	1	1
PI 38:3	PI	0.300215	0.530544	1.08492	1	1	0.113186	0.466892	1.10077	1	1
PI 38:4	PI	0.175334	0.37802	1.10617	1	1	0.573683	0.849493	1.01135	1	1
PI 38:5	PI	0.288992	0.515216	1.13224	1	1	0.372629	0.741132	1.05608	1	1
PI 38:6	PI	0.350336	0.581616	1.11756	1	1	0.469263	0.805916	1.0697	1	1
PI 40:4	PI	0.387744	0.612885	1.1618	1	1	0.896694	0.959599	0.989303	1	1
PI 40:5	PI	0.0142576	0.056645	1.28873	1	1	0.85576	0.952416	1.00503	1	1
PI 40:6	PI	0.198778	0.409895	1.20368	1	1	0.63402	0.877104	1.04704	1	1
PI 40:7	PI	0.308272	0.538271	0.917723	1	1	0.233866	0.61367	1.16386	1	1
PS 36:1	PS	0.0345454	0.114938	0.939532	1	1	0.516213	0.815949	0.974032	1	1
PS 36:2	PS	0.0785323	0.214867	0.841967	1	1	0.675865	0.89647	1.25758	1	1
PS 38:1	PS	0.00225356	0.0122694	0.811257	1	1	0.527464	0.817745	1.00815	1	1
PS 38:3	PS	0.0697232	0.196758	1.16249	1	1	0.538752	0.824315	1.15732	1	1
PS 38:4	PS	0.0500939	0.152834	1.03469	1	1	0.896694	0.959599	1.12492	1	1
PS 38:5	PS	0.0242027	0.086202	0.990757	1	1	0.951685	0.987724	1.46736	1	1
PS 40:1	PS	0.079583	0.217375	1.0012	1	1	0.183489	0.560872	0.840267	1	1
PS 40:4	PS	0.480729	0.683074	1.20269	1	1	0.851805	0.952416	1.11243	1	1
PS 40:5	PS	0.958454	0.977726	1.20498	1	1	0.359805	0.739178	1.07425	1	1
PS 40:6	PS	0.914917	0.95633	0.979174	1	1	0.449553	0.795131	1.66247	1	1
S1P-d16:1	S1P-d16:1	0.00373019	0.0183335	0.72694	1	1	0.0989955	0.448391	1.16217	1	1
S1P-d18:0	S1P-d18:0	0.773419	0.877627	0.990158	1	1	0.956963	0.991294	1.00373	1	1
S1P-d18:1	S1P-d18:1	0.0216304	0.0794318	0.860794	1	1	0.407559	0.769008	0.952178	1	1
S1P-d18:2	S1P-d18:2	0.000989985	0.00627767	0.723937	1	1	0.410899	0.769008	0.958565	1	1
SM d30:2	SM	0.827675	0.907356	1.00123	1	1	0.748764	0.917671	0.985887	1	1
SM d31:1	SM	0.270259	0.49484	1.14422	1	1	0.0788917	0.407565	1.18828	1	1
SM d32:0	SM	0.791512	0.890658	1.02185	1	1	0.255252	0.633059	1.08194	1	1
SM d32:1	SM	0.235333	0.456823	1.11358	1	1	0.0605838	0.369675	1.14806	1	1
SM d32:2	SM	0.849626	0.920191	1.01801	1	1	0.20993	0.591387	1.08439	1	1
SM d33:0	SM	0.395507	0.618506	1.07238	1	1	0.29493	0.685204	1.06811	1	1
SM d33:1	SM	0.0689542	0.194928	1.1422	1	1	0.229031	0.604336	1.0845	1	1
SM d33:2	SM	0.315674	0.54593	1.06502	1	1	0.272095	0.653756	1.08841	1	1
SM d34:0	SM	0.453659	0.669312	1.04483	1	1	0.878468	0.957198	1.00713	1	1
SM d34:1	SM	0.0187469	0.0711591	1.08328	1	1	0.76565	0.923033	0.991161	1	1
SM d34:2	SM	0.219123	0.434217	1.05762	1	1	0.97651	0.994037	1.00115	1	1
SM d34:3	SM	0.714814	0.84616	1.01961	1	1	0.40819	0.769008	1.04951	1	1
SM d35:0	SM	0.838634	0.91318	0.934152	1	1	0.883013	0.957634	0.943327	1	1
SM d35:1	SM	0.860646	0.925309	0.983044	1	1	0.789413	0.932419	0.983939	1	1
SM d35:2	SM	0.465276	0.677184	0.950295	1	1	0.925837	0.975295	1.00544	1	1
SM d36:0	SM	0.0241906	0.086202	0.823958	1	1	0.0948019	0.439644	0.802852	1	1
SM d36:1	SM	0.142209	0.334232	0.894505	1	1	0.215042	0.596469	0.938304	1	1
SM d36:2	SM	0.0600238	0.17615	0.864296	1	1	0.0587663	0.369553	0.899751	1	1
SM d36:3	SM	0.0305643	0.103829	0.853839	1	1	0.711349	0.908571	0.979322	1	1
SM d37:0	SM	0.0260141	0.0910495	0.693437	1	1	0.129826	0.491637	0.727463	1	1
SM d37:1	SM	0.168636	0.367996	0.88689	1	1	0.895415	0.959599	0.991091	1	1
SM d37:2	SM	0.089917	0.240324	0.840846	1	1	0.72267	0.910091	0.986626	1	1
SM d37:3	SM	0.00811312	0.0355526	0.74814	1	1	0.742608	0.917671	0.967762	1	1
SM d38:0	SM	0.0289719	0.0994642	0.799061	1	1	0.311183	0.692135	0.905587	1	1
SM d38:1	SM	0.589761	0.762305	0.971789	1	1	0.0672437	0.381938	1.0879	1	1
SM d38:2	SM	0.0150085	0.0591921	0.878428	1	1	0.862613	0.952416	0.991587	1	1
SM d38:3	SM	0.00161648	0.00926899	0.696045	1	1	0.784262	0.931953	1.01829	1	1
SM d39:0	SM	0.435714	0.656005	0.895476	1	1	0.56195	0.839809	0.916874	1	1
SM d39:1	SM	0.0688468	0.194928	1.13151	1	1	0.0750984	0.404177	1.12997	1	1
SM d39:2	SM	0.55844	0.736989	0.96005	1	1	0.779786	0.928508	1.01768	1	1
SM d39:3	SM	0.00247388	0.0130728	0.73057	1	1	0.509386	0.814715	0.948358	1	1
SM d40:0	SM	0.288992	0.515216	0.902359	1	1	0.573683	0.849493	0.895821	1	1
SM d40:1	SM	0.488966	0.685146	1.03827	1	1	0.581858	0.856061	1.02797	1	1
SM d40:2	SM	0.497875	0.69402	0.971746	1	1	0.137691	0.502209	1.05064	1	1
SM d40:3	SM	0.0112456	0.0462701	0.802783	1	1	0.621739	0.866682	1.05033	1	1
SM d40:4	SM	0.0003909	0.00291284	0.616299	0.632085	0.548042	0.174153	0.544691	0.928458	1	1
SM d40:5	SM	0.0733525	0.20387	0.715986	1	1	0.801642	0.937571	0.980281	1	1
SM d40:6	SM	0.000203459	0.00165323	0.424274	0.328993	0.288912	0.993094	0.998402	0.971959	1	1
SM d40:7	SM	0.315302	0.545872	0.957323	1	1	0.516213	0.815949	0.922869	1	1
SM d41:0	SM	0.93843	0.968374	1.01713	1	1	0.979283	0.994037	0.968834	1	1
SM d41:1	SM	0.00531114	0.0246785	1.18256	1	1	0.48066	0.808035	1.04006	1	1
SM d41:2	SM	0.0721214	0.202115	1.09922	1	1	0.194387	0.573585	1.05816	1	1
SM d41:3	SM	0.270259	0.49484	0.909455	1	1	0.820684	0.947214	0.983989	1	1
SM d41:4	SM	0.0186528	0.0709684	0.673119	1	1	0.77515	0.925714	0.967099	1	1
SM d41:5	SM	0.0112032	0.0462701	0.408901	1	1	0.491242	0.808647	0.773368	1	1
SM d42:0	SM	0.124089	0.302641	1.20685	1	1	0.883013	0.957634	0.969417	1	1
SM d42:1	SM	0.000645527	0.0044799	1.38926	1	0.894054	0.86377	0.952416	0.984272	1	1
SM d42:2	SM	0.208771	0.423035	1.05023	1	1	0.102437	0.451491	1.06074	1	1
SM d42:3	SM	0.137597	0.32768	0.929595	1	1	0.402532	0.76396	1.03817	1	1
SM d42:5	SM	0.0154091	0.0604307	0.476312	1	1	0.302984	0.687132	0.89823	1	1
SM d42:6	SM	0.0989041	0.256295	0.427486	1	1	0.256825	0.633059	0.841551	1	1
SM d42:7	SM	0.000941658	0.00609064	0.372667	1	1	0.0325156	0.317927	0.762151	1	1
SM d43:1	SM	0.00280494	0.0146783	1.37292	1	1	0.175048	0.546435	1.10928	1	1
SM d43:2	SM	0.387744	0.612885	1.05719	1	1	0.262175	0.642324	1.07275	1	1
SM d43:3	SM	0.495782	0.691699	1.03424	1	1	0.409285	0.769008	1.05612	1	1
SM d44:1	SM	9.12906e-14	6.1507e-12	2.23192	1.47617e-10	1.45517e-10	0.0326382	0.317927	1.17061	1	1
SM d44:2	SM	1.3101e-06	2.45976e-05	1.65041	0.00211843	0.00200707	0.0101461	0.207674	1.16716	1	1
SM d44:3	SM	2.01305e-05	0.0002387	1.39053	0.032551	0.0298535	0.0115068	0.214061	1.18402	1	1
SM d44:4	SM	0.748438	0.864247	1.02953	1	1	0.348906	0.730192	1.10125	1	1
SM d44:5	SM	0.270259	0.49484	0.760321	1	1	0.550334	0.829538	1.20866	1	1
SM d44:6	SM	0.0260141	0.0910495	0.545636	1	1	0.788442	0.931953	1.01058	1	1
SM d44:7	SM	0.00133155	0.00797449	0.313919	1	1	0.828677	0.949195	1.15663	1	1
SM d45:1	SM	8.79004e-06	0.000116504	3.10839	0.0142135	0.0131587	0.0123646	0.21971	1.40003	1	1
SM d45:2	SM	0.000103085	0.000936456	2.01664	0.166689	0.148443	0.0914293	0.434827	1.22739	1	1
SM d45:3	SM	0.469424	0.677252	1.13526	1	1	0.381983	0.749221	1.2516	1	1
SM d46:2	SM	6.70332e-06	9.50812e-05	2.87715	0.0108393	0.0100885	0.00216509	0.152215	1.43019	1	1
SM t32:0	SM	0.146065	0.33935	1.37683	1	1	0.163437	0.528556	1.28928	1	1
SM t32:1	SM	0.288989	0.515216	1.12422	1	1	0.0818811	0.417352	1.20767	1	1
SM t32:2	SM	0.00426336	0.0206403	0.645155	1	1	0.597491	0.86109	1.17012	1	1
SM t32:3	SM	0.0186528	0.0709684	0.618462	1	1	0.842195	0.951663	1.03835	1	1
SM t33:1	SM	0.0989041	0.256295	1.17538	1	1	0.696894	0.902947	1.05884	1	1
SM t33:2	SM	0.00297469	0.0154169	0.688874	1	1	0.684134	0.89647	1.16715	1	1
SM t33:3	SM	0.00041226	0.00304395	0.645116	0.666625	0.577165	0.11743	0.472351	1.28532	1	1
SM t34:0	SM	0.120691	0.295245	1.09388	1	1	0.635578	0.877104	1.0254	1	1
SM t34:1	SM	0.0803777	0.219175	1.10718	1	1	0.56548	0.842747	1.03486	1	1
SM t34:2	SM	0.421102	0.64665	1.04633	1	1	0.264797	0.642908	1.05954	1	1
SM t35:1	SM	0.288992	0.515216	0.930826	1	1	0.828677	0.949195	1.03301	1	1
SM t35:2	SM	0.276408	0.503892	0.838976	1	1	0.445266	0.79382	1.11932	1	1
SM t36:0	SM	0.0132755	0.0536661	0.725582	1	1	0.188812	0.567278	0.876121	1	1
SM t36:1	SM	0.372498	0.600527	0.897151	1	1	0.0910948	0.434827	0.855809	1	1
SM t36:2	SM	0.000758222	0.00510852	0.774175	1	1	0.505893	0.811537	0.949735	1	1
SM t37:2	SM	0.713675	0.845431	0.949588	1	1	0.455845	0.800328	1.11919	1	1
SM t38:0	SM	0.50047	0.696438	0.933716	1	1	0.884763	0.958888	0.986012	1	1
SM t38:1	SM	0.827675	0.907356	0.947118	1	1	0.662941	0.895342	0.961036	1	1
SM t38:2	SM	0.482527	0.683489	1.08924	1	1	0.976767	0.994037	0.997139	1	1
SM t38:3	SM	0.0239545	0.086202	0.774335	1	1	0.514545	0.815949	1.08919	1	1
SM t39:1	SM	0.61694	0.780814	0.956675	1	1	0.0998177	0.449597	1.19204	1	1
SM t40:0	SM	0.776362	0.879115	1.02061	1	1	0.489162	0.808647	1.04413	1	1
SM t40:1	SM	0.357629	0.586497	0.964018	1	1	0.153226	0.514039	1.0608	1	1
SM t40:2	SM	0.478181	0.680052	0.945829	1	1	0.922939	0.974146	0.99094	1	1
SM t41:0	SM	0.315302	0.545872	1.12747	1	1	0.314389	0.696393	1.09406	1	1
SM t41:1	SM	0.162295	0.359987	1.13585	1	1	0.147107	0.511325	1.10213	1	1
SM t41:2	SM	0.838634	0.91318	1.04198	1	1	0.609561	0.862345	1.08011	1	1
SM t42:0	SM	0.000266347	0.00211119	1.36549	0.430683	0.376614	0.241976	0.615792	1.10292	1	1
SM t42:1	SM	0.120691	0.295245	1.07643	1	1	0.0794834	0.409314	1.08159	1	1
SM t42:2	SM	0.249144	0.473959	1.06517	1	1	0.383734	0.750299	1.05423	1	1
SM t42:3	SM	0.288992	0.515216	0.931661	1	1	0.363418	0.739178	0.942614	1	1
SM4.d34:1	SM4.d34:1	0.531994	0.720464	1.0668	1	1	0.505087	0.811049	1.00293	1	1
SM4.d34:2	SM4.d34:2	0.357629	0.586497	0.897858	1	1	0.661083	0.895286	1.05855	1	1
SM4.d40:1	SM4.d40:1	0.712069	0.844765	0.967799	1	1	0.81233	0.941568	0.978533	1	1
SM4.d40:2	SM4.d40:2	0.441929	0.662357	0.928945	1	1	0.848058	0.952416	1.01996	1	1
SM4.d41:1	SM4.d41:1	0.603102	0.770313	0.997757	1	1	0.39737	0.763906	0.991252	1	1
SM4.d41:2	SM4.d41:2	0.176314	0.379627	1.15796	1	1	0.346914	0.72948	1.11504	1	1
SM4.d42:1	SM4.d42:1	0.0589025	0.174123	1.19805	1	1	0.76372	0.921593	1.02793	1	1
SM4.d42:2	SM4.d42:2	0.107823	0.273275	1.15844	1	1	0.143661	0.506101	1.12316	1	1
SM4.d42:3	SM4.d42:3	0.560006	0.736989	1.05977	1	1	0.72267	0.910091	1.10133	1	1
SM4.t32:1	SM4.t32:1	0.513722	0.706367	0.950692	1	1	0.311183	0.692135	1.22816	1	1
SM4.t33:1	SM4.t33:1	0.741371	0.860957	1.11315	1	1	0.646404	0.885042	1.15128	1	1
SM4.t34:1	SM4.t34:1	0.638012	0.795425	1.07103	1	1	0.70974	0.907951	1.0124	1	1
SM4.t34:2	SM4.t34:2	0.916113	0.95633	1.06891	1	1	0.345427	0.728234	1.28155	1	1
SM4.t36:1	SM4.t36:1	0.598432	0.765558	0.92414	1	1	0.876518	0.955717	1.02195	1	1
SM4.t36:2	SM4.t36:2	0.20373	0.418591	0.857607	1	1	0.671463	0.895342	1.09253	1	1
SM4.t38:1	SM4.t38:1	0.0517609	0.156737	0.809148	1	1	0.761922	0.920798	0.9462	1	1
SM4.t40:1	SM4.t40:1	0.425273	0.650282	0.93224	1	1	0.482533	0.808035	0.938135	1	1
SM4.t40:2	SM4.t40:2	1	1	1.04756	1	1	0.609561	0.862345	0.993839	1	1
SM4.t41:1	SM4.t41:1	0.773419	0.877627	1.06016	1	1	0.972603	0.994037	0.99673	1	1
SM4.t41:2	SM4.t41:2	0.658206	0.805083	1.17188	1	1	0.264159	0.642324	1.21361	1	1
SM4.t42:1	SM4.t42:1	0.00300414	0.0155198	1.22525	1	1	0.7533	0.9207	1.02547	1	1
SM4.t42:2	SM4.t42:2	0.618084	0.780814	1.08145	1	1	0.965479	0.993116	1.02106	1	1
TG 40:0	TG	0.0206786	0.0770446	0.638017	1	1	0.229766	0.605101	0.740111	1	1
TG 40:1	TG	0.0186528	0.0709684	0.679275	1	1	0.472485	0.805916	0.888528	1	1
TG 40:2	TG	0.0142576	0.056645	0.718743	1	1	0.597491	0.86109	1.01736	1	1
TG 40:3	TG	0.0137108	0.0551503	0.688602	1	1	0.49409	0.808647	1.07058	1	1
TG 40:4	TG	0.0166417	0.0643769	0.702216	1	1	0.228909	0.604336	1.31534	1	1
TG 41:0	TG	0.0108027	0.0449049	0.769285	1	1	0.505087	0.811049	0.902057	1	1
TG 41:1	TG	0.0201089	0.0751298	0.760099	1	1	0.441076	0.787218	0.79738	1	1
TG 41:2	TG	0.0260141	0.0910495	0.751893	1	1	0.191197	0.567278	0.805628	1	1
TG 41:3	TG	0.134668	0.322278	0.781758	1	1	0.809388	0.941568	0.98024	1	1
TG 42:1	TG	0.0193689	0.0730058	0.665754	1	1	0.125498	0.48432	0.576301	1	1
TG 42:2	TG	0.0208735	0.0774137	0.688331	1	1	0.121283	0.477164	0.565071	1	1
TG 42:3	TG	0.0468947	0.145566	0.668185	1	1	0.0849736	0.422218	0.663208	1	1
TG 42:4	TG	0.0437968	0.140747	0.665506	1	1	0.141579	0.505711	0.711971	1	1
TG 42:5	TG	0.0395505	0.129986	0.793709	1	1	0.879622	0.957634	0.974846	1	1
TG 42:6	TG	0.186187	0.393035	1.04295	1	1	0.83765	0.951663	0.840634	1	1
TG 43:1	TG	0.308582	0.538271	0.831706	1	1	0.0914293	0.434827	0.649814	1	1
TG 43:2	TG	0.0756362	0.208354	0.763437	1	1	0.13883	0.502209	0.690314	1	1
TG 43:3	TG	0.184451	0.390389	0.770511	1	1	0.191197	0.567278	0.724552	1	1
TG 43:4	TG	0.258242	0.481635	0.637706	1	1	0.993094	0.998402	0.821987	1	1
TG 44:0	TG	0.395507	0.618506	0.8724	1	1	0.038568	0.348405	0.598133	1	1
TG 44:1	TG	0.301957	0.531299	0.816948	1	1	0.0402227	0.35541	0.542383	1	1
TG 44:2	TG	0.0905845	0.240913	0.696355	1	1	0.0580066	0.369278	0.547867	1	1
TG 44:3	TG	0.0300202	0.102627	0.63004	1	1	0.0557532	0.369278	0.566427	1	1
TG 44:4	TG	0.062765	0.180911	0.589504	1	1	0.0419372	0.356908	0.609895	1	1
TG 44:5	TG	0.0383107	0.126168	0.554911	1	1	0.209439	0.591035	0.753934	1	1
TG 44:6	TG	0.218445	0.434217	0.652026	1	1	0.803133	0.938124	1.14668	1	1
TG 44:7	TG	0.81058	0.90145	2.32223	1	1	0.391267	0.7563	0.849059	1	1
TG 45:0	TG	0.32903	0.558281	1.18095	1	1	0.191197	0.567278	0.808019	1	1
TG 45:1	TG	0.668398	0.812021	1.11318	1	1	0.0437131	0.362483	0.701888	1	1
TG 45:2	TG	0.668398	0.812021	0.937147	1	1	0.0514648	0.369278	0.74074	1	1
TG 45:3	TG	0.104782	0.267665	0.672388	1	1	0.311183	0.692135	0.829981	1	1
TG 45:4	TG	0.114114	0.285638	0.648722	1	1	0.117179	0.472351	0.730101	1	1
TG 46:0	TG	0.752007	0.864247	1.00011	1	1	0.0354317	0.333186	0.613513	1	1
TG 46:1	TG	0.816749	0.90334	0.980854	1	1	0.0157351	0.242905	0.606231	1	1
TG 46:2	TG	0.76269	0.870339	0.94398	1	1	0.0298076	0.305056	0.637486	1	1
TG 46:3	TG	0.282653	0.509532	0.810623	1	1	0.047456	0.36777	0.633361	1	1
TG 46:4	TG	0.060807	0.176843	0.632764	1	1	0.0652251	0.378025	0.640765	1	1
TG 46:5	TG	0.060807	0.176843	0.612861	1	1	0.143508	0.506101	0.733153	1	1
TG 46:6	TG	0.0570425	0.169555	0.585486	1	1	0.148306	0.511325	0.761157	1	1
TG 46:7	TG	0.129454	0.313364	0.660801	1	1	0.148636	0.511371	0.6664	1	1
TG 47:0	TG	0.427489	0.650282	1.1701	1	1	0.143508	0.506101	0.783156	1	1
TG 47:1	TG	0.357629	0.586497	1.19196	1	1	0.0311363	0.310787	0.712565	1	1
TG 47:2	TG	0.618084	0.780814	1.1253	1	1	0.015773	0.242905	0.741182	1	1
TG 47:3	TG	0.871693	0.932228	0.962121	1	1	0.121283	0.477164	0.796421	1	1
TG 47:4	TG	0.189139	0.396677	0.731409	1	1	0.197143	0.576457	0.828063	1	1
TG 47:5	TG	0.0500939	0.152834	0.426287	1	1	0.441076	0.787218	0.936679	1	1
TG 47:6	TG	0.076144	0.209206	0.347311	1	1	0.585531	0.856061	1.0084	1	1
TG 48:0	TG	0.720249	0.846397	0.977289	1	1	0.0325156	0.317927	0.665349	1	1
TG 48:1	TG	0.76269	0.870339	1.10558	1	1	0.0164987	0.247023	0.699038	1	1
TG 48:2	TG	0.860646	0.925309	1.06207	1	1	0.0402227	0.35541	0.731273	1	1
TG 48:3	TG	0.882766	0.936576	0.973463	1	1	0.0494263	0.369278	0.756178	1	1
TG 48:4	TG	0.387744	0.612885	0.859583	1	1	0.105521	0.453796	0.778383	1	1
TG 48:5	TG	0.117366	0.289301	0.696009	1	1	0.163437	0.528556	0.846767	1	1
TG 48:6	TG	0.025088	0.0885749	0.528995	1	1	0.302984	0.687132	0.917679	1	1
TG 48:7	TG	0.060807	0.176843	0.575171	1	1	0.203223	0.582195	0.803597	1	1
TG 48:8	TG	0.553061	0.735444	0.707031	1	1	0.303822	0.688068	0.784744	1	1
TG 49:0	TG	0.893862	0.945307	0.9924	1	1	0.0788917	0.407565	0.74161	1	1
TG 49:1	TG	0.224435	0.442574	1.23051	1	1	0.0652251	0.378025	0.718871	1	1
TG 49:2	TG	0.208771	0.423035	1.2065	1	1	0.0215353	0.277574	0.786136	1	1
TG 49:3	TG	0.387744	0.612885	1.10685	1	1	0.0831973	0.421724	0.840529	1	1
TG 49:4	TG	0.983193	0.987468	1.0333	1	1	0.197143	0.576457	0.851822	1	1
TG 49:5	TG	0.158115	0.356586	0.790867	1	1	0.585531	0.856061	0.902444	1	1
TG 49:6	TG	0.107823	0.273275	0.600753	1	1	0.684134	0.89647	0.965491	1	1
TG 49:7	TG	0.158115	0.356586	0.526874	1	1	0.56195	0.839809	0.975936	1	1
TG 49:8	TG	0.651922	0.805083	0.552089	1	1	0.666191	0.895342	1.26691	1	1
TG 50:0	TG	0.588712	0.76156	0.768978	1	1	0.0446206	0.366252	0.646148	1	1
TG 50:1	TG	0.554406	0.736627	1.10509	1	1	0.0102968	0.207768	0.768997	1	1
TG 50:2	TG	0.162295	0.359987	1.18307	1	1	0.0330228	0.319748	0.843056	1	1
TG 50:3	TG	0.435714	0.656005	1.10415	1	1	0.0849736	0.422218	0.853704	1	1
TG 50:4	TG	0.971992	0.98201	1.0424	1	1	0.153226	0.514039	0.864549	1	1
TG 50:5	TG	0.522817	0.71384	0.948598	1	1	0.215791	0.596469	0.887451	1	1
TG 50:6	TG	0.198778	0.409895	0.794902	1	1	0.256825	0.633059	0.815875	1	1
TG 50:7	TG	0.0668377	0.190611	0.652468	1	1	0.516213	0.815949	0.956055	1	1
TG 50:8	TG	0.0322148	0.108523	0.561821	1	1	0.527464	0.817745	0.989716	1	1
TG 50:9	TG	0.17889	0.382627	0.478111	1	1	0.811563	0.941568	1.16146	1	1
TG 51:0	TG	0.805858	0.896815	0.866306	1	1	0.1093	0.461458	0.706617	1	1
TG 51:1	TG	0.495782	0.691699	1.09929	1	1	0.0118572	0.217876	0.720159	1	1
TG 51:2	TG	0.0123209	0.0501838	1.27848	1	1	0.0269948	0.304395	0.841849	1	1
TG 51:3	TG	0.0401795	0.131519	1.18875	1	1	0.157129	0.524429	0.919484	1	1
TG 51:4	TG	0.376099	0.604182	1.08337	1	1	0.349392	0.730192	0.932939	1	1
TG 51:5	TG	0.895968	0.946297	1.01594	1	1	0.603867	0.862345	0.949539	1	1
TG 51:6	TG	0.550589	0.73276	0.897294	1	1	0.828677	0.949195	0.991004	1	1
TG 51:7	TG	0.452434	0.668115	0.785015	1	1	0.81521	0.941568	1.03214	1	1
TG 51:8	TG	0.250589	0.475032	0.701233	1	1	0.611596	0.863713	1.29284	1	1
TG 51:9	TG	0.288824	0.515216	0.539973	1	1	0.696273	0.902947	1.49893	1	1
TG 52:0	TG	0.495782	0.691699	0.639293	1	1	0.0652251	0.378025	0.734994	1	1
TG 52:1	TG	0.994397	0.996246	0.914211	1	1	0.0455522	0.36777	0.731316	1	1
TG 52:10	TG	0.0423075	0.137372	0.273555	1	1	0.430969	0.782989	1.88984	1	1
TG 52:2	TG	0.0598282	0.175895	1.14486	1	1	0.0511294	0.369278	0.89682	1	1
TG 52:3	TG	0.0209251	0.0774276	1.13326	1	1	0.108081	0.461458	0.922658	1	1
TG 52:4	TG	0.250442	0.475032	1.08021	1	1	0.354484	0.730192	0.941535	1	1
TG 52:5	TG	0.752007	0.864247	1.05676	1	1	0.465186	0.80536	0.933196	1	1
TG 52:6	TG	0.860646	0.925309	1.02667	1	1	0.635257	0.877104	0.941315	1	1
TG 52:7	TG	0.380074	0.606692	0.904915	1	1	0.671463	0.895342	0.963643	1	1
TG 52:8	TG	0.107823	0.273275	0.709824	1	1	0.77515	0.925714	1.04641	1	1
TG 52:9	TG	0.0241906	0.086202	0.537893	1	1	0.937905	0.981404	1.19972	1	1
TG 53:0	TG	0.628014	0.789043	0.952153	1	1	0.163437	0.528556	0.803264	1	1
TG 53:1	TG	0.949608	0.971846	0.946949	1	1	0.105521	0.453796	0.742582	1	1
TG 53:2	TG	0.240921	0.462122	1.12793	1	1	0.0788317	0.407565	0.841379	1	1
TG 53:3	TG	0.0452578	0.142424	1.17815	1	1	0.322085	0.702558	0.945266	1	1
TG 53:4	TG	0.14409	0.338161	1.13244	1	1	0.606212	0.862345	0.968896	1	1
TG 53:5	TG	0.548343	0.73276	1.05294	1	1	0.924142	0.974146	0.968678	1	1
TG 53:6	TG	0.849626	0.920191	0.976999	1	1	0.919806	0.974018	1.01023	1	1
TG 53:7	TG	0.709766	0.843271	0.871245	1	1	0.801797	0.937571	1.06898	1	1
TG 53:8	TG	0.435714	0.656005	0.764906	1	1	1	1	1.18631	1	1
TG 53:9	TG	0.308272	0.538271	0.608173	1	1	0.671463	0.895342	1.54141	1	1
TG 54:0	TG	0.709766	0.843271	0.837862	1	1	0.0535732	0.369278	0.796864	1	1
TG 54:1	TG	0.699338	0.835794	0.728502	1	1	0.148306	0.511325	0.802882	1	1
TG 54:10	TG	0.198778	0.409895	0.41806	1	1	0.801797	0.937571	1.33704	1	1
TG 54:11	TG	0.160962	0.359987	0.370106	1	1	0.132822	0.501418	2.54914	1	1
TG 54:2	TG	0.949608	0.971846	0.975985	1	1	0.163437	0.528556	0.850614	1	1
TG 54:3	TG	0.419356	0.64458	1.09256	1	1	0.381983	0.749221	0.9047	1	1
TG 54:4	TG	0.181976	0.387011	1.09043	1	1	0.84043	0.951663	0.987002	1	1
TG 54:5	TG	0.511649	0.706367	1.04239	1	1	0.833522	0.951663	1.01443	1	1
TG 54:6	TG	0.917343	0.956996	0.993042	1	1	0.935871	0.981404	0.993535	1	1
TG 54:7	TG	0.927264	0.961145	1.02286	1	1	0.724009	0.910409	1.04287	1	1
TG 54:8	TG	0.699338	0.835794	0.978324	1	1	0.718848	0.910091	1.05711	1	1
TG 54:9	TG	0.154018	0.351761	0.784293	1	1	0.85576	0.952416	1.11676	1	1
TG 55:0	TG	0.029086	0.0996443	1.34487	1	1	0.0713017	0.397026	0.843847	1	1
TG 55:1	TG	0.522817	0.71384	1.07588	1	1	0.125498	0.48432	0.808195	1	1
TG 55:10	TG	0.246934	0.470309	0.398307	1	1	0.50311	0.811049	2.31164	1	1
TG 55:2	TG	0.752007	0.864247	1.02421	1	1	0.249634	0.625394	0.889647	1	1
TG 55:3	TG	0.598432	0.765558	1.06848	1	1	0.828677	0.949195	0.941249	1	1
TG 55:4	TG	0.752007	0.864247	1.05681	1	1	0.336649	0.721964	1.12867	1	1
TG 55:5	TG	0.387744	0.612885	1.09551	1	1	0.813498	0.941568	1.01786	1	1
TG 55:6	TG	0.478181	0.680052	0.985542	1	1	0.42412	0.782989	1.0854	1	1
TG 55:7	TG	0.904978	0.952269	0.937264	1	1	1	1	1.08426	1	1
TG 55:8	TG	0.608223	0.772581	0.89858	1	1	0.801797	0.937571	1.12316	1	1
TG 55:9	TG	0.522817	0.71384	0.819603	1	1	0.70974	0.907951	1.25068	1	1
TG 56:0	TG	0.053474	0.16132	1.30297	1	1	0.0677899	0.381938	0.819634	1	1
TG 56:1	TG	0.513722	0.706367	1.05948	1	1	0.13883	0.502209	0.882084	1	1
TG 56:10	TG	0.444029	0.662357	0.755655	1	1	0.505087	0.811049	1.27179	1	1
TG 56:11	TG	0.365016	0.595591	0.627496	1	1	0.597491	0.86109	1.50227	1	1
TG 56:12	TG	0.0108027	0.0449049	0.54277	1	1	0.185385	0.561361	1.47197	1	1
TG 56:2	TG	0.76269	0.870339	1.03141	1	1	0.81521	0.941568	1.13369	1	1
TG 56:3	TG	0.960796	0.977726	1.01118	1	1	0.538838	0.824315	1.13837	1	1
TG 56:4	TG	0.579069	0.753909	0.94544	1	1	0.472485	0.805916	1.05351	1	1
TG 56:5	TG	0.698549	0.835794	1.02597	1	1	0.976053	0.994037	0.997717	1	1
TG 56:6	TG	0.0500792	0.152834	1.1236	1	1	0.720348	0.910091	1.02476	1	1
TG 56:7	TG	0.93843	0.968374	1.02914	1	1	0.62617	0.872108	1.04774	1	1
TG 56:8	TG	0.513722	0.706367	0.926263	1	1	0.788442	0.931953	1.07067	1	1
TG 56:9	TG	0.460928	0.67328	0.877059	1	1	0.482063	0.808035	1.11366	1	1
TG 57:0	TG	0.00266278	0.0140251	1.47666	1	1	0.163437	0.528556	0.861249	1	1
TG 57:1	TG	0.0853578	0.231051	1.29615	1	1	0.153226	0.514039	0.831578	1	1
TG 57:10	TG	0.709766	0.843271	0.676356	1	1	0.573683	0.849493	1.36413	1	1
TG 57:11	TG	0.975368	0.9845	0.531591	1	1	0.104293	0.453796	2.18869	1	1
TG 57:2	TG	0.469511	0.677252	1.17359	1	1	0.336649	0.721964	0.911596	1	1
TG 57:4	TG	0.971992	0.98201	1.08563	1	1	0.951685	0.987724	0.977302	1	1
TG 57:6	TG	0.258242	0.481635	1.09694	1	1	0.277538	0.665034	1.0964	1	1
TG 57:7	TG	0.741371	0.860957	0.955129	1	1	0.264159	0.642324	1.17224	1	1
TG 57:8	TG	0.904978	0.952269	0.85245	1	1	0.505087	0.811049	1.18432	1	1
TG 57:9	TG	0.849626	0.920191	0.7786	1	1	0.441076	0.787218	1.24315	1	1
TG 58:0	TG	0.0112456	0.0462701	1.45834	1	1	0.13427	0.501418	0.831604	1	1
TG 58:1	TG	0.0370186	0.122161	1.46277	1	1	0.29493	0.685204	0.882448	1	1
TG 58:10	TG	0.282653	0.509532	0.839593	1	1	0.461881	0.800494	1.20551	1	1
TG 58:11	TG	0.336037	0.566421	0.767646	1	1	0.45141	0.795131	1.35961	1	1
TG 58:12	TG	0.452434	0.668115	0.521167	1	1	0.49409	0.808647	1.68559	1	1
TG 58:13	TG	0.754435	0.865807	0.438606	1	1	0.0740556	0.400495	2.88857	1	1
TG 58:2	TG	0.208771	0.423035	1.37601	1	1	0.684134	0.89647	1.05299	1	1
TG 58:3	TG	0.752007	0.864247	1.25384	1	1	0.658886	0.893058	1.44614	1	1
TG 58:4	TG	0.427489	0.650282	1.08916	1	1	0.0557532	0.369278	1.72869	1	1
TG 58:5	TG	0.658206	0.805083	1.03767	1	1	0.842195	0.951663	1.12798	1	1
TG 58:6	TG	0.741371	0.860957	1.0164	1	1	0.621739	0.866682	1.07063	1	1
TG 58:7	TG	0.264762	0.489279	1.1364	1	1	0.117204	0.472351	1.17539	1	1
TG 58:8	TG	0.427489	0.650282	0.943065	1	1	0.430878	0.782989	1.1528	1	1
TG 58:9	TG	0.32903	0.558281	0.8856	1	1	0.49409	0.808647	1.16273	1	1
TG 59:0	TG	0.00236137	0.0127703	1.50945	1	1	0.302984	0.687132	0.896651	1	1
TG 59:1	TG	0.00918225	0.0392796	1.59754	1	1	0.461881	0.800494	0.914456	1	1
TG 59:10	TG	0.774907	0.878083	0.821456	1	1	0.35098	0.730192	1.47318	1	1
TG 59:11	TG	0.474064	0.680052	0.689665	1	1	0.210538	0.592068	1.60167	1	1
TG 59:12	TG	0.729202	0.853198	0.506105	1	1	0.382256	0.749221	1.87815	1	1
TG 59:2	TG	0.0453607	0.142424	1.43036	1	1	0.842195	0.951663	0.94872	1	1
TG 59:3	TG	0.264203	0.488806	1.23893	1	1	0.658886	0.893058	1.0462	1	1
TG 59:4	TG	0.949608	0.971846	1.08886	1	1	0.287021	0.67655	1.11993	1	1
TG 59:5	TG	0.281631	0.509532	0.857675	1	1	0.436687	0.787218	1.23139	1	1
TG 60:0	TG	0.00486475	0.0231362	1.48728	1	1	0.187773	0.566472	0.875677	1	1
TG 60:1	TG	0.00195662	0.0109476	1.90445	1	1	0.550334	0.829538	0.946203	1	1
TG 60:10	TG	0.638012	0.795425	0.965732	1	1	0.184114	0.561361	1.24157	1	1
TG 60:11	TG	0.550589	0.73276	0.935798	1	1	0.430878	0.782989	1.27507	1	1
TG 60:12	TG	0.315302	0.545872	0.826775	1	1	0.684134	0.89647	1.33195	1	1
TG 60:13	TG	0.365016	0.595591	0.590879	1	1	0.684134	0.89647	1.45104	1	1
TG 60:14	TG	0.65411	0.805083	0.760645	1	1	0.095778	0.441926	2.34394	1	1
TG 60:15	TG	0.74169	0.860957	0.946097	1	1	0.114772	0.471426	3.55145	1	1
TG 60:2	TG	0.00445589	0.021444	1.95815	1	1	0.748764	0.917671	1.1599	1	1
TG 60:3	TG	0.0333627	0.111692	1.78253	1	1	0.29493	0.685204	1.41428	1	1
TG 60:4	TG	0.0733525	0.20387	1.56626	1	1	0.197143	0.576457	1.431	1	1
TG 60:5	TG	0.435714	0.656005	1.29283	1	1	0.401119	0.763906	1.41944	1	1
TG 60:6	TG	0.513722	0.706367	1.04253	1	1	0.302984	0.687132	1.4097	1	1
TG 60:7	TG	0.175334	0.37802	0.876218	1	1	0.228909	0.604336	1.33537	1	1
TG 60:8	TG	0.246601	0.470229	0.843638	1	1	0.0474175	0.36777	1.30691	1	1
TG 60:9	TG	0.541252	0.726914	0.940847	1	1	0.145888	0.511325	1.21172	1	1
TG 61:0	TG	0.00154042	0.0089599	1.61804	1	1	0.671463	0.895342	1.03846	1	1
TG 61:1	TG	0.000483064	0.00345626	1.94907	0.781115	0.672909	0.621739	0.866682	1.12336	1	1
TG 61:2	TG	0.000240142	0.00192233	1.97283	0.38831	0.340041	0.372629	0.741132	1.12552	1	1
TG 61:3	TG	0.000941658	0.00609064	1.82395	1	1	0.203223	0.582195	1.15827	1	1
TG 61:4	TG	0.00657679	0.0299568	1.55638	1	1	0.242585	0.615792	1.15427	1	1
TG 61:5	TG	0.062765	0.180911	1.39667	1	1	0.228909	0.604336	1.17186	1	1
TG 61:6	TG	0.322158	0.551832	1.19576	1	1	0.748764	0.917671	1.21049	1	1
TG 62:0	TG	0.00154042	0.0089599	1.44733	1	1	0.330118	0.716511	0.930179	1	1
TG 62:1	TG	0.00025369	0.00202077	2.10133	0.410217	0.358971	0.896694	0.959599	1.06743	1	1
TG 62:10	TG	0.834018	0.913071	0.935032	1	1	0.110307	0.463287	1.37841	1	1
TG 62:11	TG	0.638012	0.795425	0.934918	1	1	0.302984	0.687132	1.38313	1	1
TG 62:12	TG	0.435714	0.656005	0.881656	1	1	0.363418	0.739178	1.42983	1	1
TG 62:13	TG	0.308582	0.538271	0.7973	1	1	0.430878	0.782989	1.46837	1	1
TG 62:14	TG	0.193915	0.404593	0.649562	1	1	0.658886	0.893058	1.39509	1	1
TG 62:15	TG	0.771634	0.877627	0.808548	1	1	0.609561	0.862345	1.62243	1	1
TG 62:2	TG	8.23339e-06	0.000111161	2.88859	0.0133134	0.0123501	0.319526	0.698208	1.31507	1	1
TG 62:3	TG	3.12589e-05	0.000334739	3.97579	0.0505456	0.0459193	0.1093	0.461458	2.91016	1	1
TG 62:4	TG	0.000153768	0.00131557	2.89542	0.248643	0.219735	0.13427	0.501418	2.12901	1	1
TG 62:5	TG	0.00603939	0.0276649	1.85511	1	1	0.235677	0.61367	1.6363	1	1
TG 62:6	TG	0.0500939	0.152834	1.5951	1	1	0.472485	0.805916	1.35797	1	1
TG 62:7	TG	0.560006	0.736989	1.45619	1	1	0.527464	0.817745	1.75661	1	1
TG 62:8	TG	0.623666	0.786637	1.34388	1	1	0.220235	0.600047	2.37868	1	1
TG 63:0	TG	0.00139807	0.00831135	1.50763	1	1	0.979283	0.994037	0.993151	1	1
TG 63:1	TG	0.000731154	0.00494676	2.59194	1	1	0.153226	0.514039	1.54605	1	1
TG 63:2	TG	0.000137295	0.00119358	2.6752	0.222006	0.196606	0.0849736	0.422218	1.52979	1	1
TG 63:3	TG	0.000227275	0.00182838	2.11955	0.367504	0.322049	0.0788917	0.407565	1.4769	1	1
TG 63:4	TG	0.000182002	0.00150922	1.96452	0.294298	0.259353	0.101846	0.451491	1.23972	1	1
TG 63:5	TG	0.00161648	0.00926899	1.74464	1	1	0.183011	0.560872	1.17721	1	1
TG 63:6	TG	0.00881266	0.0380002	1.67796	1	1	0.363418	0.739178	1.19439	1	1
TG 63:7	TG	0.131108	0.31642	1.39242	1	1	0.597491	0.86109	1.29683	1	1
TG 64:0	TG	0.00120717	0.00742203	1.52445	1	1	0.430878	0.782989	0.944239	1	1
TG 64:1	TG	0.00019245	0.00157965	2.09426	0.311191	0.273471	0.621739	0.866682	1.12971	1	1
TG 64:15	TG	0.823464	0.907356	0.982545	1	1	0.521824	0.817745	1.54773	1	1
TG 64:16	TG	0.582262	0.757455	0.891427	1	1	0.432906	0.783885	1.67029	1	1
TG 64:17	TG	0.180765	0.385616	0.889341	1	1	0.241741	0.615792	2.07881	1	1
TG 64:2	TG	8.79004e-06	0.000116504	2.71021	0.0142135	0.0131587	0.129826	0.491637	1.51368	1	1
TG 64:3	TG	1.29639e-05	0.00016125	3.5941	0.0209626	0.0193032	0.0881538	0.430649	2.82916	1	1
TG 64:4	TG	1.00131e-05	0.000128501	2.59501	0.0161911	0.0149395	0.101846	0.451491	1.59753	1	1
TG 64:5	TG	5.08376e-05	0.000504321	2.27227	0.0822044	0.0740122	0.209439	0.591035	1.3252	1	1
TG 64:6	TG	0.000509082	0.00362637	2.25129	0.823186	0.708133	0.35435	0.730192	1.34556	1	1
TG 64:7	TG	0.00715681	0.0323256	2.10146	1	1	0.483222	0.808035	1.5879	1	1
TG 64:8	TG	0.0469016	0.145566	1.97641	1	1	0.837878	0.951663	1.63358	1	1
TG 65:0	TG	0.00297469	0.0154169	1.47618	1	1	0.381983	0.749221	0.921581	1	1
TG 65:1	TG	0.00133155	0.00797449	1.81665	1	1	0.472485	0.805916	1.23911	1	1
TG 65:2	TG	0.000483064	0.00345626	3.62497	0.781115	0.672909	0.0298076	0.305056	1.80994	1	1
TG 65:3	TG	0.00033286	0.00253885	3.34319	0.538235	0.468335	0.0311363	0.310787	1.90021	1	1
TG 65:4	TG	0.000659921	0.00456022	2.44975	1	0.91333	0.0580066	0.369278	1.67959	1	1
TG 65:5	TG	0.000203459	0.00165323	2.21357	0.328993	0.288912	0.0494263	0.369278	1.41206	1	1
TG 65:6	TG	0.00881266	0.0380002	1.99663	1	1	0.129826	0.491637	1.28428	1	1
TG 65:7	TG	0.0836777	0.227406	1.53988	1	1	0.137376	0.502209	1.70712	1	1
TG 65:8	TG	0.152654	0.350628	1.50861	1	1	0.293718	0.685204	1.46972	1	1
TG 65:9	TG	0.108319	0.274104	0.597071	1	1	0.867125	0.952416	0.928116	1	1
TG 66:0	TG	0.000434707	0.00316631	1.54454	0.702922	0.606851	0.505087	0.811049	0.961645	1	1
TG 66:1	TG	0.000565082	0.00397277	1.82174	0.913737	0.784334	0.735679	0.914687	1.07778	1	1
TG 66:2	TG	7.26374e-05	0.000694998	2.56683	0.117455	0.105324	0.121283	0.477164	1.53432	1	1
TG 66:3	TG	4.78707e-05	0.000480788	4.51672	0.0774069	0.0697476	0.113186	0.466892	4.13827	1	1
TG 66:4	TG	0.000109207	0.000981045	2.08859	0.176588	0.157149	0.0881538	0.430649	1.40222	1	1
TG 66:5	TG	3.53401e-05	0.000366313	2.15759	0.0571449	0.0517025	0.125498	0.48432	1.24772	1	1
TG 66:6	TG	0.00284148	0.0148215	1.81444	1	1	0.319526	0.698208	1.27362	1	1
TG 66:7	TG	2.43977e-05	0.000272077	2.06827	0.0394511	0.0359378	0.425823	0.782989	1.23572	1	1
TG 66:8	TG	0.0142576	0.056645	2.00031	1	1	0.430878	0.782989	1.79025	1	1
TG 66:9	TG	7.82024e-07	1.60067e-05	1.47691	0.00126453	0.00120353	0.727484	0.914019	1.03079	1	1
TG 67:0	TG	0.0003909	0.00291284	1.59128	0.632085	0.548042	0.483222	0.808035	0.953951	1	1
TG 67:1	TG	0.000989985	0.00627767	1.67151	1	1	0.505087	0.811049	1.11781	1	1
TG 67:2	TG	0.00146766	0.00862981	2.13876	1	1	0.038568	0.348405	1.50107	1	1
TG 67:3	TG	0.00271375	0.0142472	2.00898	1	1	0.0311363	0.310787	1.48696	1	1
TG 67:4	TG	0.00205135	0.011321	1.97973	1	1	0.0557532	0.369278	1.40964	1	1
TG 67:5	TG	0.00508165	0.0238175	2.15716	1	1	0.0849736	0.422218	1.49624	1	1
TG 67:6	TG	0.0108027	0.0449049	2.05142	1	1	0.0285279	0.305056	1.63288	1	1
TG 67:7	TG	0.0924893	0.244771	1.81492	1	1	0.0656447	0.379098	1.89544	1	1
TG 68:0	TG	0.000851492	0.00557434	1.599	1	1	0.597491	0.86109	0.959498	1	1
TG 68:1	TG	0.00133155	0.00797449	1.69993	1	1	0.381983	0.749221	1.14611	1	1
TG 68:2	TG	0.000595185	0.0041663	1.98421	0.962414	0.825522	0.0298076	0.305056	1.56249	1	1
TG 68:3	TG	0.00041226	0.00304395	2.34587	0.666625	0.577165	0.0218008	0.277574	2.06345	1	1
TG 68:4	TG	0.000851492	0.00557434	1.83569	1	1	0.179703	0.553487	1.24849	1	1
TG 68:5	TG	0.00120717	0.00742203	1.83765	1	1	0.386442	0.753771	1.11734	1	1
TG 68:6	TG	0.00340921	0.017133	2.02456	1	1	0.0788917	0.407565	1.48716	1	1
TG 68:7	TG	0.211117	0.42672	1.64193	1	1	0.0731687	0.397026	1.98242	1	1
TG 68:9	TG	0.0357638	0.118504	1.60885	1	1	0.49409	0.808647	0.817448	1	1
TG 69:0	TG	0.000626776	0.00436852	1.66261	1	0.868711	0.937905	0.981404	0.990383	1	1
TG 69:1	TG	0.00787348	0.0345962	1.54474	1	1	0.192205	0.568182	1.16418	1	1
TG 69:2	TG	0.00356641	0.0176899	1.82848	1	1	0.0339469	0.326739	1.49576	1	1
TG 69:3	TG	0.017457	0.0672093	1.67786	1	1	0.00828919	0.207674	1.61732	1	1
TG 69:4	TG	0.00778234	0.0343826	1.74272	1	1	0.0172948	0.249694	1.45753	1	1
TG 69:5	TG	0.0167704	0.0647202	1.78697	1	1	0.13427	0.501418	1.2575	1	1
TG 69:6	TG	0.0211509	0.0780844	2.20176	1	1	0.0395054	0.35489	1.68614	1	1
TG 69:7	TG	0.0854474	0.231051	2.08302	1	1	0.00859385	0.207674	2.01233	1	1
TG 70:0	TG	0.0500939	0.152834	1.63013	1	1	0.684134	0.89647	1.06086	1	1
TG 70:1	TG	0.00116223	0.00725606	1.75464	1	1	0.621739	0.866682	1.12294	1	1
TG 70:2	TG	0.00203147	0.0112883	1.74225	1	1	0.0354317	0.333186	1.46508	1	1
TG 70:3	TG	0.00480465	0.0229178	1.82296	1	1	0.0136273	0.227169	1.61967	1	1
TG 70:4	TG	0.00503035	0.0238175	1.67694	1	1	0.0759863	0.404177	1.40739	1	1
TG 70:5	TG	0.00120717	0.00742203	1.8482	1	1	0.249634	0.625394	1.3163	1	1
TG 70:6	TG	0.0143418	0.0568401	1.78875	1	1	0.279257	0.665034	1.31784	1	1
TG 71:1	TG	0.00174876	0.00995685	2.32014	1	1	0.472485	0.805916	1.15357	1	1
TG 71:2	TG	0.00822517	0.0359462	1.86303	1	1	0.0369715	0.339676	1.45999	1	1
TG 71:3	TG	0.0238939	0.086202	1.90997	1	1	0.002668	0.154154	1.71575	1	1
TG 71:4	TG	0.15245	0.350628	1.60313	1	1	0.00748003	0.207674	1.77888	1	1
TG 72:1	TG	0.0448876	0.142424	1.72696	1	1	0.46029	0.800494	1.16709	1	1
TG 72:2	TG	0.00247372	0.0130728	1.8137	1	1	0.13883	0.502209	1.40735	1	1
TG 72:3	TG	0.00576612	0.0265636	1.96261	1	1	0.0731687	0.397026	1.37473	1	1
TG 72:4	TG	0.00454025	0.0217851	2.23572	1	1	0.027998	0.305056	1.55337	1	1
TG 72:5	TG	0.00341178	0.017133	2.36723	1	1	0.978099	0.994037	1.12221	1	1
TG 73:3	TG	0.0107184	0.0449049	2.41368	1	1	0.00832031	0.207674	1.73756	1	1
TG 74:3	TG	0.00513059	0.0239773	2.02805	1	1	0.394766	0.760831	1.23721	1	1
TG O-48:0	TG	0.618084	0.780814	0.940907	1	1	0.1093	0.461458	0.804463	1	1
TG O-48:1	TG	0.93569	0.968374	1.13793	1	1	0.15066	0.514039	0.815847	1	1
TG O-50:0	TG	0.949608	0.971846	0.971749	1	1	0.0505253	0.369278	0.791518	1	1
TG O-50:1	TG	0.916113	0.95633	1.02472	1	1	0.0514648	0.369278	0.788335	1	1
TG O-50:2	TG	0.730785	0.853198	1.00478	1	1	0.183445	0.560872	0.832282	1	1
TG O-51:0	TG	0.084251	0.22858	1.21943	1	1	0.05451	0.369278	0.865274	1	1
TG O-51:1	TG	0.32903	0.558281	1.18245	1	1	0.0179529	0.250488	0.742203	1	1
TG O-52:0	TG	0.76269	0.870339	1.04375	1	1	0.0475349	0.36777	0.820892	1	1
TG O-52:1	TG	1	1	1.01089	1	1	0.0252732	0.294006	0.80136	1	1
TG O-52:2	TG	0.883289	0.936576	0.984929	1	1	0.0407247	0.356908	0.83532	1	1
TG O-52:3	TG	0.966553	0.981937	0.996243	1	1	0.0983664	0.446793	0.859022	1	1
TG O-52:4	TG	0.308109	0.538271	0.7967	1	1	0.313426	0.695212	0.913054	1	1
TG O-53:0	TG	0.00247388	0.0130728	1.42363	1	1	0.121185	0.477164	0.888957	1	1
TG O-53:1	TG	0.166557	0.364443	1.21249	1	1	0.0172371	0.249694	0.817224	1	1
TG O-53:2	TG	0.678652	0.820778	1.0765	1	1	0.0202709	0.268672	0.77388	1	1
TG O-54:0	TG	0.0468947	0.145566	1.37097	1	1	0.174153	0.544691	0.854243	1	1
TG O-54:1	TG	0.240921	0.462122	1.21815	1	1	0.0399421	0.35541	0.816266	1	1
TG O-54:2	TG	0.658206	0.805083	1.10881	1	1	0.0112889	0.214061	0.817587	1	1
TG O-54:3	TG	0.716097	0.846397	1.03874	1	1	0.0641205	0.375787	0.860767	1	1
TG O-54:4	TG	0.962901	0.979253	0.995867	1	1	0.0557338	0.369278	0.832452	1	1
TG O-55:0	TG	0.000851492	0.00557434	1.59466	1	1	0.63402	0.877104	0.933562	1	1
TG O-55:1	TG	0.0142576	0.056645	1.43793	1	1	0.0948019	0.439644	0.871916	1	1
TG O-55:2	TG	0.0879399	0.235428	1.30328	1	1	0.153226	0.514039	0.902825	1	1
TG O-55:3	TG	0.138431	0.327735	1.36202	1	1	0.215791	0.596469	0.861581	1	1
TG O-56:0	TG	0.00340921	0.017133	1.67791	1	1	0.242585	0.615792	0.883872	1	1
TG O-56:1	TG	0.0074637	0.0334316	1.51991	1	1	0.217352	0.598328	0.877612	1	1
TG O-56:2	TG	0.0453607	0.142424	1.36564	1	1	0.14077	0.505711	0.864355	1	1
TG O-56:3	TG	0.240921	0.462122	1.18726	1	1	0.0568686	0.369278	0.837953	1	1
TG O-56:4	TG	0.459704	0.67328	1.08476	1	1	0.0365722	0.339676	0.833962	1	1
TG O-56:6	TG	0.0983582	0.256111	0.794769	1	1	0.141219	0.505711	0.831657	1	1
TG O-57:0	TG	2.1534e-05	0.000246954	1.84214	0.0348205	0.0318488	0.646404	0.885042	0.947277	1	1
TG O-57:1	TG	0.000121187	0.0010767	1.80363	0.19596	0.174025	0.483222	0.808035	0.932797	1	1
TG O-57:2	TG	0.00349773	0.0174563	1.53891	1	1	0.536032	0.824315	0.945603	1	1
TG O-57:3	TG	0.0148556	0.0587324	1.38381	1	1	0.338957	0.724991	0.920721	1	1
TG O-57:4	TG	0.252375	0.475076	1.26955	1	1	0.696894	0.902947	1.00044	1	1
TG O-58:0	TG	0.000182002	0.00150922	1.82625	0.294298	0.259353	0.414271	0.773529	0.922647	1	1
TG O-58:1	TG	0.000282963	0.00222112	1.84968	0.457551	0.399827	0.302984	0.687132	0.922824	1	1
TG O-58:2	TG	0.00311357	0.0158025	1.55854	1	1	0.30016	0.687132	0.907076	1	1
TG O-58:3	TG	0.0322148	0.108523	1.34943	1	1	0.249848	0.625394	0.903336	1	1
TG O-58:4	TG	0.0642776	0.184941	1.24331	1	1	0.201358	0.582195	0.894018	1	1
TG O-58:5	TG	0.389729	0.614821	1.08845	1	1	0.189158	0.567278	0.895538	1	1
TG O-59:0	TG	2.59668e-05	0.000287591	1.7521	0.0419883	0.0382231	0.483222	0.808035	0.939063	1	1
TG O-59:1	TG	1.63956e-05	0.000197848	1.90293	0.0265117	0.0243311	0.242585	0.615792	0.938471	1	1
TG O-59:2	TG	2.70113e-05	0.000297124	1.89822	0.0436772	0.0397336	0.900748	0.962664	1.01145	1	1
TG O-59:3	TG	7.90587e-05	0.00073849	1.72123	0.127838	0.11424	0.977517	0.994037	1.00241	1	1
TG O-59:4	TG	0.000167807	0.00142064	1.5703	0.271343	0.23946	0.204893	0.585357	1.12819	1	1
TG O-60:0	TG	7.21952e-06	0.000101513	2.10738	0.011674	0.0108509	0.81521	0.941568	0.956895	1	1
TG O-60:1	TG	0.000135764	0.00118665	1.98579	0.21953	0.19455	0.430878	0.782989	0.950416	1	1
TG O-60:2	TG	0.00015978	0.00135981	1.98726	0.258364	0.228166	0.828858	0.949195	0.980617	1	1
TG O-60:3	TG	0.0030569	0.0156921	1.56329	1	1	0.752956	0.9207	0.972101	1	1
TG O-60:4	TG	0.00780671	0.0343963	1.36502	1	1	0.7089	0.907951	0.966511	1	1
TG O-60:5	TG	0.015622	0.0610163	1.27461	1	1	0.450955	0.795131	0.935333	1	1
TG O-60:6	TG	0.268915	0.49484	1.13455	1	1	0.602791	0.862345	0.954028	1	1
TG O-60:7	TG	0.452434	0.668115	0.996136	1	1	0.256825	0.633059	1.00276	1	1
TG O-61:0	TG	0.000722583	0.00490931	1.94498	1	0.997164	0.951685	0.987724	0.93257	1	1
TG O-61:1	TG	9.18003e-05	0.000848235	1.91467	0.148441	0.132468	0.671463	0.895342	0.942157	1	1
TG O-61:2	TG	1.45937e-07	4.78543e-06	1.95144	0.00023598	0.000228975	0.872671	0.953452	0.98842	1	1
TG O-61:3	TG	4.24223e-05	0.000434157	2.18264	0.0685969	0.0619366	0.635724	0.877104	1.04549	1	1
TG O-61:4	TG	0.00346462	0.0173446	1.62287	1	1	0.910406	0.965962	0.969782	1	1
TG O-61:5	TG	0.00237405	0.0127961	2.5031	1	1	0.48219	0.808035	1.24496	1	1
TG O-62:0	TG	8.24941e-06	0.000111161	2.58977	0.0133393	0.0123576	0.671463	0.895342	0.966311	1	1
TG O-62:1	TG	3.80447e-05	0.000391837	1.98058	0.0615183	0.0555834	0.842195	0.951663	0.962937	1	1
TG O-62:2	TG	2.41726e-05	0.000271438	2.07283	0.0390871	0.0356304	0.951685	0.987724	1.07797	1	1
TG O-62:3	TG	2.1534e-05	0.000246954	2.13609	0.0348205	0.0318488	0.516213	0.815949	1.09164	1	1
TG O-62:4	TG	7.16932e-05	0.000694179	1.72612	0.115928	0.104027	0.785903	0.931953	1.02596	1	1
TG O-62:5	TG	0.000115969	0.00103604	1.57525	0.187523	0.166648	0.698808	0.904701	1.03196	1	1
TG O-62:6	TG	0.00154042	0.0089599	1.41484	1	1	0.965479	0.993116	1.01431	1	1
TG O-62:7	TG	0.170904	0.370941	1.18762	1	1	0.77515	0.925714	1.0382	1	1
TG O-62:8	TG	0.795005	0.891486	1.05811	1	1	0.49409	0.808647	1.00164	1	1
TG O-63:1	TG	6.67632e-05	0.00065428	2.17892	0.107956	0.097007	0.564082	0.842216	0.929766	1	1
TG O-64:0	TG	6.37359e-07	1.36225e-05	4.80965	0.00103061	0.000984082	0.85576	0.952416	0.978509	1	1
TG O-64:1	TG	7.99523e-06	0.000110498	3.17007	0.0129283	0.0120008	0.993094	0.998402	1.02824	1	1
TG O-64:2	TG	3.01661e-06	4.64557e-05	2.69241	0.00487785	0.00456412	0.696894	0.902947	1.1032	1	1
TG O-64:3	TG	0.000521533	0.0036932	2.23242	0.843319	0.724931	0.516213	0.815949	1.22396	1	1
TG O-64:5	TG	0.00012377	0.00109364	2.35163	0.200136	0.17761	0.222281	0.600047	1.11734	1	1
TG O-64:6	TG	0.00104724	0.0065635	1.71879	1	1	0.869367	0.952416	1.02907	1	1
TG O-64:7	TG	0.00554188	0.0256769	1.51537	1	1	0.684134	0.89647	1.09202	1	1
TG O-64:8	TG	0.158115	0.356586	1.26109	1	1	0.430878	0.782989	1.09432	1	1
TG O-64:9	TG	0.720249	0.846397	1.09211	1	1	0.573683	0.849493	0.977768	1	1
TG O-66:1	TG	9.5546e-06	0.000124595	5.26936	0.0154498	0.0142746	0.664162	0.895342	1.05679	1	1
TG O-66:2	TG	6.70332e-06	9.50812e-05	3.58558	0.0108393	0.0100885	0.735679	0.914687	1.10984	1	1
