# Supplementary material for: Lipidomic biomarkers in plasma correlate with disease severity in adrenoleukodystrophy
Source: Commun Med (Lond). 2024 Sep 10;4:175. doi: 10.1038/s43856-024-00605-9 (PMC11387402; doi:10.1038/s43856-024-00605-9)
Supplement: Supplementary file 8 — Supplementary Data 5 [file 43856_2024_605_MOESM8_ESM.xlsx]

## Sheet: Sample Overview
	Patient samples for investigating the correlation between disease severity and LPC(26:0) levels
		Group	n	Mean age and range (years)	Adrenal insufficiency	Cerebral ALD	Mean EDSS and range	figure
	Presence of Cerebral ALD (males)	CALD	25	39 (6-73)	19	25	4.2 (0-9)	6A
		NoCALD (all ages)	71	39 (1-74)	34	0	2.8 (0-7)	6A
		NoCALD >55	21	65 (56-74)	3	0	5 (1.5-7)	6A
	Presence of adrenal insufficiency (males)	AI	53	31 (1-73)	53	19	2.5 (0-7)	6A
		NoAI (all ages)	43	49 (7-74)	0	6	3.7 (0-9)	6A
		NoAI >55	20	65 (56-74)	0	2	5.1 (1.5-9)	6A
	Severity of Spinal cord disease (males)	Mild >55	17	65 (56-74)	1	1	4.6 (1.5-6)	6A
		Severe	15	54 (23-73)	7	5	6.8 (6.5-9)	6A
	Severity of Spinal cord disease (females)	Mild	28	58 (41-78)	0	0	2.4 (0-6)	6A
		Severe	27	59 (41-74)	0	2	4 (2-6.5)	6A
	Subdivision of patient samples for investigating the correlation between disease severity and LPC(26:0) levels
		Group	n	Mean age and range (years)	Adrenal insufficiency	Cerebral ALD	Mean EDSS and range	figure
	Combinations of Cerebral ALD and adrenal insufficiency	CALD_AI	19	37 (6-73)	19	19	3.8 (0.0-7.0)	Sup 2A
		NoCALD_AI	34	29 (1-70)	34	0	2.1 (0.0-7.0)	Sup 2A
		CALD_NoAI	6	45 (7-63)	0	6	5.6 (2.0-9.0)	Sup 2A
		NoCALD_NoAI	37	49 (9-74)	0	0	3.6 (0.0-7.0)	Sup 2A
	Combinations of Cerebral ALD, adrenal insufficiency and spinal cord severity	CALD_AI_severe	3	69 (63-73)	3	3	6.7 (6.5-7.0)	Sup 2B
		CALD_AI_mild	0	0	0	0	0	na
		NoCALD_AI_severe	4	50 (33-64)	4	0	6.8 (6.5-7.0)	Sup 2B
		NoCALD_AI_mild	1	70 (70-70)	1	0	6.0 (6.0-6.0)	Sup 2B
		CALD_NoAI_severe	2	48 (33-63)	0	2	9.0 (9.0-9.0)	Sup 2B
		CALD_NoAI_mild	1	61 (61-61)	0	1	6.0 (6.0-6.0)	Sup 2B
		NocALD_NoAI_severe	6	53 (23-71)	0	0	6.7 (6.5-7.0)	Sup 2B
		NocALD_NoAI_mild	15	65 (56-74)	0	0	4.5 (1.5-6.0)	Sup 2B
	Patient samples for investigating the effect of HCT on LPC(26:0) levels
	Samples included for evaluation of HCT	n	figure
	HCT multiple timepoints post HCT	12	6C
	HCT one timepoint post HCT	4	na

## Sheet: LPC26.0_data
Males						Females					LPC(26:0) (nmol/L) at timepoints post HCT (months)
Sample ID	Presence of Cerebral ALD	Presence of adrenal insufficiency	Severity of Spinal cord disease	LPC(26:0) (nmol/L)		Sample ID	Severity	LPC(26:0) (nmol/L)		Sample ID	0	6	12	24
MLPC_men_001	CALD	AI	severe	567.564		MLPC_women_001	severe	439.033		HCT_001	498.15	321.766		266.726
MLPC_men_002	CALD	AI	na	928.313		MLPC_women_002	severe	488.742		HCT_002	521.813		334.243
MLPC_men_003	CALD	AI	na	902.946		MLPC_women_003	severe	166.691		HCT_003	347.304		217.629	172.835
MLPC_men_004	CALD	AI	severe	749.672		MLPC_women_004	severe	248.272		HCT_004	471.822		146.873	228.462
MLPC_men_005	CALD	AI	severe	741.871		MLPC_women_005	severe	473.138		HCT_005	364.148	404.391	329.974
MLPC_men_006	CALD	AI	na	469.218		MLPC_women_006	severe	305.051		HCT_006	518.663	251.612	180.022
MLPC_men_007	CALD	AI	na	829.537		MLPC_women_007	severe	481.546		HCT_007	416.669	158.786	168.554	176.608
MLPC_men_008	CALD	AI	na	817.066		MLPC_women_008	severe	304.445		HCT_008	575.927	259.366	176.292
MLPC_men_009	CALD	AI	na	708.112		MLPC_women_009	severe	423.357		HCT_009	369.733	223.191	137.235	106.444
MLPC_men_010	CALD	AI	na	914.506		MLPC_women_010	severe	343.36		HCT_010	228.162	306.604	185.762
MLPC_men_011	CALD	AI	na	419.077		MLPC_women_011	severe	352.113		HCT_011	492.373	304.54	253.896
MLPC_men_012	CALD	AI	na	494.736		MLPC_women_012	severe	297.099		HCT_012	429.234	211.743	176.594
MLPC_men_013	CALD	AI	na	603.072		MLPC_women_013	severe	264.344
MLPC_men_014	CALD	NoAI >55	mild	371.572		MLPC_women_014	severe	204.964
MLPC_men_015	CALD	NoAI	na	927.57		MLPC_women_015	severe	323.835
MLPC_men_016	CALD	AI	na	498.223		MLPC_women_016	severe	537.335
MLPC_men_017	CALD	AI	na	600.225		MLPC_women_017	severe	232.874
MLPC_men_018	CALD	AI	na	570.575		MLPC_women_018	severe	303.833
MLPC_men_019	CALD	AI	na	560.734		MLPC_women_019	severe	260.182
MLPC_men_020	CALD	NoAI >55	severe	227.291		MLPC_women_020	severe	271.384
MLPC_men_021	CALD	NoAI	na	189.499		MLPC_women_021	severe	344.402
MLPC_men_022	CALD	NoAI	severe	406.418		MLPC_women_022	severe	176.426
MLPC_men_023	CALD	NoAI	na	351.054		MLPC_women_023	severe	191.747
MLPC_men_024	CALD	AI	na	890.102		MLPC_women_024	severe	144.935
MLPC_men_025	CALD	AI	na	295.36		MLPC_women_025	severe	309.89
MLPC_men_026	HCT	HCT	na	202.446		MLPC_women_026	severe_CALD	474.048
MLPC_men_027	HCT	HCT	na	216.879		MLPC_women_027	severe_CALD	746.8
MLPC_men_028	HCT	HCT	na	286.467		MLPC_women_028	na	210.228
MLPC_men_029	HCT	HCT	na	246.92		MLPC_women_029	na	144.9
MLPC_men_030	NoCALD	AI	na	441.775		MLPC_women_030	na	191.032
MLPC_men_031	NoCALD	AI	na	713.987		MLPC_women_031	na	235.782
MLPC_men_032	NoCALD	AI	na	862.538		MLPC_women_032	na	96.853
MLPC_men_033	NoCALD	AI	na	497.51		MLPC_women_033	na	235.491
MLPC_men_034	NoCALD	AI	na	251.435		MLPC_women_034	na	53.036
MLPC_men_035	NoCALD	AI	na	810.793		MLPC_women_035	na	169.535
MLPC_men_036	NoCALD	AI	na	387.51		MLPC_women_036	na	266.967
MLPC_men_037	NoCALD	NoAI	na	281.114		MLPC_women_037	na	428.183
MLPC_men_038	NoCALD	AI	na	411.059		MLPC_women_038	na	150.339
MLPC_men_039	NoCALD	AI	na	441.461		MLPC_women_039	mild	364.629
MLPC_men_040	NoCALD	AI	na	134.386		MLPC_women_040	mild	339.646
MLPC_men_041	NoCALD	AI	na	516.407		MLPC_women_041	mild	123.449
MLPC_men_042	NoCALD	AI	na	267.129		MLPC_women_042	mild	150.655
MLPC_men_043	NoCALD	NoAI	na	372.398		MLPC_women_043	mild	282.913
MLPC_men_044	NoCALD	AI	na	348.746		MLPC_women_044	mild	117.847
MLPC_men_045	NoCALD	AI	na	756.693		MLPC_women_045	mild	233.721
MLPC_men_046	NoCALD	AI	na	237.18		MLPC_women_046	mild	190.724
MLPC_men_047	NoCALD	NoAI	na	306.154		MLPC_women_047	mild	115.411
MLPC_men_048	NoCALD	AI	severe	520.629		MLPC_women_048	mild	193.072
MLPC_men_049	NoCALD	NoAI	na	313.837		MLPC_women_049	mild	202.831
MLPC_men_050	NoCALD	NoAI	severe	411.052		MLPC_women_050	mild	396.758
MLPC_men_051	NoCALD	NoAI	na	456.522		MLPC_women_051	mild	166.584
MLPC_men_052	NoCALD	AI	na	534.429		MLPC_women_052	mild	220.263
MLPC_men_053	NoCALD	AI	na	471.915		MLPC_women_053	mild	354.79
MLPC_men_054	NoCALD	AI	severe	605.555		MLPC_women_054	mild	346.955
MLPC_men_055	NoCALD	NoAI	na	174.764		MLPC_women_055	mild	401.983
MLPC_men_056	NoCALD	NoAI	na	237.453		MLPC_women_056	mild	85.128
MLPC_men_057	NoCALD	NoAI	na	760.887		MLPC_women_057	mild	346.127
MLPC_men_058	NoCALD	AI	na	254.728		MLPC_women_058	mild	186.184
MLPC_men_059	NoCALD	NoAI	severe	832.448		MLPC_women_059	mild	356.028
MLPC_men_060	NoCALD	NoAI	na	84.98		MLPC_women_060	mild	205.814
MLPC_men_061	NoCALD	AI	na	617.866		MLPC_women_061	mild	126.423
MLPC_men_062	NoCALD	NoAI	na	472.964		MLPC_women_062	mild	152.761
MLPC_men_063	NoCALD	NoAI	na	534.438		MLPC_women_063	mild	309.628
MLPC_men_064	NoCALD	AI	na	739.271		MLPC_women_064	mild	85.226
MLPC_men_065	NoCALD	AI	na	723.018		MLPC_women_065	mild	277.271
MLPC_men_066	NoCALD	AI	na	382.911		MLPC_women_066	mild	259.661
MLPC_men_092	NoCALD >55	NoAI >55	mild	124.46
MLPC_men_083	NoCALD >55	AI	mild	130.091
MLPC_men_093	NoCALD >55	NoAI >55	mild	158.642
MLPC_men_073	NoCALD	NoAI	na	165.368
MLPC_men_085	NoCALD >55	NoAI >55	mild	183.489
MLPC_men_100	NoCALD >55	NoAI >55	severe	188.987
MLPC_men_096	NoCALD >55	NoAI >55	mild	213.49
MLPC_men_088	NoCALD >55	NoAI >55	mild	225.083
MLPC_men_098	NoCALD >55	NoAI >55	mild	225.84
MLPC_men_097	NoCALD >55	NoAI >55	mild	229.906
MLPC_men_086	NoCALD >55	NoAI >55	mild	230.707
MLPC_men_095	NoCALD >55	NoAI >55	mild	253.488
MLPC_men_070	NoCALD	AI	na	275.303
MLPC_men_084	NoCALD >55	NoAI >55	severe	276.254
MLPC_men_087	NoCALD >55	NoAI >55	mild	278.627
MLPC_men_082	NoCALD >55	AI	severe	309.022
MLPC_men_089	NoCALD >55	NoAI >55	mild	315.573
MLPC_men_068	NoCALD	AI	na	317.451
MLPC_men_081	NoCALD >55	NoAI >55	mild	332.242
MLPC_men_069	NoCALD	AI	na	336.662
MLPC_men_076	NoCALD	NoAI	na	339.439
MLPC_men_071	NoCALD	NoAI	na	342.782
MLPC_men_091	NoCALD >55	NoAI >55	mild	350.742
MLPC_men_067	NoCALD	AI	na	356.436
MLPC_men_099	NoCALD >55	NoAI >55	severe	364.866
MLPC_men_090	NoCALD >55	NoAI >55	mild	382.993
MLPC_men_094	NoCALD >55	NoAI >55	mild	397.791
MLPC_men_074	NoCALD	NoAI	severe	403.369
MLPC_men_075	NoCALD	NoAI	na	421.328
MLPC_men_077	NoCALD	AI	na	451.271
MLPC_men_080	NoCALD >55	AI	severe	468.237
MLPC_men_072	NoCALD	NoAI	na	525.412
MLPC_men_101	Sample before CALD	Sample before CALD	Sample before CALD	561.046
MLPC_men_103	Sample before CALD	Sample before CALD	Sample before CALD	566.79
MLPC_men_079	NoCALD	AI	na	586.476
MLPC_men_102	Sample before CALD	Sample before CALD	Sample before CALD	587.241
MLPC_men_078	NoCALD	AI	na	711.221
