# Supplementary material for: Lipidomic biomarkers in plasma correlate with disease severity in adrenoleukodystrophy
Source: Commun Med (Lond). 2024 Sep 10;4:175. doi: 10.1038/s43856-024-00605-9 (PMC11387402; doi:10.1038/s43856-024-00605-9)
Supplement: Supplementary file 9 — Supplementary Data 6 [file 43856_2024_605_MOESM9_ESM.xlsx]

## Sheet: Sheet1
		LPC(26:0) nmol/L
		CALD	noCALD	noCALD >55	AI	NoAI	NoAI >55	mild_males	severe_males	severe_females	mild_females
	Minimum	189.5	85	124.5	130.1	85	124.5	124.5	189	144.9	85.1
	25% Percentile	412.75	253.5	201.25	369.65	225.8	216.4	198.5	309	248.3	151.225
	Median	570.6	356.4	253.5	516.4	315.6	242.1	230.7	411.1	305.1	213.05
	75% Percentile	823.3	497.5	341.45	718.5	403.4	346.075	341.45	605.6	439	344.475
	Maximum	928.3	862.5	468.2	928.3	927.6	397.8	397.8	832.4	746.8	402
	Mean	601.374	394.945	268.595	536.452	340.547	266.605	259.1	471.56	337.393	235.443
	Std. Deviation	230.08	187.663	91.9856	211.82	174.532	79.7389	87.0203	196.075	135.524	99.979
	Std. Error of Mean	46.0159	22.2715	20.0729	29.0958	26.6158	17.8302	21.1055	50.6264	26.0817	18.8943
	Comparison	LPC 26:0
		p	FC
	CALD vs NoCALD (all ages)	0.0001907	1.52
	CALD vs NoCALD >55	1e-06	2.24
	AI vs NoAI (all ages)	6.9e-06	1.58
	AI vs NoAI >55	1.4e-06	2.01
	severe vs mild (male)	0.0005898	1.82
	severe vs mild (female)	0.0076843	1.43
