# Supplementary material for: Lipidomic biomarkers in plasma correlate with disease severity in adrenoleukodystrophy
Source: Commun Med (Lond). 2024 Sep 10;4:175. doi: 10.1038/s43856-024-00605-9 (PMC11387402; doi:10.1038/s43856-024-00605-9)
Supplement: Supplementary file 10 — Supplementary Data 7 [file 43856_2024_605_MOESM10_ESM.xlsx]

## Sheet: C26.0_data
Males						Females
Sample ID	Presence of Cerebral ALD	Presence of adrenal insufficiency	Severity of Spinal cord disease	C26:0 µmol/L		Sample ID	Severity	C26:0 µmol/L
VLCFA_men_001	CALD	AI	severe	4.73192		VLCFA_women_001	severe	4.53913
VLCFA_men_002	Sample before CALD	Sample before CALD	Sample before CALD	3.67928		VLCFA_women_002	severe	4.11104
VLCFA_men_003	CALD	AI	na	6.51608		VLCFA_women_003	severe	3.02484
VLCFA_men_004	Sample before CALD	Sample before CALD	Sample before CALD	4.6775		VLCFA_women_004	severe	3.33628
VLCFA_men_005	noCALD	AI	na	4.80546		VLCFA_women_005	severe	5.02966
VLCFA_men_006	CALD	AI	na	6.27952		VLCFA_women_006	severe	3.61724
VLCFA_men_007	CALD	AI	severe	4.60147		VLCFA_women_007	severe	3.94783
VLCFA_men_008	NoCALD >55	AI	severe	4.17048		VLCFA_women_008	severe	3.07526
VLCFA_men_009	noCALD	AI	na	5.80687		VLCFA_women_009	severe	4.93686
VLCFA_men_010	NoCALD >55	NoAI >55	Mild >55	2.93432		VLCFA_women_010	severe	3.56952
VLCFA_men_011	CALD	AI	severe	6.00683		VLCFA_women_011	severe	4.17379
VLCFA_men_012	noCALD	AI	na	5.73748		VLCFA_women_012	severe	3.71676
VLCFA_men_013	noCALD	AI	na	4.85931		VLCFA_women_013	severe	3.95052
VLCFA_men_014	NoCALD >55	AI	severe	3.34859		VLCFA_women_014	severe	5.75768
VLCFA_men_015	noCALD	AI	na	4.11631		VLCFA_women_015	severe	4.12519
VLCFA_men_016	noCALD	AI	na	5.3342		VLCFA_women_016	severe	4.62867
VLCFA_men_017	NoCALD >55	AI	Mild >55	2.4368		VLCFA_women_017	severe	5.58757
VLCFA_men_018	noCALD	AI	na	3.95182		VLCFA_women_018	severe	3.31456
VLCFA_men_019	CALD	AI	na	3.64304		VLCFA_women_019	severe	2.71788
VLCFA_men_020	CALD	AI	na	5.5821		VLCFA_women_020	severe	3.11198
VLCFA_men_021	CALD	AI	na	5.66521		VLCFA_women_021	severe_CALD	5.34026
VLCFA_men_022	NoCALD >55	NoAI >55	severe	3.36138		VLCFA_women_022	na	2.41178
VLCFA_men_023	noCALD	NoAI	na	3.6024		VLCFA_women_023	na	1.72357
VLCFA_men_024	noCALD	AI	na	3.94022		VLCFA_women_024	na	2.14664
VLCFA_men_025	noCALD	AI	na	3.36824		VLCFA_women_025	na	2.82314
VLCFA_men_026	CALD	AI	na	5.39015		VLCFA_women_026	na	1.50168
VLCFA_men_027	CALD	AI	na	5.27184		VLCFA_women_027	na	3.59111
VLCFA_men_028	noCALD	AI	na	2.27763		VLCFA_women_028	na	1.9332
VLCFA_men_029	noCALD	AI	na	4.20292		VLCFA_women_029	na	2.50263
VLCFA_men_030	noCALD	AI	na	3.27049		VLCFA_women_030	mild	4.72986
VLCFA_men_031	noCALD	NoAI	na	3.34162		VLCFA_women_031	mild	3.91986
VLCFA_men_032	NoCALD >55	NoAI >55	Mild >55	2.99219		VLCFA_women_032	mild	2.51651
VLCFA_men_033	NoCALD >55	NoAI >55	Mild >55	3.20147		VLCFA_women_033	mild	2.50666
VLCFA_men_034	noCALD	AI	na	4.40665		VLCFA_women_034	mild	4.16491
VLCFA_men_035	NoCALD >55	NoAI >55	Mild >55	3.39877		VLCFA_women_035	mild	2.05524
VLCFA_men_036	NoCALD >55	NoAI >55	Mild >55	3.09655		VLCFA_women_036	mild	2.73954
VLCFA_men_037	noCALD	AI	na	5.26123		VLCFA_women_037	mild	3.51758
VLCFA_men_038	CALD	AI	na	4.34871		VLCFA_women_038	mild	2.17548
VLCFA_men_039	noCALD	AI	na	3.09566		VLCFA_women_039	mild	2.3486
VLCFA_men_040	noCALD	NoAI	na	3.8334		VLCFA_women_040	mild	3.35145
VLCFA_men_041	noCALD	AI	severe	5.32653		VLCFA_women_041	mild	3.4877
VLCFA_men_042	NoCALD >55	NoAI >55	Mild >55	3.99876		VLCFA_women_042	mild	2.82797
VLCFA_men_043	noCALD	NoAI	na	3.68524		VLCFA_women_043	mild	3.68248
VLCFA_men_044	CALD	AI	na	6.8214		VLCFA_women_044	mild	3.80541
VLCFA_men_045	noCALD	NoAI	severe	5.54131		VLCFA_women_045	mild	4.14455
VLCFA_men_046	noCALD	NoAI	na	6.12404		VLCFA_women_046	mild	4.60589
VLCFA_men_047	noCALD	AI	na	4.6927		VLCFA_women_047	mild	2.30627
VLCFA_men_048	noCALD	AI	na	4.10863		VLCFA_women_048	mild	3.65552
VLCFA_men_049	noCALD	AI	severe	4.51726		VLCFA_women_049	mild	2.74881
VLCFA_men_050	NoCALD >55	NoAI >55	Mild >55	4.27753		VLCFA_women_050	mild	3.86576
VLCFA_men_051	NoCALD >55	NoAI >55	Mild >55	3.86205		VLCFA_women_051	mild	3.22284
VLCFA_men_052	noCALD	NoAI	na	2.68992		VLCFA_women_052	mild	2.40217
VLCFA_men_053	noCALD	NoAI	na	3.83657		VLCFA_women_053	mild	2.78779
VLCFA_men_054	noCALD	NoAI	na	5.64865
VLCFA_men_055	CALD	NoAI >55	mild >55	3.186
VLCFA_men_056	NoCALD >55	NoAI >55	Mild >55	3.64221
VLCFA_men_057	NoCALD >55	NoAI >55	Mild >55	2.42067
VLCFA_men_058	CALD	NoAI	na	5.56228
VLCFA_men_059	noCALD	AI	na	2.65473
VLCFA_men_060	noCALD	NoAI	severe	6.45888
VLCFA_men_061	CALD	AI	na	3.9419
VLCFA_men_062	CALD	AI	na	3.86156
VLCFA_men_063	Sample before CALD	Sample before CALD	Sample before CALD	4.73317
VLCFA_men_064	noCALD	NoAI	na	2.18717
VLCFA_men_065	NoCALD >55	NoAI >55	Mild >55	4.2544
VLCFA_men_066	NoCALD >55	NoAI >55	Mild >55	3.32692
VLCFA_men_067	CALD	AI	na	4.74537
VLCFA_men_068	noCALD	AI	na	5.03347
VLCFA_men_069	noCALD	NoAI	na	4.69968
VLCFA_men_070	NoCALD >55	NoAI >55	Mild >55	4.32945
VLCFA_men_071	CALD	AI	na	4.44234
VLCFA_men_072	noCALD	NoAI	na	6.30161
VLCFA_men_073	noCALD	AI	na	6.53596
VLCFA_men_074	noCALD	AI	na	6.04306
VLCFA_men_075	noCALD	AI	na	3.78807
