# Supplementary material for: Lipidomic biomarkers in plasma correlate with disease severity in adrenoleukodystrophy
Source: Commun Med (Lond). 2024 Sep 10;4:175. doi: 10.1038/s43856-024-00605-9 (PMC11387402; doi:10.1038/s43856-024-00605-9)
Supplement: Supplementary file 11 — Supplementary Data 8 [file 43856_2024_605_MOESM11_ESM.xlsx]

## Sheet: Sheet1
		C26:0 µmol/L
		CALD	NoCALD	NoCALD >55	AI	NoAI	NoAI >55	mild_males	severe_males	severe_females	mild_females
	Minimum	3.19	2.19	2.42	2.28	2.19	2.42	2.42	3.35	2.71788	2.1
	25% Percentile	4.2475	3.3375	3.045	3.94	3.195	3.1	2.99	3.9675	3.32542	2.5
	Median	5.01	3.975	3.36	4.6	3.69	3.36	3.33	4.665	3.95052	3.3
	75% Percentile	5.755	4.9025	4.085	5.39	4.515	4	4	5.6575	4.78276	3.9
	Maximum	6.82	6.54	4.33	6.82	6.46	4.33	4.33	6.46	5.75768	4.7
	Mean	5.03333	4.15093	3.47353	4.62698	3.99276	3.48533	3.424	4.807	4.07679	3.2
	Std. Deviation	1.03371	1.13763	0.60735	1.11621	1.16459	0.561361	0.622917	1.04051	0.881202	0.8
	Std. Error of Mean	0.243649	0.154812	0.147304	0.17022	0.216259	0.144943	0.160836	0.329039	0.192294	0.2
	Comparison	C26:0
		p	FC
	CALD vs NoCALD (all ages)	0.006725	1.21
	CALD vs NoCALD >55	0.0002741	1.45
	AI vs NoAI (all ages)	0.0106273	1.16
	AI vs NoAI >55	0.0008446	1.33
	severe vs mild (male)	0.0013877	1.4
	severe vs mild (female)	0.0064491	1.26
